# Supplementary material for: The RNA binding protein Quaking represses splicing of the Fibronectin EDA exon and downregulates the interferon response
Source: Nucleic Acids Res. 2021 Aug 24;49(17):10034–45. doi: 10.1093/nar/gkab732 (PMC8464043; doi:10.1093/nar/gkab732)
Supplement: gkab732_Supplemental_Files [file gkab732_supplemental_files.zip]

Archive with 10 entries (10 files):
- FigureS1.png
- FigureS2.png
- FigureS3.png
- FigureS4.png
- Liao et al Supplementary material_revised.docx
- Table S1 DESeq2 results.xlsx
- Table S2 GSEA analysis.xlsx
- Table S3 Genotyping results.xlsx
- Table S4 Vast-tools results and comparison of splicing events.xlsx
- Table S5 Primers.xlsx
