# Supplementary material for: The RNA binding protein Quaking represses splicing of the Fibronectin EDA exon and downregulates the interferon response
Source: Nucleic Acids Res. 2021 Aug 24;49(17):10034–45. doi: 10.1093/nar/gkab732 (PMC8464043; doi:10.1093/nar/gkab732)
Supplement: gkab732_Supplemental_Files [file gkab732_supplemental_files.zip › Table S1 DESeq2 results.xlsx]

## Sheet: sig_QKO_vs_WT_ctrl
gene	baseMean	log2FoldChange	lfcSE	stat	pvalue	padj
A1CF	9027.94	0.274278	0.0702962	3.90147	9.5611e-05	0.000733292
A2M	9583.88	-1.14118	0.0496884	-22.9661	1.01784e-116	3.99216e-113
AAAS	2434.38	-0.337791	0.110468	-3.05758	0.0022313	0.010431
AADACP1	65.2939	0.946842	0.23833	3.92944	8.51428e-05	0.000663911
AAMDC	349.679	0.309217	0.109633	2.81927	0.00481324	0.0197594
AAMP	4287.28	-0.185375	0.074238	-2.49713	0.0125202	0.0435113
AAR2	1361.56	-0.37406	0.0914173	-4.09181	4.28023e-05	0.000366336
AARS	14571	0.21007	0.0861163	2.43926	0.0147175	0.0495408
AARSD1	1101.1	-0.342181	0.0949638	-3.60323	0.000314284	0.00202544
AASDH	179.634	-0.439847	0.170439	-2.58081	0.00985696	0.0359169
AASDHPPT	460.638	-0.286226	0.107861	-2.65357	0.0079646	0.0301824
AASS	1369.6	0.84508	0.0925883	9.12669	7.0624e-20	7.25135e-18
AATF	2386.8	-0.446579	0.0820301	-5.44409	5.20714e-08	9.90467e-07
ABAT	913.449	0.519771	0.0823393	6.30906	2.80732e-10	8.52234e-09
ABCA1	5207.85	0.340489	0.0585153	5.81827	5.94605e-09	1.37025e-07
ABCA11P	174.49	0.468072	0.164657	2.84537	0.00443598	0.0184387
ABCA2	1381.75	-0.452348	0.0848349	-5.33181	9.72372e-08	1.7383e-06
ABCA5	420.991	0.752963	0.157703	4.77794	1.77096e-06	2.24356e-05
ABCB10	751.214	0.223522	0.0854626	2.61449	0.00893601	0.0331337
ABCB11	57.47	0.735918	0.260165	2.80965	0.00495952	0.0202248
ABCC1	895.8	-0.257797	0.0990351	-2.60316	0.00923698	0.0340693
ABCC4	1776.35	0.243661	0.0685503	3.55346	0.000380204	0.00237458
ABCC6P1	1040.93	0.462355	0.0895861	5.16028	2.46582e-07	4.02305e-06
ABCC6P2	186.889	0.385495	0.138599	2.77771	0.00547434	0.0220085
ABCD2	38.8731	0.92293	0.283644	3.22558	0.0012572	0.00645417
ABCF1	3556.61	-0.236564	0.076957	-3.07397	0.00211234	0.00997534
ABCG8	29.7183	1.44324	0.336209	4.12178	3.7596e-05	0.000328089
ABHD14A	434.199	-0.765287	0.136882	-5.58791	2.29817e-08	4.70454e-07
ABHD14B	1213.59	-0.589727	0.108291	-5.44494	5.1822e-08	9.87198e-07
ABHD15	418.634	-0.32223	0.0947434	-3.40155	0.000670049	0.00382097
ABHD17A	1742.15	-0.294193	0.100202	-2.936	0.00332474	0.0145118
ABHD2	1566.77	0.22517	0.0766289	2.93815	0.00330173	0.0144371
ABHD4	2032.37	-0.329346	0.0990506	-3.32491	0.000884486	0.00483031
ABLIM3	558.69	-0.401095	0.106524	-3.76535	0.000166318	0.00117776
ABT1	1272.55	-0.390469	0.118038	-3.30793	0.000939872	0.00507484
ACAA1	3719.23	-0.340535	0.10164	-3.3502	0.000807524	0.00447987
ACACA	4383.59	0.297774	0.0757151	3.93237	8.4113e-05	0.000656664
ACACB	1423.15	0.376793	0.0872444	4.31684	1.58278e-05	0.000154197
ACAD11	1057.9	0.474487	0.080359	5.90175	3.59663e-09	8.61216e-08
ACADM	945.217	0.402128	0.101365	3.96647	7.29447e-05	0.000581039
ACADS	532.358	-0.449967	0.110965	-4.05438	5.02668e-05	0.000420018
ACADSB	2480.38	0.737921	0.091456	8.0669	7.2103e-16	4.82598e-14
ACADVL	5681.82	-0.373438	0.0883847	-4.22497	2.38972e-05	0.000220022
ACAP2	1686.41	0.266246	0.0672053	3.96172	7.44118e-05	0.000590806
ACBD5	2463.44	0.370823	0.0855836	4.33295	1.47122e-05	0.000144913
ACBD6	1194.18	-0.260748	0.0768614	-3.39247	0.000692647	0.00392927
ACO2	2875.59	-0.330079	0.0794955	-4.15216	3.29356e-05	0.000291077
ACOT12	25.0103	1.59387	0.328604	4.65691	3.20988e-06	3.81277e-05
ACOT7	1154.59	-0.227159	0.0908368	-2.50074	0.0123934	0.0431318
ACOX1	3713.37	0.191414	0.0619138	3.09097	0.00199504	0.00951014
ACSL1	17.6564	-1.31414	0.37039	-3.53541	0.000407142	0.00251637
ACSL3	6144.29	0.210089	0.0685426	3.0653	0.0021745	0.0102142
ACSL4	7147.64	0.279278	0.0768391	3.63431	0.000278723	0.00183239
ACSL6	67.9361	0.706022	0.221998	3.16216	0.00156606	0.0077536
ACSS1	35.1059	-2.30933	0.307672	-7.21117	5.54747e-13	2.578e-11
ACSS2	4172.45	0.602717	0.0721503	8.35233	6.69303e-17	5.12723e-15
ACTB	124464	-0.229247	0.0691153	-3.31685	0.000910375	0.00494279
ACTR1A	4384.45	-0.279851	0.0858663	-3.25912	0.00111757	0.00584445
ACTR3C	1410.54	0.428615	0.0981006	4.36917	1.24721e-05	0.000125302
ACTR5	175.143	-0.412016	0.149063	-2.76378	0.00571367	0.0227977
ACTR6	428.492	0.29746	0.114398	2.59837	0.0093668	0.0344768
ACVR1	1233.82	0.367379	0.0833926	4.40939	1.03664e-05	0.000106717
ACVR1B	2554.31	-0.417754	0.0629727	-6.63387	3.27001e-11	1.16809e-09
ACVR1C	208.264	0.996579	0.154608	6.44552	1.15203e-10	3.7499e-09
ACY1	1963.52	-0.652304	0.0858787	-7.59474	3.08415e-14	1.69421e-12
ADAM10	3615.62	0.50173	0.0977408	5.13287	2.85356e-07	4.56753e-06
ADAM15	1546.13	-0.520756	0.102295	-5.09018	3.57728e-07	5.55895e-06
ADAM19	50.3878	-1.89244	0.282239	-6.60615	3.94448e-11	1.40136e-09
ADAM20	591.712	0.582662	0.123103	4.73663	2.17299e-06	2.69693e-05
ADAM20P1	54.2271	0.914099	0.258113	3.57331	0.000352496	0.00223138
ADAM22	135.002	0.677667	0.184664	3.66251	0.000249757	0.00166598
ADAM23	1518.98	0.178486	0.0725499	2.45978	0.013902	0.0473075
ADAM28	144.389	-0.532776	0.175147	-3.04249	0.00234627	0.010888
ADAMTS1	1721.56	-0.482312	0.070348	-6.85604	7.07976e-12	2.80487e-10
ADAMTS13	43.7449	0.771036	0.251512	3.03556	0.00240091	0.0110969
ADAMTS20	145.829	0.526524	0.166773	3.15853	0.00158567	0.00782895
ADAMTS4	148.057	-0.671305	0.198596	-3.38505	0.000711661	0.00402317
ADAMTS6	600.716	0.656509	0.10819	6.07267	1.25803e-09	3.33845e-08
ADARB1	256.803	-0.76325	0.124426	-6.13278	8.63581e-10	2.34519e-08
ADAT1	2010.41	0.313356	0.058484	5.35823	8.40429e-08	1.52891e-06
ADAT2	728.248	-0.467028	0.122173	-3.82267	0.000132016	0.000966382
ADCY10	131.133	0.455193	0.160246	2.83341	0.0046054	0.0190421
ADCY3	30.4933	-2.83421	0.327948	-7.87763	3.33658e-15	2.07068e-13
ADCY5	50.7821	-1.95254	0.25325	-7.57725	3.52959e-14	1.92274e-12
ADCYAP1	8.71898	-0.820749	0.399441	-2.65887	0.00784023	0.0297859
ADGRB2	17.5489	-0.949795	0.335758	-2.78199	0.00540268	0.0217605
ADGRD1	854.208	1.96904	0.107357	18.3175	5.99878e-75	8.403e-72
ADGRF1	10.2774	0.988554	0.391373	2.52866	0.01145	0.040444
ADGRG2	18.5447	1.1206	0.371073	2.97029	0.00297522	0.0132375
ADGRL2	4099.54	0.416049	0.0724128	5.7454	9.17033e-09	2.0184e-07
ADGRL3	165.286	1.60703	0.149956	10.66	1.56629e-26	2.49728e-24
ADH6	1182.41	0.451958	0.0837344	5.39416	6.88462e-08	1.27854e-06
ADIRF	42.9989	-1.60189	0.266327	-5.91977	3.22385e-09	7.8053e-08
ADM5	130.301	-0.430226	0.174299	-2.46656	0.0136419	0.0466083
ADO	551.981	-0.33419	0.089725	-3.72448	0.000195714	0.00135224
ADORA2A	98.3586	-1.55653	0.270612	-5.71286	1.11094e-08	2.41697e-07
ADORA2A-AS1	1639.71	0.324438	0.0761632	4.25773	2.06516e-05	0.000194992
ADORA2B	15.4128	-2.40897	0.376332	-5.6971	1.21862e-08	2.63197e-07
ADRA1A	36.4294	0.961181	0.368001	2.56565	0.0102982	0.0372489
ADRA2C	33.0853	-0.930287	0.271109	-3.39669	0.000682067	0.00387936
ADRM1	15668	-0.405327	0.0987332	-4.1051	4.04132e-05	0.000348218
ADSL	2580.44	-0.37933	0.0702901	-5.3966	6.79173e-08	1.26332e-06
ADSSL1	7.14706	-1.3198	0.396842	-3.04962	0.00229133	0.0106709
AEN	1730.22	-0.490404	0.110577	-4.43533	9.19301e-06	9.59468e-05
AES	3348.49	-0.702809	0.113408	-6.19637	5.77805e-10	1.63276e-08
AFAP1	56.5636	-0.690361	0.287197	-2.45053	0.0142644	0.0482809
AFDN	7846.35	0.347063	0.066212	5.24169	1.59115e-07	2.69464e-06
AFF2	465.456	0.508879	0.109554	4.64316	3.43126e-06	4.03662e-05
AFF3	3038.98	0.209276	0.080671	2.5942	0.00948124	0.0348012
AFG3L1P	1395.32	0.296558	0.0698471	4.24688	2.16765e-05	0.000203299
AFM	22.6001	0.83714	0.323252	2.5532	0.0106738	0.0383279
AFTPH	863.461	0.284164	0.0848449	3.35045	0.000806795	0.00447709
AGAP1	419.315	-1.01539	0.113836	-8.91602	4.83355e-19	4.66949e-17
AGAP11	6.03145	-1.2689	0.399554	-3.00698	0.00263861	0.0119871
AGAP2	165.092	-0.672956	0.158685	-4.23403	2.29541e-05	0.000212939
AGAP9	150.094	0.440377	0.171401	2.57763	0.00994808	0.0362153
AGBL2	65.9758	0.819997	0.239581	3.47613	0.000508704	0.00303135
AGBL3	690.944	0.32127	0.0862765	3.72301	0.000196859	0.00135746
AGL	1401	0.421683	0.111504	3.78105	0.000156169	0.00111409
AGMAT	2979.97	-0.203674	0.0745571	-2.73195	0.00629606	0.024729
AGPAT1	2633.63	-0.248853	0.0845159	-2.94449	0.00323484	0.0141762
AGPAT2	1595.79	-0.452038	0.110766	-4.08068	4.49047e-05	0.000380564
AGR2	49.2882	-2.59724	0.262471	-9.50105	2.07777e-21	2.39689e-19
AGRN	4857.76	-0.227864	0.0932989	-2.44231	0.0145938	0.0491835
AGTPBP1	1069.13	0.296672	0.0887104	3.34418	0.000825249	0.00456781
AGTR1	1229.02	-0.458642	0.0817151	-5.61262	1.99286e-08	4.14443e-07
AGTRAP	518.99	-0.297024	0.110323	-2.69238	0.00709437	0.0274035
AGXT2	448.746	0.559897	0.105839	5.28325	1.26913e-07	2.20061e-06
AHCTF1	4680.91	0.291079	0.0831403	3.50124	0.000463093	0.00280336
AHCY	14883.4	-0.591586	0.0748475	-7.90366	2.70836e-15	1.71334e-13
AHCYL2	743.278	0.510561	0.104643	4.87785	1.07246e-06	1.45853e-05
AHI1	544.964	0.393572	0.112978	3.48589	0.000490499	0.00293984
AHNAK	50743.9	0.394321	0.0713592	5.52572	3.2813e-08	6.51971e-07
AHR	5587.22	-0.168579	0.0560548	-3.0071	0.00263752	0.0119871
AHSA1	5821.77	-0.288816	0.0595474	-4.85021	1.23331e-06	1.64534e-05
AIFM2	1528.28	-0.336517	0.0735346	-4.57634	4.73189e-06	5.3393e-05
AIG1	2407.45	0.208578	0.0668118	3.12101	0.00180233	0.00873938
AIMP1	500.239	0.372668	0.120443	3.09529	0.00196619	0.00940002
AIMP2	1391.62	-0.506928	0.118918	-4.26276	2.01917e-05	0.000191294
AIP	5050.06	-0.331057	0.085595	-3.86766	0.000109885	0.0008266
AJUBA	3053.96	-0.166756	0.0671721	-2.48274	0.0130377	0.0449355
AK1	1075.07	-0.396333	0.119681	-3.3112	0.000928961	0.00502423
AK2	5557.8	-0.278922	0.0695175	-4.01227	6.01371e-05	0.000490782
AKAP11	1187.01	0.405994	0.100228	4.05075	5.10543e-05	0.00042551
AKAP17A	1911.34	-0.262185	0.077414	-3.38652	0.000707844	0.00400621
AKAP2	2187.54	0.263358	0.0752583	3.49949	0.000466151	0.00281977
AKAP6	76.7138	0.634482	0.223839	2.82858	0.00467553	0.0192873
AKAP8	2487.11	-0.274022	0.0593322	-4.6184	3.86705e-06	4.49003e-05
AKAP8L	3482.19	-0.286338	0.0686604	-4.17032	3.04168e-05	0.000271509
AKAP9	2029.97	0.722177	0.11442	6.31201	2.75427e-10	8.37425e-09
AKIP1	582.157	0.390517	0.104716	3.72805	0.000192965	0.00133813
AKR1B1	780.791	-0.707955	0.109349	-6.47283	9.61866e-11	3.17562e-09
AKR1B10	52234.4	0.213676	0.0509818	4.19117	2.77525e-05	0.000249887
AKR1C1	14586.5	-1.15114	0.0828174	-13.899	6.42638e-44	2.86427e-41
AKR1C2	14928.1	-0.530894	0.0651107	-8.15359	3.53263e-16	2.46543e-14
AKR1C3	539.837	-4.21605	0.1405	-29.5584	5.12207e-192	1.00449e-187
AKR1C4	25.6639	-1.34218	0.303016	-4.34468	1.3948e-05	0.000138498
AKR1D1	146.02	1.35179	0.177842	7.565	3.87858e-14	2.08391e-12
AKR7A2	1217.93	-0.407393	0.0958024	-4.25216	2.11717e-05	0.000199071
AKR7A3	46.7715	-0.715274	0.279739	-2.55069	0.0107511	0.0385236
AKT1	4511.98	-0.327651	0.0777502	-4.21412	2.50759e-05	0.00022926
AKT2	4291.29	-0.296461	0.0821167	-3.61022	0.000305937	0.0019788
AKT3	70.685	-0.86435	0.261124	-3.30853	0.000937887	0.00506552
ALAD	919.26	-0.221061	0.0756445	-2.923	0.00346678	0.0150581
ALAS1	3697.27	-0.416372	0.0692027	-6.01669	1.78019e-09	4.5409e-08
ALB	4466.96	-1.93559	0.0801659	-24.141	9.29197e-129	4.55562e-125
ALCAM	1985.16	0.382251	0.0774545	4.93518	8.0078e-07	1.13224e-05
ALDH16A1	732.554	-0.320787	0.0885051	-3.62467	0.00028933	0.00188946
ALDH18A1	5112.32	-0.364156	0.0664315	-5.48164	4.2141e-08	8.22316e-07
ALDH1B1	1461.77	-0.544295	0.0809462	-6.72379	1.77062e-11	6.57644e-10
ALDH1L1	2624.42	1.58883	0.0844976	18.7959	8.16392e-79	1.23156e-75
ALDH1L2	249.554	0.700781	0.128782	5.43631	5.43961e-08	1.02672e-06
ALDH2	3461.54	-0.174877	0.0634414	-2.75672	0.00583849	0.0232108
ALDH3A2	3284.42	-0.229007	0.0606512	-3.776	0.000159366	0.0011336
ALDH6A1	1321.82	0.694543	0.0852932	8.13873	3.9945e-16	2.73903e-14
ALDOA	38625.5	-0.4827	0.0718376	-6.71919	1.8274e-11	6.77449e-10
ALDOC	1243.2	-0.398984	0.0811749	-4.91495	8.88059e-07	1.24132e-05
ALG1	1240.3	-0.306814	0.0804246	-3.81502	0.00013617	0.000992726
ALG10B	352.407	0.282784	0.11094	2.54821	0.0108278	0.0387418
ALG11	999.428	0.219116	0.0875781	2.50312	0.0123104	0.042919
ALG2	1096.52	-0.283641	0.0879585	-3.22465	0.00126127	0.0064717
ALG3	2195.89	-0.582573	0.0933242	-6.24207	4.31819e-10	1.2417e-08
ALG9	976.104	-0.289168	0.0955803	-3.02548	0.00248241	0.0114074
ALKBH1	292.897	-0.389722	0.13839	-2.81604	0.00486203	0.0199267
ALKBH2	1135.59	-0.326932	0.0910507	-3.59062	0.00032989	0.00211214
ALKBH5	4089.03	-0.280975	0.0788536	-3.56324	0.000366299	0.00230462
ALMS1	1471.04	0.388272	0.0847325	4.58488	4.54245e-06	5.1552e-05
ALPK2	152.837	-2.2224	0.197954	-11.123	9.69703e-29	1.82854e-26
ALS2	2131.54	0.232341	0.0660583	3.51738	0.000435832	0.00266182
ALS2CL	33.6162	-1.15886	0.287372	-4.00269	6.26267e-05	0.00050877
ALYREF	3715.03	-0.252982	0.0726584	-3.48184	0.000497979	0.00298012
AMACR	1195.38	0.340146	0.0784802	4.33475	1.45925e-05	0.000143878
AMER1	650.812	-0.386587	0.0901645	-4.28739	1.80788e-05	0.000172721
AMHR2	64.1558	0.62931	0.228204	2.73213	0.00629261	0.024722
AMIGO2	938.981	-0.330455	0.075825	-4.35797	1.31272e-05	0.000131211
AMIGO3	317.095	-0.84473	0.137052	-6.16275	7.1492e-10	1.98027e-08
AMOT	731.911	0.709218	0.109207	6.48931	8.62298e-11	2.87135e-09
AMOTL1	2101.56	0.308266	0.0950663	3.24308	0.00118246	0.00612661
AMPD3	408.944	-0.279329	0.110704	-2.52269	0.011646	0.0409815
ANAPC11	739.881	-0.382634	0.101655	-3.76388	0.000167295	0.00118271
ANAPC2	630.07	-0.282802	0.0893477	-3.16538	0.0015488	0.0076934
ANG	243.653	-0.507728	0.15373	-3.30382	0.000953761	0.0051357
ANGEL1	435.651	-0.373321	0.117349	-3.18124	0.00146644	0.0073626
ANGPT1	325.195	0.403358	0.121405	3.32714	0.000877437	0.0047985
ANGPTL2	18.8235	-3.00123	0.375974	-5.87751	4.16492e-09	9.80532e-08
ANGPTL3	1045.64	1.62623	0.123815	13.1227	2.44047e-39	8.70183e-37
ANK1	732.619	0.547864	0.0858724	6.3741	1.84041e-10	5.78403e-09
ANK2	943.34	-1.07605	0.0897388	-11.9881	4.10335e-33	1.08744e-30
ANKAR	243.76	0.528591	0.149648	3.53704	0.000404632	0.00250402
ANKEF1	672.708	-0.341644	0.0905978	-3.77089	0.000162667	0.00115415
ANKHD1	3120.8	0.396341	0.0952532	4.16076	3.17196e-05	0.000281217
ANKIB1	1889.35	0.509175	0.0730009	6.97774	2.99977e-12	1.24373e-10
ANKLE1	130.736	-0.55156	0.180405	-3.05563	0.00224588	0.0104907
ANKRD1	966.039	0.422019	0.124647	3.40256	0.000667579	0.00381022
ANKRD12	528.209	0.321095	0.107009	3.00469	0.00265853	0.0120547
ANKRD13D	2536.52	-0.583754	0.0707252	-8.25375	1.53497e-16	1.1067e-14
ANKRD16	316.899	-0.343458	0.120146	-2.85866	0.00425437	0.0178198
ANKRD24	68.5516	-1.40161	0.232602	-5.97577	2.29e-09	5.75021e-08
ANKRD26	896.783	0.531344	0.106687	4.98083	6.33128e-07	9.17006e-06
ANKRD27	2053.44	0.18409	0.0569523	3.2324	0.00122757	0.00633523
ANKRD29	126.426	-0.951264	0.193177	-4.92055	8.63012e-07	1.20976e-05
ANKRD36	1397.02	0.426684	0.0747076	5.71275	1.11168e-08	2.41697e-07
ANKRD36B	1076.54	0.382479	0.0935917	4.08842	4.34315e-05	0.000370606
ANKRD36C	666.753	0.498813	0.104879	4.76015	1.93449e-06	2.42876e-05
ANKRD39	412.056	-0.532998	0.123843	-4.30288	1.68596e-05	0.000162553
ANKRD45	31.6536	0.800851	0.305626	2.61056	0.00903954	0.0334796
ANKRD52	7880.59	-0.167043	0.0566994	-2.94616	0.00321741	0.0141156
ANKRD54	881.726	-0.232947	0.0767029	-3.03723	0.00238765	0.0110539
ANKRD6	383.916	0.37393	0.105266	3.55136	0.000383244	0.00238976
ANKRD9	515.836	-0.355656	0.109003	-3.26264	0.00110378	0.00578158
ANKS1B	684.08	0.314283	0.0938296	3.35272	0.000800225	0.00444693
ANKS4B	1184.67	-0.242	0.0773656	-3.12839	0.00175764	0.00855527
ANLN	5493.71	0.509184	0.078806	6.46144	1.03714e-10	3.40122e-09
ANO10	1250.25	-0.218407	0.0713076	-3.06328	0.00218925	0.0102724
ANO6	8130.35	0.236681	0.0613554	3.85725	0.000114668	0.000854713
ANPEP	3041.86	0.443684	0.08789	5.04735	4.4797e-07	6.77865e-06
ANXA1	555.24	-0.490779	0.102608	-4.78307	1.72641e-06	2.19279e-05
ANXA11	4357.67	-0.349398	0.0825105	-4.23451	2.29055e-05	0.000212589
ANXA6	4768.87	-0.385703	0.0839456	-4.59447	4.3385e-06	4.96396e-05
ANXA8	16.1971	-1.0188	0.388724	-2.71789	0.00656992	0.0256301
AP1B1	7492.01	-0.251014	0.0707955	-3.54563	0.000391669	0.00243301
AP1G1	6936.18	0.201575	0.0578197	3.48616	0.000490011	0.00293872
AP1G2	583.757	-0.328218	0.120105	-2.73273	0.00628123	0.0246856
AP2A2	2585.26	0.201644	0.0647154	3.1153	0.00183756	0.0088816
AP2B1	3516.95	-0.169568	0.0580867	-2.91935	0.00350764	0.0152018
AP2M1	4896.09	-0.338117	0.0801824	-4.21676	2.47837e-05	0.000227225
AP2S1	1127.87	-0.565765	0.0935299	-6.04845	1.46242e-09	3.81883e-08
AP3S2	925.753	-0.416208	0.114351	-3.63955	0.000273116	0.00179791
AP4E1	856.777	0.249368	0.0891574	2.79717	0.0051552	0.0209098
AP5B1	1732.88	-0.230357	0.0852704	-2.7014	0.00690473	0.0267659
AP5M1	1311.67	0.233883	0.0703753	3.32354	0.000888841	0.00484735
AP5S1	1143.04	-0.263372	0.101944	-2.58346	0.0097815	0.0357083
APAF1	832.579	0.350845	0.106364	3.29747	0.000975608	0.00522607
APBA1	15.633	0.994647	0.374804	2.54804	0.0108329	0.0387459
APC	1261.16	0.321398	0.109001	2.94913	0.00318665	0.0139994
APEH	3649.14	-0.416964	0.0794837	-5.2457	1.5569e-07	2.64279e-06
APH1B	296.949	-0.35638	0.139076	-2.5623	0.0103981	0.0375538
APLF	98.6441	0.622317	0.210272	2.97977	0.00288469	0.01291
APMAP	4930.48	-0.184705	0.0690027	-2.67688	0.00743122	0.0284803
APOA2	14897.1	-0.77313	0.116105	-6.65861	2.76427e-11	1.00019e-09
APOB	124189	0.370703	0.0846413	4.37954	1.1893e-05	0.00012041
APOBEC3C	102.553	-1.75228	0.201115	-8.65279	5.02543e-18	4.36079e-16
APOBEC3D	357.919	0.823199	0.127421	6.46677	1.00119e-10	3.28884e-09
APOBEC3F	703.144	0.518588	0.126665	4.10955	3.9643e-05	0.000342394
APOC2	564.676	0.756535	0.12798	5.90679	3.48835e-09	8.37472e-08
APOD	32.8217	-1.93437	0.29939	-6.27458	3.50589e-10	1.03545e-08
APOE	10430.3	0.427234	0.0872625	4.89556	9.80285e-07	1.35003e-05
APOH	514.891	0.272445	0.0972526	2.79783	0.00514466	0.02088
APOL1	1316.24	-0.309885	0.12157	-2.54175	0.0110298	0.0393068
APOL2	5349.34	-0.251277	0.0693753	-3.61925	0.000295462	0.00192247
APOL6	11857.5	0.544657	0.0744679	7.34314	2.08636e-13	1.01527e-11
APOM	1112.41	-0.522896	0.103423	-5.05514	4.30072e-07	6.53809e-06
APOO	381.046	-0.292714	0.117375	-2.49411	0.0126274	0.0437973
APPL1	2019.49	0.3052	0.0857141	3.56049	0.000370157	0.00232367
APRT	5814.55	-0.353733	0.100031	-3.53603	0.000406184	0.00251204
AQP3	636.127	0.545686	0.122245	4.4609	8.16154e-06	8.67042e-05
AQP4	33.37	0.844401	0.274256	3.05068	0.00228327	0.0106403
ARAF	2389.58	-0.304676	0.0833632	-3.6548	0.000257383	0.00171083
ARAP2	511.426	0.417969	0.173538	2.51306	0.011969	0.0419299
ARAP3	69.7009	-1.26487	0.215099	-5.84692	5.00765e-09	1.16082e-07
ARF3	8366.69	-0.316248	0.0825889	-3.82914	0.000128594	0.000943452
ARF4	3665.32	-0.255786	0.0705353	-3.62639	0.000287406	0.00188003
ARFGAP1	2870.05	-0.20728	0.0850398	-2.43745	0.0147912	0.0497207
ARG1	193.317	0.952097	0.170073	5.58158	2.38342e-08	4.85372e-07
ARG2	1227.51	-0.32032	0.0713441	-4.48991	7.12521e-06	7.72429e-05
ARHGAP18	926.667	-0.23986	0.086348	-2.77815	0.00546696	0.0219878
ARHGAP26	973.492	0.205333	0.074693	2.75029	0.00595423	0.0236039
ARHGAP29	2152.54	0.399411	0.0967167	4.13099	3.61197e-05	0.000316225
ARHGAP35	3545.51	0.201625	0.0779092	2.58749	0.00966777	0.0353721
ARHGAP39	183.908	-0.613023	0.158981	-3.85633	0.000115101	0.000856359
ARHGAP42	1415.7	0.227618	0.0928333	2.45283	0.0141739	0.0480409
ARHGAP5	17850.8	0.352169	0.090466	3.89294	9.90359e-05	0.000756601
ARHGAP8	29.5452	-1.4373	0.37492	-5.34351	9.11643e-08	1.6372e-06
ARHGDIA	5958.03	-0.478983	0.0830549	-5.76704	8.06773e-09	1.79587e-07
ARHGDIB	69.9552	-0.891775	0.241937	-3.67547	0.000237409	0.00159568
ARHGEF1	920.506	-0.313379	0.107224	-2.92262	0.003471	0.015073
ARHGEF10L	1978.78	-0.255007	0.0892212	-2.85819	0.00426062	0.0178384
ARHGEF16	697.793	0.309999	0.118918	2.60617	0.009156	0.0338279
ARHGEF2	3052.32	-0.424578	0.0599103	-7.08685	1.37194e-12	6.05971e-11
ARHGEF26	3103.91	0.519883	0.0690262	7.53115	5.0295e-14	2.68026e-12
ARHGEF26-AS1	81.748	0.629264	0.22353	2.81935	0.00481217	0.0197594
ARHGEF28	1289.17	-0.287607	0.0756765	-3.80011	0.000144633	0.00104241
ARHGEF40	2422.94	-0.22473	0.0713256	-3.15084	0.00162799	0.00800565
ARHGEF9	423.786	0.350862	0.102757	3.41217	0.000644489	0.00369996
ARID1B	2315.74	0.278743	0.107627	2.59032	0.00958868	0.0351483
ARID2	2195.33	0.277073	0.0864796	3.20499	0.00135067	0.00686571
ARID3B	3314.6	-0.283156	0.0747525	-3.78793	0.000151907	0.00108804
ARID4A	581.756	0.598333	0.128994	4.63479	3.57299e-06	4.17829e-05
ARID4B	1279.06	0.253742	0.0959222	2.64878	0.00807823	0.0305245
ARID5A	1277.57	-0.443195	0.10159	-4.36278	1.28418e-05	0.000128621
ARIH2	5084.76	-0.21209	0.0658646	-3.22013	0.00128133	0.00655621
ARL1	2315.53	0.204972	0.0727911	2.8154	0.00487158	0.019945
ARL11	20.3007	-0.969	0.351973	-2.74339	0.00608086	0.0240136
ARL14	53.6236	-1.05335	0.338868	-3.34664	0.000817966	0.00453396
ARL2	485.695	-0.493342	0.119681	-4.1217	3.76087e-05	0.000328089
ARL4D	102.657	-0.511034	0.171253	-2.98178	0.00286577	0.01284
ARL6IP4	3105.14	-0.285961	0.0789375	-3.62265	0.000291597	0.00190237
ARL8B	3187.09	0.294325	0.0682335	4.31418	1.60196e-05	0.000155833
ARMC1	702.895	-0.25009	0.0843977	-2.96336	0.00304299	0.0134831
ARMC10	727.719	0.37813	0.085528	4.4216	9.79727e-06	0.000101605
ARMC6	3570.27	-0.359396	0.086912	-4.13513	3.54754e-05	0.000311418
ARMC9	454.307	0.288047	0.110016	2.61757	0.00885579	0.0328922
ARMCX4	197.574	0.569788	0.186435	3.05832	0.0022258	0.0104127
ARNTL	224.497	0.755934	0.128963	5.85775	4.69173e-09	1.09535e-07
ARNTL2	1433.93	0.188139	0.0755892	2.49068	0.0127499	0.0441141
ARPC4	5135.08	-0.268974	0.0899955	-2.98871	0.00280157	0.012584
ARPC5	2053.68	0.196884	0.0770254	2.55597	0.0105894	0.0381182
ARRB1	1432.05	-0.619278	0.0780174	-7.93707	2.07014e-15	1.34429e-13
ARRB2	785.605	-0.455293	0.101649	-4.47872	7.5092e-06	8.07362e-05
ARRDC1	376.985	-0.294873	0.119535	-2.46705	0.013623	0.04656
ARRDC1-AS1	286.081	-0.370758	0.133627	-2.77434	0.00553135	0.0222058
ARRDC2	69.3876	-1.11864	0.239089	-4.69395	2.67981e-06	3.24806e-05
ARRDC3	3868.58	0.327983	0.0702233	4.67101	2.99716e-06	3.58616e-05
ARSB	1863.06	-0.465601	0.0760235	-6.12428	9.10961e-10	2.46072e-08
ARSE	4107.51	-0.354543	0.0763514	-4.64348	3.42594e-06	4.03279e-05
ASAH1	988.79	0.303205	0.0970544	3.12321	0.00178892	0.00868595
ASAP1	4160.16	0.361803	0.0771245	4.69225	2.7022e-06	3.27318e-05
ASAP1-IT1	100.603	0.715994	0.223892	3.22635	0.0012538	0.00644178
ASAP1-IT2	65.7338	0.606735	0.243969	2.51507	0.0119009	0.041751
ASAP2	1091.87	-0.259007	0.0769926	-3.36398	0.000768265	0.00429121
ASAP3	1505.27	0.240245	0.0872111	2.75348	0.00589652	0.0234224
ASB13	705.523	-0.32811	0.10308	-3.18308	0.00145719	0.00732624
ASB3	266.576	-0.390457	0.130403	-2.99419	0.00275174	0.0124227
ASB9	1043.71	-0.341854	0.0912416	-3.74664	0.00017922	0.00125256
ASCC3	3063.33	0.207114	0.0729952	2.8382	0.0045369	0.0187985
ASDURF	960.333	0.270558	0.0939438	2.87989	0.0039781	0.0168571
ASGR2	5952.5	-0.23646	0.0785593	-3.00996	0.00261283	0.0119147
ASIC1	115.886	-1.23909	0.199645	-6.18881	6.06217e-10	1.70567e-08
ASL	3719.04	-0.261867	0.0880688	-2.97342	0.00294502	0.013141
ASMTL	370.71	-0.315614	0.110345	-2.86051	0.00422959	0.0177388
ASNA1	2548.32	-0.365775	0.107593	-3.39942	0.000675287	0.00384414
ASNS	1397.89	0.639254	0.0783007	8.16387	3.24465e-16	2.28103e-14
ASNSP1	174.339	0.4319	0.16477	2.63218	0.0084838	0.0318057
ASPH	6976.47	-0.188267	0.0729018	-2.58248	0.00980932	0.0357832
ASPM	2980.85	0.317107	0.102397	3.0971	0.00195427	0.00935239
ASTN2	482.916	0.41192	0.107202	3.84199	0.000122041	0.000902129
ATAD2	2346.66	0.255466	0.0851622	2.99978	0.00270179	0.0122214
ATAD3A	2966.9	-0.294372	0.0751047	-3.91952	8.87257e-05	0.000686661
ATAD3B	3313.07	-0.298083	0.0858654	-3.4715	0.000517565	0.00307016
ATF5	965.842	-0.685391	0.0977996	-7.00789	2.41942e-12	1.01383e-10
ATF6B	1161.96	-0.307186	0.0786802	-3.90435	9.44772e-05	0.000726016
ATG10	316.523	0.554657	0.122277	4.53308	5.81297e-06	6.41053e-05
ATG13	1910.38	-0.359337	0.085613	-4.1972	2.70238e-05	0.000244283
ATG4A	245.972	0.336086	0.127468	2.63794	0.00834109	0.0313466
ATG4B	773.24	-0.253187	0.089453	-2.83055	0.00464686	0.0191731
ATG4C	213.354	0.415616	0.143163	2.90015	0.00372987	0.0159882
ATG9A	1731.53	-0.278137	0.0859821	-3.23488	0.00121693	0.00628195
ATL1	9.25933	1.44491	0.398326	3.47385	0.000513039	0.00305255
ATOX1	527.752	-0.303064	0.113579	-2.66835	0.00762253	0.0290884
ATP10D	972.581	0.388231	0.0965313	4.03405	5.48238e-05	0.000453458
ATP11B	2336.1	0.459453	0.0762294	6.02698	1.67054e-09	4.28249e-08
ATP1B3	1473.57	-0.342414	0.0837533	-4.08835	4.34462e-05	0.000370606
ATP2A3	118.323	-0.685797	0.171589	-3.99061	6.59038e-05	0.000531858
ATP2B2	1415.6	0.395749	0.0863429	4.58112	4.62493e-06	5.23669e-05
ATP2C1	1499.76	0.225184	0.0840436	2.67895	0.00738533	0.0283266
ATP5F1A	7343.41	-0.178677	0.0620387	-2.88018	0.0039745	0.0168491
ATP5F1B	16014.6	-0.433245	0.0749262	-5.78214	7.37578e-09	1.6626e-07
ATP5F1D	3034.88	-0.294518	0.110173	-2.67309	0.00751553	0.0287528
ATP5F1E	1093.72	-0.325177	0.0955545	-3.40306	0.000666357	0.00380545
ATP5MC1	1704.65	-0.572758	0.112138	-5.10687	3.27543e-07	5.15112e-06
ATP5MC2	3404.63	-0.488244	0.100038	-4.88024	1.05958e-06	1.44302e-05
ATP5MC3	4020.91	-0.305794	0.0786602	-3.88751	0.00010128	0.000770442
ATP5MD	1163.11	-0.31509	0.125065	-2.51936	0.0117568	0.0413122
ATP5ME	1912.23	-0.399608	0.0986223	-4.0518	5.08252e-05	0.000423961
ATP5MG	3882.71	-0.30802	0.0905028	-3.40338	0.000665575	0.0038032
ATP5PF	1865.65	-0.329115	0.0938093	-3.50833	0.000450937	0.00274126
ATP6V0A2	1255.52	-0.250788	0.0816425	-3.07187	0.00212721	0.0100305
ATP6V0B	1827.33	-0.378235	0.105592	-3.58186	0.000341156	0.0021708
ATP6V0C	2028.38	-0.311604	0.103914	-2.99866	0.00271169	0.0122589
ATP6V1A	4107.22	0.20843	0.0728373	2.861	0.00422302	0.017715
ATP6V1C1	1110.62	0.389878	0.0974999	3.99891	6.36336e-05	0.000515669
ATP7B	3190.76	0.182876	0.0573226	3.18935	0.00142595	0.00719647
ATP9B	1266.05	-0.437829	0.0721574	-6.06757	1.29864e-09	3.44157e-08
ATPAF2	661.984	-0.438548	0.115102	-3.80975	0.00013911	0.00101003
ATPSCKMT	268.693	0.345666	0.121211	2.84836	0.00439451	0.0182896
ATRIP	702.97	-0.681546	0.0927999	-7.34409	2.07157e-13	1.01091e-11
ATRN	5952.9	0.240494	0.0587492	4.09319	4.25484e-05	0.000364374
ATRNL1	174.122	0.630373	0.158007	3.97816	6.94493e-05	0.000557043
ATXN7L1	1146.73	0.542477	0.088866	6.10639	1.01907e-09	2.74142e-08
ATXN7L2	301.151	-0.508166	0.148584	-3.42148	0.000622813	0.00359129
ATXN7L3	1390.83	-0.292092	0.0902694	-3.23577	0.00121315	0.00626903
AUH	828.14	0.325225	0.12959	2.50923	0.0120996	0.0423194
AUP1	1596.08	-0.518821	0.0952565	-5.44637	5.14083e-08	9.81433e-07
AURKA	2330.05	-0.245871	0.0644701	-3.81385	0.000136818	0.0009956
AURKAIP1	3267.2	-0.366573	0.0922455	-3.97379	7.07386e-05	0.000565468
AVL9	2249	0.407433	0.0653145	6.23822	4.42576e-10	1.27077e-08
AVPI1	269.163	-0.446319	0.134279	-3.3239	0.000887668	0.00484499
AVPR1A	338.147	0.328841	0.108734	3.027	0.00246994	0.0113651
AXIN1	2009.79	-0.265504	0.086369	-3.07402	0.00211196	0.00997534
AXL	91.1487	-1.00744	0.24026	-4.23051	2.33167e-05	0.00021569
AZI2	742.239	-0.284673	0.0969381	-2.93543	0.00333083	0.0145319
B2M	17855.5	0.18311	0.0734596	2.49328	0.0126569	0.0438463
B3GALNT1	2102.41	0.21129	0.0703132	3.00732	0.00263563	0.0119865
B3GALT1	42.8218	-1.51413	0.302926	-5.00955	5.45568e-07	8.00833e-06
B3GAT3	690.038	-0.469183	0.0987648	-4.75012	2.03291e-06	2.54257e-05
B3GNT7	410.12	0.871347	0.122404	7.15002	8.67654e-13	3.95711e-11
B4GALNT3	192.069	-0.62087	0.145816	-4.25835	2.05943e-05	0.000194638
B4GALT1	3804.17	0.41392	0.0751162	5.51023	3.58367e-08	7.07749e-07
B4GALT2	2574.07	-0.565581	0.101054	-5.5964	2.18853e-08	4.5036e-07
B4GALT3	1246.35	-0.320068	0.100937	-3.17096	0.00151937	0.00758371
B4GALT4	1656.58	0.306743	0.0678411	4.52161	6.13723e-06	6.73515e-05
B4GAT1	3446.82	-0.537588	0.100946	-5.32474	1.01096e-07	1.79908e-06
B9D1	502.3	-0.508517	0.0984921	-5.16224	2.44016e-07	3.99448e-06
B9D2	107.481	-0.737817	0.174938	-4.21452	2.50309e-05	0.000228956
BAAT	197.857	0.341061	0.133285	2.56346	0.0103635	0.0374426
BABAM1	4661.27	-0.223269	0.0882693	-2.52939	0.011426	0.0403812
BACE1	1722.21	0.225305	0.0711043	3.16771	0.00153643	0.00764162
BACH1	1773.17	0.237853	0.0848698	2.80403	0.00504683	0.0205382
BACH2	1012.19	0.47385	0.0870846	5.45232	4.97182e-08	9.54035e-07
BAG1	884.669	-0.217214	0.0811776	-2.67524	0.00746749	0.0285858
BAGE2	545.761	-1.31454	0.122832	-10.6978	1.04247e-26	1.67573e-24
BAHCC1	225.175	-0.744312	0.138896	-5.35843	8.39476e-08	1.52859e-06
BAIAP2	507.765	-0.548537	0.0997134	-5.50099	3.7766e-08	7.42823e-07
BAIAP2L2	308.149	-0.812415	0.131608	-6.17302	6.69983e-10	1.86634e-08
BAK1	1883.66	-0.335156	0.100914	-3.32117	0.000896423	0.0048792
BANF1	2156.23	-0.514905	0.183434	-2.80539	0.00502551	0.0204639
BANK1	48.1902	0.725655	0.280064	2.60017	0.00931765	0.0343281
BANP	2134.88	-0.20718	0.0677982	-3.05582	0.00224448	0.0104901
BAP1	2423.51	-0.289009	0.086681	-3.33417	0.000855545	0.0047037
BATF3	83.7529	-0.911846	0.279881	-3.3298	0.000869091	0.00476215
BAZ2B	789.968	0.336098	0.109139	3.08357	0.00204536	0.00971222
BBOX1	12.8926	-1.04834	0.367526	-2.81218	0.00492073	0.0201001
BBOX1-AS1	407.871	-0.440111	0.120828	-3.64242	0.000270091	0.00178222
BBS1	955.087	-0.199731	0.073283	-2.7255	0.00642037	0.0251217
BBS7	285.894	0.337234	0.126754	2.6649	0.00770119	0.0293372
BBS9	243.539	0.945843	0.131884	7.16121	7.99686e-13	3.65563e-11
BBX	2855.84	0.55272	0.0805845	6.85916	6.92671e-12	2.75537e-10
BCAM	1736.54	-0.355371	0.0963875	-3.68674	0.00022715	0.00153661
BCAP29	911.152	0.483543	0.107055	4.51751	6.25703e-06	6.84543e-05
BCAP31	2599.89	-0.227379	0.0751756	-3.02477	0.00248824	0.0114277
BCAR1	7048.27	-0.233565	0.0731794	-3.19164	0.00141466	0.00715207
BCAR3	645.362	-0.209576	0.0831872	-2.51921	0.0117618	0.0413221
BCAS4	242.892	-0.507067	0.157289	-3.22231	0.00127164	0.00651464
BCAT2	597.36	-0.607559	0.114787	-5.29166	1.21209e-07	2.11292e-06
BCHE	45.0502	-2.27939	0.284597	-7.76485	8.17409e-15	4.8724e-13
BCKDHA	1209.4	-0.392854	0.092933	-4.22709	2.36738e-05	0.000218685
BCKDHB	863.078	0.355727	0.0946718	3.75536	0.00017309	0.00121622
BCKDK	816.646	-0.341728	0.118399	-2.88608	0.00390072	0.0165937
BCL2L1	8614.14	-0.432699	0.0878813	-4.92356	8.49827e-07	1.19469e-05
BCL2L12	390.134	-0.532346	0.137633	-3.86742	0.000109994	0.000827108
BCL2L13	4303.13	0.213259	0.0619855	3.44048	0.000580681	0.00338216
BCL7A	444.584	-0.328161	0.108198	-3.03284	0.00242261	0.0111867
BCL7B	1300.09	-0.406696	0.094486	-4.30434	1.67481e-05	0.000161637
BCL7C	567.838	-0.290904	0.1091	-2.66647	0.00766519	0.0292171
BCLAF1	4547.71	0.283395	0.0941889	3.00932	0.00261833	0.0119331
BCORL1	1204.56	0.328961	0.111508	2.94975	0.00318032	0.0139747
BCR	3777.33	-0.256919	0.0768352	-3.34379	0.000826426	0.00457051
BCYRN1	237.104	-0.666666	0.19437	-3.43451	0.00059363	0.00344541
BDP1	2100.02	0.287822	0.0874813	3.29156	0.000996317	0.00531957
BEND3	1090.04	-0.301663	0.0717864	-4.20211	2.6444e-05	0.0002402
BEND6	42.2365	0.951045	0.25726	3.67496	0.000237885	0.00159821
BET1	395.198	0.571465	0.108419	5.27174	1.35134e-07	2.32262e-06
BEX2	185.416	1.11765	0.148879	7.4911	6.83009e-14	3.54352e-12
BHLHA15	239.147	-0.573645	0.130272	-4.40239	1.07066e-05	0.000109815
BHLHE40	2971.26	-0.637493	0.0739459	-8.62229	6.56299e-18	5.64504e-16
BHMT2	2520.53	-0.139308	0.0539513	-2.58255	0.00980725	0.0357823
BICD2	2063.99	-0.557234	0.0622781	-8.94734	3.64137e-19	3.53519e-17
BICDL1	1160.81	0.739075	0.0751411	9.83333	8.09017e-23	1.072e-20
BICRA	234.754	0.40094	0.161113	2.49751	0.012507	0.0434807
BID	961.661	-0.261895	0.0801089	-3.26939	0.00107781	0.00566824
BIN1	2459.37	-0.537887	0.068229	-7.88327	3.18924e-15	1.98553e-13
BIN3	763.294	-0.253845	0.0941285	-2.69659	0.00700535	0.0271024
BIRC3	577.86	0.580768	0.232847	2.838	0.00453976	0.0188063
BLNK	45.6615	0.639456	0.251741	2.54388	0.0109628	0.039125
BLOC1S1	1127.18	-0.291244	0.109436	-2.66129	0.00778414	0.0296072
BLOC1S4	378.894	-0.619939	0.119386	-5.19272	2.07242e-07	3.44718e-06
BMP2	3182.83	-0.265683	0.0732258	-3.62819	0.000285418	0.00186952
BMP2K	983.396	-0.562272	0.0809989	-6.9415	3.87949e-12	1.58501e-10
BMPR1B	287.453	0.432926	0.132519	3.27996	0.0010382	0.00549682
BMPR2	2435.07	0.336575	0.0821953	4.09641	4.1961e-05	0.000359893
BMS1	2101.83	0.228443	0.0804304	2.84068	0.00450176	0.0186805
BMS1P1	590.432	0.263946	0.104545	2.52652	0.0115198	0.0406262
BMS1P14	333.434	0.558211	0.128163	4.3564	1.32218e-05	0.000132023
BMS1P20	533.299	0.303331	0.0997324	3.04256	0.00234574	0.010888
BNIP2	1222.22	-0.521591	0.0841345	-6.19949	5.66466e-10	1.60999e-08
BNIP3	2113.11	-0.329922	0.0762749	-4.32546	1.52216e-05	0.0001491
BOC	110.284	1.60959	0.210653	7.60631	2.82027e-14	1.5536e-12
BOD1L1	1631.49	0.415931	0.122151	3.40684	0.000657188	0.00376832
BOLA2-SMG1P6	411.438	-0.399143	0.122437	-3.25995	0.00111433	0.00582905
BOLA2B	2039.69	-0.560627	0.102912	-5.44726	5.11517e-08	9.7867e-07
BOP1	2698.22	-0.668225	0.0941707	-7.09545	1.28931e-12	5.71563e-11
BORCS8	1586.28	-0.675135	0.0938729	-7.19179	6.39472e-13	2.95771e-11
BORCS8-MEF2B	176.033	-0.441996	0.180966	-2.44192	0.0146094	0.0492276
BRAF	3854.4	0.301991	0.0701853	4.303	1.68504e-05	0.000162545
BRAT1	1232.32	-0.97237	0.101673	-9.56226	1.15214e-21	1.36112e-19
BRCA1	776.419	0.45346	0.098262	4.61494	3.93203e-06	4.56278e-05
BRCA2	1762.25	0.365141	0.110008	3.32214	0.000893296	0.00486488
BRD2	8585.5	-0.159017	0.0606267	-2.62267	0.00872426	0.0325331
BRD7	2082.11	0.19175	0.0755814	2.53701	0.0111804	0.0397279
BRI3BP	2140.67	-0.2247	0.0617321	-3.64018	0.000272451	0.00179538
BRINP2	75.3174	-1.10423	0.235078	-4.70688	2.51532e-06	3.07147e-05
BRINP3	50.339	1.86542	0.268772	6.76778	1.30778e-11	4.94159e-10
BRMS1	8688.12	-0.623797	0.0835745	-7.4638	8.4063e-14	4.30433e-12
BRSK2	62.97	0.691806	0.252194	2.74534	0.00604473	0.0239184
BRWD3	4.90436	-1.1472	0.397508	-2.87196	0.00407937	0.0172118
BSCL2	265.833	-0.789159	0.19744	-3.9919	6.55455e-05	0.000529848
BSG	29419	-0.245846	0.08114	-3.02983	0.0024469	0.011275
BSN	595.943	1.00582	0.106026	9.49389	2.2256e-21	2.53758e-19
BST1	51.4347	0.702864	0.233505	2.99265	0.00276568	0.0124764
BTAF1	2871.41	0.209879	0.0817954	2.56675	0.0102656	0.0371847
BTBD10	1528.11	0.401052	0.0802336	4.99952	5.74718e-07	8.37978e-06
BTBD19	39.4109	-0.82496	0.304696	-2.71228	0.00668231	0.0260013
BTBD2	2033.55	-0.234391	0.095223	-2.46154	0.0138343	0.0471343
BTBD3	1583.13	-0.304046	0.0682914	-4.45209	8.50396e-06	8.98067e-05
BTBD6	648.544	-0.406926	0.0968689	-4.20056	2.66254e-05	0.000241513
BTBD8	49.9947	0.664139	0.251306	2.62895	0.008565	0.0320611
BTBD9	246.224	0.409002	0.138381	2.95516	0.00312502	0.013775
BTC	80.4866	1.12807	0.236128	4.79876	1.5965e-06	2.05575e-05
BTF3	5066.79	-0.426866	0.067258	-6.34663	2.20077e-10	6.79675e-09
BTF3L4	1027.66	-0.252445	0.0756635	-3.3364	0.000848723	0.00467332
BTG2	967.217	-0.312637	0.0919198	-3.40075	0.00067202	0.00382999
BUB1	2617.36	0.513294	0.0890208	5.7665	8.09354e-09	1.79957e-07
BUB1B-PAK6	5.9331	-1.07381	0.399755	-2.52879	0.0114456	0.0404358
BUD13	1081.03	-0.224858	0.08241	-2.72833	0.00636568	0.0249376
BUD31	3402.23	0.27689	0.0810316	3.41703	0.000633084	0.00364195
BYSL	654.92	-0.603159	0.106892	-5.64266	1.67445e-08	3.51204e-07
BZW1	4077.84	0.192505	0.0786192	2.44848	0.0143462	0.048516
C11orf1	122.88	-0.524849	0.167692	-3.1283	0.00175819	0.00855581
C11orf24	6241.74	-0.566001	0.0777959	-7.27541	3.4538e-13	1.62039e-11
C11orf49	539.139	-0.303905	0.121875	-2.49357	0.0126466	0.0438261
C11orf53	49.8609	-0.96914	0.263553	-3.64662	0.000265711	0.00175923
C11orf54	650.951	0.259541	0.10453	2.48052	0.013119	0.0451516
C11orf68	292.076	-0.528899	0.142976	-3.69935	0.000216153	0.00147442
C11orf98	1563.61	-0.296108	0.092242	-3.21012	0.0013268	0.0067725
C12orf10	1608.07	-0.510324	0.0910488	-5.60462	2.0871e-08	4.32208e-07
C12orf4	519.896	0.300521	0.0935223	3.21623	0.00129886	0.00664024
C12orf42	22.8859	1.09329	0.324816	3.28736	0.00101131	0.00538204
C12orf43	668.689	-0.407504	0.0793373	-5.13624	2.80293e-07	4.49822e-06
C12orf57	692.267	-0.31421	0.108314	-2.9009	0.00372093	0.0159569
C15orf39	3976.26	-0.263813	0.100828	-2.61653	0.00888284	0.0329677
C15orf40	762.172	0.494928	0.148603	3.3305	0.000866907	0.00475284
C16orf91	441.258	-0.458002	0.129109	-3.54782	0.000388431	0.00241596
C17orf49	620.732	-0.375767	0.108487	-3.46357	0.000533053	0.00314681
C17orf51	1354.16	-0.291035	0.0792824	-3.67077	0.000241825	0.00162245
C18orf25	1018.63	0.204214	0.0803956	2.54077	0.0110607	0.0393756
C18orf54	497.116	0.363964	0.121765	2.99117	0.00277909	0.0125203
C19orf24	1810.14	-0.544162	0.115772	-4.69995	2.6022e-06	3.17127e-05
C19orf33	816.94	-0.373713	0.108471	-3.44513	0.000570789	0.00333445
C19orf47	1086.15	-0.422238	0.0925253	-4.56347	5.0315e-06	5.63319e-05
C19orf48	3185.21	-0.451934	0.109839	-4.11454	3.87958e-05	0.000336499
C19orf53	2535.52	-0.694167	0.113039	-6.14052	8.22506e-10	2.24967e-08
C19orf66	3332.5	-0.269466	0.0918426	-2.93315	0.00335543	0.0146164
C1orf115	2187.77	0.518851	0.0709181	7.31485	2.57676e-13	1.22652e-11
C1orf116	70.4561	-1.01371	0.20675	-4.88171	1.05172e-06	1.4353e-05
C1orf122	415.486	-0.336379	0.126343	-2.66244	0.0077576	0.0295167
C1orf159	551.326	-0.400481	0.123996	-3.23007	0.00123761	0.0063767
C1orf198	928.642	-0.271957	0.0866791	-3.13761	0.00170332	0.00832803
C1orf21	364.742	1.04417	0.118925	8.77129	1.76633e-18	1.61114e-16
C1orf226	346.97	0.418797	0.137642	3.05773	0.00223017	0.0104282
C1orf43	4503.87	-0.220442	0.0679303	-3.24517	0.00117381	0.00608659
C1orf74	87.072	-0.94072	0.206399	-4.55287	5.29198e-06	5.88661e-05
C1QBP	10268.6	-0.30006	0.0738891	-4.06092	4.88797e-05	0.000409475
C1QTNF3	492.605	0.39575	0.131679	3.00724	0.00263631	0.0119865
C1S	1545.35	0.682428	0.0792822	8.60842	7.40734e-18	6.26144e-16
C2	218.591	-0.499951	0.150652	-3.32095	0.000897114	0.00488025
C20orf194	782.493	0.659295	0.0992232	6.64934	2.94406e-11	1.05904e-09
C20orf27	1863.07	-0.393746	0.0943689	-4.1722	3.01674e-05	0.000269405
C22orf39	270.044	-0.315457	0.127101	-2.48213	0.01306	0.0449872
C2CD2L	584.756	-0.506751	0.111772	-4.53373	5.79512e-06	6.39906e-05
C2CD5	1174.1	0.359858	0.109557	3.28517	0.00101922	0.00541825
C2orf42	365.113	-0.282979	0.115688	-2.44548	0.0144659	0.0488279
C2orf74	316.475	0.494271	0.127251	3.887	0.00010149	0.000771443
C2orf91	34.4607	0.857015	0.287446	2.98847	0.00280382	0.0125883
C3orf52	1857.67	0.281414	0.0824949	3.4162	0.000635007	0.00365194
C3orf67	202.352	0.551477	0.179943	3.06491	0.00217737	0.0102227
C3orf86	121.634	-1.75921	0.248747	-7.04092	1.90969e-12	8.2771e-11
C4B	326.059	1.2433	0.208856	6.04081	1.53343e-09	3.9778e-08
C4BPA	100.414	-0.806656	0.183502	-4.38409	1.16474e-05	0.000118351
C4orf33	262.484	0.75137	0.159251	4.73627	2.17685e-06	2.6985e-05
C4orf48	48.4602	-0.781773	0.262784	-2.96545	0.00302245	0.0134072
C6orf136	359.046	-0.424426	0.153129	-2.77192	0.0055727	0.0223375
C6orf226	27.3524	-0.913032	0.305583	-2.97887	0.00289312	0.0129418
C6orf62	3961.05	0.204739	0.057421	3.56596	0.000362525	0.00228307
C7orf25	424.23	0.473525	0.112202	4.22474	2.39221e-05	0.000220148
C7orf26	456.672	-0.307456	0.118182	-2.60129	0.00928735	0.0342358
C7orf50	3628.89	-0.827885	0.0898377	-9.21472	3.12093e-20	3.25556e-18
C8orf33	1492.06	-0.211224	0.0815857	-2.58902	0.00962507	0.0352422
C8orf58	369.754	-0.560299	0.119653	-4.68159	2.84663e-06	3.42276e-05
C9orf16	417.118	-0.54501	0.155619	-3.50121	0.000463153	0.00280336
CA12	3395.57	-0.197136	0.0591899	-3.3306	0.0008666	0.00475249
CA5A	126.427	-1.39509	0.340812	-3.97126	7.14921e-05	0.000570395
CA5BP1	611.798	-0.494325	0.0983272	-5.02726	4.97542e-07	7.41978e-06
CAB39	3079.13	0.178574	0.0725471	2.46226	0.0138064	0.0470848
CABP4	79.5156	-0.76605	0.238034	-3.20775	0.00133775	0.00681067
CABYR	962.515	-0.364795	0.0946803	-3.85293	0.000116711	0.000867309
CACNA1G	13.9603	-0.984892	0.362148	-2.64175	0.00824799	0.0310702
CACNA1H	726.299	-0.522256	0.1016	-5.13991	2.74871e-07	4.42933e-06
CACYBP	1761.39	-0.219104	0.0760355	-2.88168	0.00395556	0.0167869
CAD	2250.39	-0.296622	0.0728474	-4.07184	4.66439e-05	0.000393265
CADPS2	1032.19	0.526552	0.080374	6.55274	5.64898e-11	1.93e-09
CALD1	7181.74	0.374458	0.0802684	4.66512	3.08443e-06	3.67713e-05
CALU	12292.8	0.394734	0.0598959	6.59009	4.39563e-11	1.53659e-09
CAMK1	1337.57	-0.354783	0.0793522	-4.47096	7.78685e-06	8.34469e-05
CAMTA1	272.375	-0.421568	0.150953	-2.79234	0.0052328	0.0211851
CAND2	62.1196	-0.984757	0.212189	-4.61953	3.84603e-06	4.46827e-05
CANT1	1707.64	-0.26227	0.0739749	-3.54541	0.000391996	0.00243372
CAP1	5168.01	-0.271532	0.0557793	-4.86801	1.1273e-06	1.52465e-05
CAPN1	3032.22	-0.277418	0.0794576	-3.49141	0.000480481	0.00289306
CAPN10	348.849	-0.308704	0.114773	-2.6898	0.00714956	0.0275678
CAPN12	403.79	0.403152	0.119211	3.37855	0.000728689	0.00410288
CAPN15	2998.49	-0.411531	0.100216	-4.10637	4.01927e-05	0.000346927
CAPN2	487.338	-0.50443	0.0984829	-5.12184	3.02564e-07	4.82014e-06
CAPN7	2543.75	0.330226	0.0759941	4.34555	1.38925e-05	0.000138087
CAPRIN2	575.496	0.467011	0.108487	4.30754	1.65083e-05	0.000159716
CAPZA2	1832.86	0.35282	0.0878129	4.01764	5.87833e-05	0.000480734
CAPZB	2522.89	-0.25775	0.0831443	-3.10008	0.0019347	0.00927434
CARD16	166.998	0.597329	0.204886	3.00772	0.00263219	0.0119768
CARD6	832.876	-0.316786	0.0887354	-3.56986	0.000357172	0.00225564
CARF	186.603	0.914172	0.308182	2.96367	0.00303992	0.0134725
CARHSP1	2271.44	-0.29088	0.0972899	-2.98974	0.00279214	0.012556
CARM1	2319.11	-0.364678	0.0831553	-4.38548	1.15728e-05	0.000117788
CARMIL1	808.122	0.208562	0.0752645	2.77171	0.00557634	0.0223452
CARS2	828.154	-0.378863	0.0996408	-3.80221	0.000143412	0.00103543
CASC3	4013.34	-0.20148	0.059182	-3.40438	0.000663138	0.00379259
CASC9	232.876	0.589604	0.136702	4.31325	1.60872e-05	0.000156336
CASD1	539.51	0.727756	0.0989284	7.35381	1.92633e-13	9.49175e-12
CASP2	2834.58	0.198301	0.0702827	2.82146	0.00478059	0.0196545
CASP3	420.171	0.314014	0.109219	2.88112	0.00396268	0.0168111
CASP8AP2	793.218	0.408413	0.121078	3.37572	0.000736239	0.00414063
CASP9	386.871	-0.454306	0.102609	-4.42701	9.55478e-06	9.92999e-05
CASTOR2	5227.91	-0.222506	0.0780938	-2.84924	0.0043824	0.0182547
CASTOR3	1684.42	0.17475	0.0675543	2.58597	0.00971055	0.0354955
CAV1	529.359	0.383868	0.103604	3.70827	0.000208676	0.00143039
CAV2	986.655	0.297373	0.0869209	3.42283	0.00061972	0.00357556
CAVIN1	2691.35	-0.435741	0.0781551	-5.5752	2.47244e-08	5.009e-07
CBFB	1420.27	0.219579	0.083342	2.63445	0.00842747	0.0316187
CBLL1	3698.97	0.206871	0.0664514	3.11369	0.00184765	0.00891809
CBR1	2360.14	-0.28694	0.0885972	-3.2387	0.00120074	0.0062082
CBR3	29.2107	-1.51129	0.308458	-4.85224	1.22077e-06	1.63194e-05
CBWD2	1592.98	0.232029	0.0727737	3.18842	0.0014305	0.00721358
CBX2	300.129	-0.710226	0.113723	-6.24224	4.31357e-10	1.2417e-08
CBX4	1430.9	-0.3308	0.0920119	-3.59502	0.000324363	0.00208219
CBX5	16740.5	0.181694	0.0629911	2.88433	0.00392245	0.0166753
CBX6	1107.86	-0.203899	0.0751729	-2.71229	0.00668208	0.0260013
CBX8	511.693	-0.449568	0.126004	-3.5675	0.000360408	0.00227192
CCAR2	5077.13	-0.263658	0.0846706	-3.11391	0.00184624	0.00891498
CCAT1	409.968	-0.581244	0.111203	-5.227	1.72282e-07	2.9051e-06
CCDC102B	34.4192	1.46784	0.308879	4.67176	2.98624e-06	3.57528e-05
CCDC12	1795.78	-0.428188	0.0897985	-4.76833	1.85756e-06	2.34268e-05
CCDC122	183.734	0.494068	0.166895	2.95811	0.00309535	0.0136657
CCDC134	1882.47	-0.234228	0.0902868	-2.59418	0.00948155	0.0348012
CCDC136	136.113	1.10824	0.162787	6.78471	1.16322e-11	4.42949e-10
CCDC137	1062.01	-0.268361	0.079904	-3.35814	0.000784698	0.00437055
CCDC141	703.656	0.497408	0.0989554	5.02436	5.0512e-07	7.51141e-06
CCDC144A	64.4108	0.739078	0.258511	2.87395	0.00405376	0.017137
CCDC15	154.052	0.571805	0.18871	3.03032	0.00244291	0.0112592
CCDC150	426.317	0.603304	0.12424	4.85557	1.2004e-06	1.61001e-05
CCDC162P	446.94	0.489862	0.107247	4.56513	4.99195e-06	5.60693e-05
CCDC174	1693.77	0.296782	0.104087	2.85328	0.00432704	0.0180548
CCDC18-AS1	684.592	0.441082	0.105399	4.18468	2.8557e-05	0.000256072
CCDC191	184.729	0.514126	0.163227	3.15339	0.00161388	0.00794424
CCDC192	25.924	-1.1655	0.33363	-3.45977	0.000540632	0.00318389
CCDC198	342.166	-0.660801	0.120472	-5.48368	4.16558e-08	8.14469e-07
CCDC22	780.346	-0.387999	0.0952194	-4.07467	4.6079e-05	0.000389004
CCDC28B	149.35	-0.490654	0.199211	-2.4584	0.0139558	0.0474491
CCDC34	368.074	-0.4867	0.123643	-3.93567	8.29643e-05	0.000649247
CCDC51	1489.38	-0.347554	0.0969063	-3.58646	0.000335194	0.00213911
CCDC59	701.696	-0.316942	0.0997744	-3.17639	0.00149123	0.00747006
CCDC69	2317.86	-0.399685	0.0742263	-5.38458	7.26148e-08	1.34471e-06
CCDC7	136.803	0.740034	0.173537	4.25935	2.05018e-05	0.000193858
CCDC71	927.804	-0.599642	0.0973838	-6.15752	7.38906e-10	2.03807e-08
CCDC80	351.678	0.405314	0.130221	3.10973	0.00187259	0.00901406
CCDC82	421.405	0.343101	0.135405	2.53981	0.0110913	0.0394541
CCDC85C	1108.55	-0.343874	0.0886463	-3.87914	0.000104826	0.000792499
CCDC86	6860.64	-0.492987	0.108739	-4.53363	5.79795e-06	6.39906e-05
CCDC88A	1602.56	0.384664	0.115568	3.32855	0.000872996	0.00477688
CCDC93	2836.18	0.26651	0.0810574	3.28896	0.00100557	0.00536023
CCDC97	1404.46	-0.289395	0.0782102	-3.70006	0.000215551	0.00147083
CCEPR	22.5791	0.929807	0.314362	2.93347	0.00335199	0.014605
CCL15-CCL14	27.3613	-2.43877	0.356897	-6.43695	1.21896e-10	3.93822e-09
CCL20	2265.22	-0.624393	0.100625	-6.20818	5.36003e-10	1.53007e-08
CCM2	2920.1	0.357678	0.0743923	4.80741	1.52899e-06	1.9779e-05
CCNB1	2249.43	-0.204075	0.0808711	-2.52355	0.0116178	0.0408969
CCND1	3710.05	-0.478412	0.052992	-9.02794	1.74938e-19	1.75036e-17
CCND3	350.975	-0.541869	0.118681	-4.5662	4.96652e-06	5.58157e-05
CCNE1	770.935	-0.398391	0.0831565	-4.79076	1.66149e-06	2.12686e-05
CCNE2	176.139	0.486012	0.176431	2.77312	0.00555224	0.0222714
CCNF	2593.76	-0.276312	0.0689744	-4.00608	6.17345e-05	0.000502563
CCNI	1838.53	-0.796097	0.0691074	-11.5188	1.06121e-30	2.36492e-28
CCNJL	225.829	-6.10575	0.268077	-14.6752	9.29213e-49	6.07426e-46
CCNYL1	552.28	0.338682	0.0961342	3.52498	0.000423513	0.00259791
CCPG1	1658.42	0.282268	0.0820137	3.44103	0.000579511	0.00337635
CCS	4627.09	-0.231743	0.0888671	-2.60774	0.0091142	0.0337052
CCT3	22518.1	-0.245036	0.0746399	-3.28287	0.00102756	0.00545224
CCT4	4511.63	-0.251567	0.0653963	-3.84686	0.000119644	0.000886412
CCT7	11231	-0.29005	0.0690875	-4.19827	2.68958e-05	0.000243515
CD151	3933.27	-0.376587	0.101125	-3.72374	0.000196292	0.00135545
CD200R1	12.0034	1.09886	0.38649	2.8861	0.00390043	0.0165937
CD226	41.6424	0.86895	0.326243	2.70566	0.00681681	0.0264565
CD24	10874.1	-0.217191	0.0562192	-3.8633	0.000111865	0.000838603
CD27-AS1	25.9573	-1.19137	0.323405	-3.68229	0.000231147	0.00155862
CD274	979.962	-0.809523	0.24548	-3.49691	0.000470687	0.00284282
CD320	1780.5	-0.500823	0.0936608	-5.34688	8.94842e-08	1.61294e-06
CD38	141.999	-1.26577	0.283325	-4.61267	3.97531e-06	4.60755e-05
CD3D	217.252	-2.21042	0.151789	-14.4848	1.51055e-47	8.71278e-45
CD3EAP	1670.92	-0.36752	0.0729663	-5.03681	4.73344e-07	7.10778e-06
CD3G	12.5297	-1.19894	0.385054	-3.05012	0.00228748	0.0106555
CD47	382.265	0.512331	0.131708	3.90735	9.33147e-05	0.000717926
CD55	322.692	-0.6332	0.122511	-5.1712	2.32589e-07	3.8234e-06
CD59	1860.01	0.178987	0.0634242	2.82236	0.00476718	0.0196076
CD7	360.431	-0.751799	0.155767	-4.82277	1.41581e-06	1.84857e-05
CD70	138.484	0.513222	0.200116	2.56945	0.0101859	0.0369438
CD81	1771.22	-0.83622	0.0732158	-11.4202	3.31403e-30	6.91397e-28
CD83	37.4572	-0.849697	0.308897	-2.8312	0.00463738	0.019146
CD8B	28.1397	-4.34478	0.358355	-7.32597	2.37177e-13	1.14002e-11
CD9	469.927	0.64628	0.136479	4.73267	2.2159e-06	2.73997e-05
CDC123	2791.1	-0.166447	0.0622154	-2.67549	0.00746198	0.0285798
CDC14B	745.57	0.39933	0.102817	3.88172	0.000103718	0.000785335
CDC20	5140.25	-0.309491	0.0815816	-3.79359	0.000148485	0.00106665
CDC20B	42.7361	1.90807	0.264349	7.01315	2.33013e-12	9.82715e-11
CDC25A	2829.45	-0.517288	0.0765988	-6.75323	1.44593e-11	5.4322e-10
CDC27P11	95.9717	-2.68845	0.23756	-10.9927	4.14261e-28	7.45327e-26
CDC37	9989.61	-0.340429	0.0843571	-4.0355	5.44863e-05	0.000451153
CDC40	903.94	0.31007	0.117488	2.63924	0.00830927	0.031259
CDC42BPA	1788.26	0.268072	0.0847922	3.16141	0.00157007	0.00776796
CDC42EP1	5198.03	-0.320223	0.095981	-3.33636	0.000848828	0.00467332
CDC42EP2	838.654	-0.282501	0.100579	-2.80869	0.00497442	0.0202804
CDC42EP4	1103.45	-0.409168	0.0948427	-4.31404	1.60297e-05	0.000155855
CDC5L	1634.72	0.234433	0.0771541	3.03939	0.00237059	0.0109853
CDC7	841.139	0.313845	0.0942055	3.33365	0.000857159	0.00470993
CDCA4	497.055	-0.294865	0.117054	-2.51904	0.0117674	0.0413344
CDCA5	1314.93	-0.260488	0.0807061	-3.2276	0.00124834	0.00642056
CDCA7L	1472.35	-0.281459	0.0734192	-3.83364	0.000126262	0.00092913
CDCA8	2120.27	-0.169704	0.0668907	-2.53709	0.0111778	0.0397259
CDH1	6105.32	0.381062	0.0506005	7.53005	5.07206e-14	2.68833e-12
CDH12	12.8273	1.30277	0.364895	3.41474	0.000638428	0.00366946
CDH19	97.0716	1.59749	0.266034	5.92565	3.11071e-09	7.58988e-08
CDH24	176.263	-0.606517	0.151314	-4.00741	6.1389e-05	0.000499958
CDH6	1390.69	0.694947	0.0752469	9.2337	2.61442e-20	2.75653e-18
CDH8	189.02	0.76674	0.156321	4.90968	9.12256e-07	1.26881e-05
CDH9	41.6294	0.872649	0.279226	3.09519	0.00196685	0.00940091
CDHR3	278.504	0.604204	0.138683	4.35216	1.34806e-05	0.000134401
CDIP1	1530.56	-0.319984	0.0975523	-3.2801	0.00103769	0.00549561
CDIPT	962.867	-0.293049	0.092359	-3.17299	0.00150876	0.00754803
CDK1	2430.68	0.235553	0.0886902	2.65585	0.00791091	0.0300204
CDK13	3621.42	0.419879	0.0637984	6.58136	4.66163e-11	1.61518e-09
CDK14	2311.81	0.807105	0.069734	11.573	5.64754e-31	1.27303e-28
CDK18	352.69	1.91903	0.13175	14.5099	1.04873e-47	6.42705e-45
CDK19	987.264	0.412177	0.0824064	5.00197	5.67468e-07	8.29875e-06
CDK4	3883.29	-0.247558	0.0801676	-3.08802	0.00201497	0.0095958
CDK5RAP1	2076.76	-0.226439	0.0843935	-2.68317	0.00729278	0.0280407
CDK6	2766.26	0.518192	0.078441	6.60575	3.95508e-11	1.40259e-09
CDK9	996.883	-0.39288	0.0856403	-4.58755	4.48468e-06	5.1011e-05
CDKAL1	1228.32	0.311825	0.0846991	3.68171	0.000231674	0.00156107
CDKN1A	68.8476	-1.5083	0.266862	-5.66145	1.501e-08	3.18227e-07
CDKN1C	69.6144	-0.682175	0.20134	-3.37225	0.00074556	0.00418465
CDKN2A	1983.3	-0.681814	0.126477	-5.39049	7.02654e-08	1.30366e-06
CDKN2B	650.008	-0.711772	0.101155	-7.04076	1.91195e-12	8.2771e-11
CDKN2B-AS1	282.146	0.352114	0.127331	2.76898	0.00562321	0.0224963
CDKN2C	307.697	0.478858	0.158262	3.02014	0.00252659	0.011566
CDO1	20.0376	-3.08997	0.365712	-6.38148	1.75382e-10	5.52962e-09
CDON	619.701	0.251691	0.086721	2.9003	0.0037281	0.0159842
CDR2L	1232.96	-0.574182	0.0903661	-6.35401	2.09772e-10	6.48871e-09
CDT1	3299.94	-0.294946	0.0850643	-3.46734	0.000525637	0.00310677
CDX2	622.226	0.380171	0.113372	3.35213	0.000801921	0.00445383
CDYL2	1029.79	0.700823	0.0804896	8.7099	3.04145e-18	2.71118e-16
CEACAM1	3371.84	-1.29709	0.110628	-11.7312	8.81991e-32	2.1354e-29
CEACAM19	77.7892	-0.544425	0.207944	-2.6185	0.00883167	0.032814
CEBPA	5795.57	-0.36852	0.0989078	-3.7255	0.000194926	0.00134832
CEBPB	684.399	-0.375967	0.146054	-2.57558	0.0100073	0.0364148
CEBPB-AS1	47.767	0.705167	0.249437	2.82217	0.00476999	0.0196151
CEBPG	3588.4	0.23794	0.0658063	3.61605	0.000299135	0.00194185
CELF1	3961.75	-0.187106	0.0582419	-3.21259	0.00131543	0.0067232
CELSR1	812.679	-0.416129	0.0941262	-4.42087	9.83037e-06	0.00010184
CENPBD1P1	324.984	-0.408086	0.110107	-3.70601	0.000210551	0.00144123
CENPF	2112.36	0.440428	0.107694	4.08956	4.32199e-05	0.000369479
CENPI	759.192	0.374735	0.0942528	3.97441	7.05527e-05	0.000564969
CENPM	389.386	-0.449153	0.124493	-3.60732	0.000309381	0.00199778
CENPT	2877.2	-0.217716	0.086107	-2.52845	0.0114566	0.0404602
CENPV	1061.26	-0.36362	0.0872466	-4.16766	3.0774e-05	0.000273824
CENPX	1243.25	-0.575023	0.109045	-5.27272	1.34418e-07	2.31641e-06
CEP112	209.28	0.608388	0.162374	3.75697	0.000171986	0.00120976
CEP128	578.485	0.362879	0.127019	2.85944	0.00424396	0.0177838
CEP152	470.974	0.330559	0.120563	2.7451	0.0060493	0.0239275
CEP162	235.838	0.538562	0.154099	3.50592	0.000455037	0.0027632
CEP170	1987.12	0.227219	0.0924303	2.45918	0.0139253	0.047362
CEP170B	3715.11	-0.248528	0.0750716	-3.31056	0.000931088	0.00503434
CEP192	2199.94	0.232512	0.0815165	2.85207	0.0043436	0.0181162
CEP290	351.912	0.50321	0.125476	4.01461	5.95441e-05	0.00048655
CEP295	1449.95	0.400272	0.0775321	5.16613	2.38989e-07	3.91875e-06
CEP350	1718.58	0.3679	0.0944583	3.89604	9.77791e-05	0.00074812
CEP55	847.489	0.437122	0.09106	4.8016	1.574e-06	2.02811e-05
CEP57L1	961.048	0.287713	0.0950114	3.03122	0.00243569	0.0112365
CEP70	396.442	0.552315	0.12416	4.44655	8.72616e-06	9.20542e-05
CEP85	2295.68	-0.196927	0.0752537	-2.61672	0.00887797	0.0329621
CERK	1805.91	-0.238179	0.0787832	-3.02346	0.00249903	0.011464
CERKL	15.6733	1.07887	0.365351	2.90475	0.0036755	0.0158348
CES1	72.4844	-2.0098	0.269589	-7.34428	2.06867e-13	1.01091e-11
CFAP20	1712.88	-0.225144	0.0653812	-3.44357	0.000574097	0.00334978
CFAP44	636.189	0.373472	0.133201	2.80347	0.00505555	0.0205651
CFAP47	1232.34	0.874958	0.0854985	10.2297	1.45907e-24	2.07347e-22
CFAP69	50.2381	1.55358	0.272042	5.65096	1.59558e-08	3.36824e-07
CFAP70	96.5897	1.12646	0.201818	5.55763	2.73467e-08	5.51178e-07
CFB	2392.56	0.46066	0.110293	4.19392	2.74177e-05	0.000247441
CFDP1	2019.86	0.299042	0.0802547	3.72611	0.000194454	0.00134655
CFH	5221.36	0.723223	0.0857569	8.43484	3.31655e-17	2.61209e-15
CFHR1	103.224	1.18224	0.199771	5.88383	4.00871e-09	9.50602e-08
CFI	2133.07	0.428578	0.0898998	4.76742	1.86598e-06	2.34876e-05
CFL1	18083.9	-0.441893	0.0846733	-5.21866	1.80223e-07	3.03377e-06
CFLAR	4033.36	0.174039	0.0579433	3.00437	0.00266133	0.0120646
CHAF1A	2942.29	-0.18491	0.0693267	-2.66721	0.00764841	0.0291758
CHAF1B	1364.98	-0.219029	0.0729626	-3.00189	0.00268308	0.0121491
CHAMP1	1212.44	-0.385926	0.091531	-4.21638	2.4825e-05	0.000227497
CHCHD1	303.457	-0.450138	0.129597	-3.473	0.000514678	0.00305674
CHCHD10	1114.68	-0.384008	0.102108	-3.76063	0.000169483	0.00119688
CHCHD2	7873.67	-0.459519	0.0961873	-4.77708	1.77862e-06	2.25036e-05
CHCHD5	536.086	-0.550782	0.151909	-3.62486	0.000289121	0.00188872
CHD1L	2511.3	-0.174125	0.062254	-2.79727	0.00515368	0.0209081
CHD2	3330.49	0.297857	0.0726839	4.0988	4.15294e-05	0.000356582
CHD3	2265.58	0.372765	0.0777702	4.79186	1.65243e-06	2.11665e-05
CHD4	9629.6	-0.158612	0.0470726	-3.36959	0.000752789	0.00421798
CHD6	3048.91	0.34662	0.0788688	4.39494	1.10803e-05	0.00011294
CHD9	1044.4	0.471107	0.0974114	4.83627	1.32297e-06	1.74433e-05
CHEK2	887.379	0.239879	0.0962841	2.4924	0.0126882	0.0439238
CHML	3319.84	0.388194	0.0993046	3.90899	9.26819e-05	0.000713338
CHMP1A	4730.22	-0.324253	0.0873826	-3.71069	0.000206692	0.00141778
CHMP7	1390.13	-0.248593	0.0703847	-3.53191	0.000412567	0.0025403
CHP1	4740.28	-0.191909	0.0664632	-2.88756	0.00388247	0.0165304
CHPF	853.175	-0.405336	0.108884	-3.72252	0.000197246	0.00135964
CHRD	118.764	2.08881	0.238	8.6119	7.18581e-18	6.127e-16
CHRM5	18.1076	-0.941688	0.392087	-3.00119	0.00268925	0.0121714
CHRNA5	27.8277	-1.01317	0.325695	-3.11526	0.00183782	0.0088816
CHST12	1345.69	-0.833716	0.1264	-6.5954	4.24106e-11	1.4932e-09
CHST15	257.462	0.415106	0.119553	3.47169	0.000517193	0.00306889
CHST3	1123.28	0.440914	0.076279	5.77831	7.54552e-09	1.69308e-07
CHSY3	754.9	0.703071	0.137221	5.12715	2.94165e-07	4.70161e-06
CHTF8	1194.98	-1.19569	0.328358	-3.61397	0.000301539	0.00195487
CHTOP	1791.85	-0.341026	0.0786303	-4.33706	1.44399e-05	0.000142763
CIAO1	3706.53	-0.236413	0.0745696	-3.17042	0.00152219	0.00759196
CIAO3	656.171	-0.465801	0.116961	-3.98223	6.82727e-05	0.000548503
CIAPIN1	1526.3	-0.310513	0.0909392	-3.41451	0.000638965	0.00367148
CIB1	899.863	-0.327613	0.0942559	-3.47576	0.000509413	0.00303466
CIDEB	1331.2	-0.343402	0.103311	-3.3238	0.000888014	0.00484553
CIDEC	305.525	-1.83295	0.151753	-12.0496	1.94819e-33	5.38111e-31
CINP	931.896	-0.450941	0.103785	-4.34471	1.39458e-05	0.000138498
CIR1	442.869	0.424989	0.117458	3.62759	0.000286077	0.0018726
CISD3	402.031	-0.326156	0.119758	-2.72341	0.00646119	0.0252562
CITED2	7708.16	-0.427734	0.0899242	-4.75702	1.96469e-06	2.46353e-05
CITED4	25.0511	-1.35801	0.323033	-4.18382	2.86652e-05	0.000256925
CKAP2L	657.902	0.375491	0.0945654	3.97209	7.12438e-05	0.000568646
CKAP5	3756.7	0.228999	0.0898111	2.54969	0.0107817	0.0386193
CKB	7520.67	-0.510115	0.10811	-4.7181	2.38058e-06	2.91967e-05
CKMT2-AS1	219.064	0.416604	0.151648	2.74529	0.00604578	0.0239184
CKS1B	3488.3	-0.311356	0.0891313	-3.49323	0.000477219	0.00287696
CKS2	1650.85	-0.3722	0.0811149	-4.58853	4.46369e-06	5.08347e-05
CLASP2	1790.5	-0.184976	0.0660225	-2.80185	0.00508098	0.0206471
CLCF1	559.513	-0.524727	0.113539	-4.6231	3.78042e-06	4.39465e-05
CLCN3	4933.99	0.285207	0.070705	4.03355	5.49407e-05	0.000453937
CLCN4	1082.45	-0.458477	0.0761999	-6.01665	1.78061e-09	4.5409e-08
CLCN5	6729.05	0.39106	0.0625611	6.25067	4.08695e-10	1.18389e-08
CLDN1	8737.41	0.278725	0.0665587	4.18803	2.81387e-05	0.000252668
CLDN12	1043.29	0.389323	0.0829341	4.695	2.66605e-06	3.23339e-05
CLDN14	81.2382	0.615832	0.190287	3.19259	0.00141001	0.00713038
CLDN15	378.402	0.729518	0.123815	5.88774	3.91504e-09	9.3064e-08
CLDN2	99.4903	-0.696251	0.207675	-3.34411	0.000825471	0.00456781
CLDN4	4.87232	-1.14433	0.390202	-3.62853	0.000285045	0.00186769
CLDND2	33.6896	-1.19944	0.28494	-4.16361	3.13256e-05	0.000278101
CLEC18A	129.897	0.52464	0.163858	3.19933	0.00137746	0.00698559
CLEC2B	1754.51	-0.279631	0.080546	-3.47029	0.000519897	0.00307934
CLGN	493.216	0.427709	0.14296	2.98947	0.00279462	0.0125614
CLIC1	17155.9	-0.352069	0.0923027	-3.81419	0.000136629	0.000994593
CLIP1	2611.35	0.391715	0.0698424	5.60871	2.03841e-08	4.23019e-07
CLIP2	3486.98	-0.315167	0.0685095	-4.60035	4.2178e-06	4.85419e-05
CLK1	875.864	0.295427	0.119258	2.48162	0.0130787	0.0450293
CLK2	1689.55	-0.186158	0.0641251	-2.90288	0.00369749	0.0158865
CLK3	2764.51	-0.214105	0.0854677	-2.50511	0.0122415	0.0427243
CLN6	1709.07	-0.428905	0.0843622	-5.084	3.69559e-07	5.70663e-06
CLOCK	806.411	-0.359048	0.0894731	-4.01261	6.00506e-05	0.00049028
CLP1	1138.01	-0.607294	0.0920681	-6.59613	4.22026e-11	1.48855e-09
CLPB	2712.77	-0.173768	0.071121	-2.44343	0.0145482	0.0490721
CLPP	1122.08	-0.590957	0.108723	-5.43494	5.48149e-08	1.03264e-06
CLPTM1L	2343.44	-0.400422	0.0879453	-4.55292	5.29071e-06	5.88661e-05
CLSPN	1668.99	0.289755	0.0883293	3.28176	0.00103161	0.00546783
CLTA	6126.48	-0.224459	0.0764104	-2.93755	0.00330812	0.0144521
CLTB	2247.61	-0.206638	0.0834181	-2.47723	0.0132408	0.0454967
CLTRN	101.878	-1.30561	0.201532	-6.4601	1.04633e-10	3.42565e-09
CLU	25572.6	-0.56016	0.0809567	-6.91898	4.54909e-12	1.84704e-10
CLUH	4406.42	-0.310702	0.0718159	-4.32637	1.51588e-05	0.00014864
CMAS	854.254	0.437703	0.103927	4.2103	2.55028e-05	0.000233055
CMC1	733.09	-0.502009	0.0976723	-5.1395	2.75468e-07	4.43074e-06
CMIP	3371.54	0.240404	0.0957953	2.50941	0.0120932	0.0423064
CMTM4	1436.15	0.302914	0.0705095	4.29507	1.74638e-05	0.000167719
CMTM6	4465.33	-0.332146	0.0626811	-5.29899	1.16445e-07	2.04076e-06
CMTM7	1148.93	-0.834569	0.0880575	-9.47655	2.6282e-21	2.96216e-19
CMTM8	397.297	-0.288357	0.110914	-2.6	0.00932237	0.0343373
CMTR2	1182.18	0.31526	0.0914035	3.45133	0.000557834	0.00327196
CMYA5	253.236	0.69024	0.164712	4.19451	2.73468e-05	0.000246914
CNFN	7.42371	-1.18287	0.399786	-2.92051	0.00349462	0.0151588
CNIH3	36.3519	0.734349	0.276273	2.63149	0.00850117	0.0318465
CNKSR2	920.194	0.281692	0.0978735	2.87739	0.0040098	0.0169767
CNNM1	1605.82	-0.261681	0.0586384	-4.46279	8.0898e-06	8.61755e-05
CNNM3	1166.62	-0.217791	0.0832843	-2.61537	0.00891299	0.0330567
CNOT11	2729.5	-0.41672	0.065407	-6.37111	1.87661e-10	5.86956e-09
CNOT2	2411.29	0.187433	0.0631089	2.97056	0.00297258	0.0132339
CNOT4	2983.04	0.201197	0.0529391	3.80178	0.000143662	0.00103638
CNOT6L	507.735	-0.428165	0.0954622	-4.48496	7.29293e-06	7.88432e-05
CNOT9	3148.64	-0.330678	0.076758	-4.30806	1.6469e-05	0.000159582
CNP	5558.53	-0.220426	0.0846073	-2.60514	0.0091838	0.0339114
CNPY2	2994.62	-0.271618	0.087383	-3.10836	0.0018813	0.00904491
CNPY3	1047.83	-0.266927	0.093695	-2.84898	0.00438594	0.0182617
CNPY4	433.965	0.39928	0.0997258	3.99792	6.39019e-05	0.000517629
CNR1	9.93986	-1.69223	0.398894	-3.95536	7.6419e-05	0.000603809
CNST	1044.02	0.200049	0.0728349	2.74715	0.00601155	0.0238071
CNTLN	1204.46	0.28663	0.0922874	3.10602	0.00189625	0.0091056
CNTNAP4	1997.84	0.418238	0.0741328	5.64233	1.67769e-08	3.51507e-07
CNTRL	363.522	0.561329	0.120888	4.64124	3.4633e-06	4.06699e-05
COA1	2655.79	0.304276	0.0630979	4.82183	1.4225e-06	1.85483e-05
COA3	835.68	-0.28816	0.0953309	-3.02292	0.00250352	0.0114792
COA4	2316.73	-0.42845	0.0918063	-4.66671	3.06065e-06	3.65322e-05
COCH	1113.07	0.300785	0.0760036	3.956	7.62151e-05	0.00060244
COG1	722.076	-0.290538	0.0837322	-3.46988	0.000520689	0.0030825
COG4	4155.96	0.191946	0.0783136	2.45054	0.0142642	0.0482809
COG5	1753.65	0.577333	0.070866	8.14613	3.75767e-16	2.60395e-14
COG8	1914.57	-0.234484	0.0951337	-2.46481	0.0137086	0.0468036
COL11A1	247.543	2.29601	0.147544	15.4312	1.00923e-53	7.91681e-51
COL19A1	19.2276	0.948999	0.354405	2.62197	0.00874219	0.0325628
COL1A1	49.6914	-1.82184	0.27363	-6.57035	5.01955e-11	1.72699e-09
COL1A2	119.397	1.79263	0.197712	8.98166	2.6671e-19	2.61523e-17
COL21A1	32.466	-2.55741	0.320656	-7.50493	6.14614e-14	3.22278e-12
COL27A1	3408.58	-0.219523	0.0831448	-2.64022	0.00828511	0.031186
COL4A3BP	560.304	0.415555	0.109206	3.80579	0.000141353	0.00102404
COL5A2	8379.39	0.395817	0.0584447	6.77199	1.27025e-11	4.80905e-10
COL6A1	144.555	-1.7036	0.179899	-9.42308	4.3806e-21	4.90902e-19
COL6A4P1	123.177	0.707239	0.170682	4.14464	3.4035e-05	0.000299444
COL7A1	86.4923	-3.47232	0.26922	-12.1934	3.37168e-34	9.72382e-32
COL9A2	44.234	-1.43449	0.255628	-5.54137	3.00113e-08	6.00564e-07
COL9A3	5.61256	-1.15526	0.395531	-2.81577	0.00486612	0.0199349
COLCA1	88.8731	-0.736039	0.191711	-3.82737	0.000129518	0.000949167
COLCA2	155.155	-1.08363	0.168438	-6.41834	1.37766e-10	4.43632e-09
COLGALT1	4282.56	-0.22933	0.0747873	-3.06647	0.00216603	0.0101793
COMMD7	1129.18	-0.353798	0.0870294	-4.06524	4.79824e-05	0.000402991
COMMD9	732.817	-0.272283	0.0900056	-3.02545	0.00248262	0.0114074
COMT	1586.05	-0.49751	0.0859124	-5.79059	7.01389e-09	1.59017e-07
COPB1	2193.83	0.372385	0.0777648	4.78809	1.68378e-06	2.14699e-05
COPB2	4371.99	0.261385	0.0713489	3.66307	0.000249211	0.00166404
COPE	10191.6	-0.538195	0.105065	-5.12214	3.0208e-07	4.81633e-06
COPG2	568.116	0.455866	0.0972239	4.68751	2.76544e-06	3.33331e-05
COPS5	769.262	-0.242054	0.0814889	-2.97056	0.00297255	0.0132339
COPS7A	872.507	-0.298378	0.0959059	-3.11121	0.00186325	0.00898234
COPZ1	5022.35	-0.206433	0.0811143	-2.545	0.0109278	0.0390355
COPZ2	56.1588	0.651641	0.232254	2.77911	0.00545087	0.0219366
COQ2	626.806	-0.248189	0.0994893	-2.49466	0.0126077	0.0437379
COQ4	1048.01	-0.436203	0.105574	-4.13155	3.60321e-05	0.000315598
COQ5	522.597	-0.356665	0.116278	-3.0673	0.00216003	0.0101535
COQ8A	1301.1	-0.52466	0.0840083	-6.24485	4.24219e-10	1.22344e-08
COQ9	932.875	-0.370524	0.10534	-3.5174	0.0004358	0.00266182
CORO1B	11336.6	-0.412363	0.093324	-4.41843	9.94207e-06	0.000102834
CORO2A	1134.41	0.33095	0.0849797	3.89214	9.93642e-05	0.000758651
COX10	886.091	-0.275937	0.0807102	-3.41872	0.000629171	0.00362263
COX15	1108.05	-0.361453	0.0890971	-4.05681	4.97469e-05	0.000416029
COX18	491.956	-0.657122	0.118524	-5.543	2.97325e-08	5.96201e-07
COX19	913.687	-0.796983	0.0927807	-8.58987	8.70703e-18	7.29716e-16
COX6A1	4839.66	-0.26004	0.0876318	-2.9674	0.00300328	0.0133433
COX6B1	4520.66	-0.467269	0.110038	-4.2462	2.17422e-05	0.000203818
COX7A2	3659.55	-0.241874	0.0876797	-2.75862	0.00580461	0.0230948
COX8A	2616.57	-0.306804	0.101687	-3.01701	0.00255278	0.011675
CP	182.796	-0.819228	0.158677	-5.16107	2.45537e-07	4.01604e-06
CPA6	74.0414	-0.544974	0.21976	-2.47649	0.013268	0.0455528
CPE	58.5552	1.48049	0.237285	6.15131	7.68457e-10	2.11067e-08
CPEB2	1189.94	0.268998	0.102682	2.62506	0.00866345	0.032337
CPED1	68.0745	1.05305	0.270732	3.90264	9.51475e-05	0.000730682
CPLANE1	1356.97	0.538521	0.0919733	5.8566	4.72442e-09	1.10167e-07
CPN2	1040.59	0.545537	0.0873013	6.246	4.21109e-10	1.21626e-08
CPNE1	4628.15	-0.314111	0.0652381	-4.81485	1.47313e-06	1.91195e-05
CPNE2	1863.72	-0.237887	0.0919661	-2.58674	0.00968899	0.0354432
CPO	232.537	0.619174	0.146936	4.22731	2.36499e-05	0.000218567
CPOX	1447.11	-0.332676	0.0780607	-4.26182	2.02768e-05	0.000192008
CPQ	493.884	0.508774	0.116539	4.36567	1.26733e-05	0.000127064
CPS1	122.954	0.678131	0.179202	3.76529	0.000166356	0.00117776
CPSF7	7646.02	-0.308957	0.0646385	-4.77976	1.75501e-06	2.22479e-05
CPT1A	1198.09	-1.1525	0.101928	-11.3068	1.21456e-29	2.38188e-27
CPT2	1333.43	-0.2013	0.0795977	-2.52926	0.0114303	0.0403892
CPTP	633.968	-0.735656	0.108205	-6.79829	1.05869e-11	4.05508e-10
CPVL	422.149	0.710608	0.112255	6.32423	2.54506e-10	7.77432e-09
CRACR2A	228.304	1.04814	0.132543	7.89462	2.91202e-15	1.83037e-13
CRACR2B	68.5449	-1.5906	0.239576	-6.5946	4.26394e-11	1.49857e-09
CREB3L1	275.897	-0.483253	0.147289	-3.28135	0.0010331	0.00547296
CREB3L3	2814.17	-0.524686	0.0902576	-5.81308	6.13355e-09	1.4052e-07
CREB5	2768.81	0.331602	0.0781574	4.25107	2.12755e-05	0.00019992
CREBRF	434.592	0.534756	0.127563	4.20342	2.62915e-05	0.000239037
CREG1	303.186	-0.339351	0.129256	-2.62534	0.00865632	0.0323289
CRIPAK	106.546	0.615937	0.191897	3.20958	0.00132927	0.00678334
CRISPLD1	438.915	0.384346	0.118182	3.25346	0.00114008	0.00594157
CRK	1971.15	-0.185605	0.0730983	-2.53882	0.0111226	0.0395513
CRLS1	1042.29	-0.636519	0.0755113	-8.42867	3.49619e-17	2.74255e-15
CROT	225.147	0.568595	0.149284	3.80235	0.000143329	0.00103543
CRTAP	1309.54	-0.42825	0.0751444	-5.69885	1.20621e-08	2.6138e-07
CRTC1	1289.89	-0.272824	0.100574	-2.71266	0.00667446	0.0259811
CRTC2	1537.09	-0.346208	0.0963202	-3.59438	0.000325168	0.00208599
CRY2	1219.37	-0.308733	0.086718	-3.56021	0.000370561	0.00232472
CRYAB	56.2056	-0.856236	0.261797	-3.24619	0.0011696	0.0060728
CRYBB3	20.7019	-1.18758	0.324141	-3.63365	0.000279439	0.00183649
CRYBG3	1345.27	0.395063	0.106157	3.72361	0.000196398	0.00135571
CRYZ	2542.47	0.386239	0.0967636	3.99085	6.5838e-05	0.000531774
CS	7205.78	-0.372469	0.0695476	-5.35557	8.52868e-08	1.54867e-06
CSDE1	8752.33	0.193827	0.0739321	2.62155	0.00875317	0.0325955
CSF1	3351.81	-0.422494	0.0898709	-4.70222	2.57344e-06	3.14049e-05
CSF3R	272.816	-2.03876	0.127091	-15.9834	1.66917e-57	1.48791e-54
CSGALNACT1	136.164	0.544803	0.212422	2.6364	0.00837917	0.0314616
CSKMT	337.605	-0.439296	0.139188	-3.15648	0.00159684	0.00786824
CSMD1	10.5864	-2.37088	0.39509	-5.29495	1.19051e-07	2.07715e-06
CSNK1E	1571.73	-0.379733	0.0881482	-4.30794	1.64781e-05	0.000159582
CSNK1G2	2107.59	-0.366364	0.0847983	-4.32041	1.5574e-05	0.000152179
CSNK2B	5298.18	-0.518867	0.11509	-4.50801	6.54388e-06	7.13352e-05
CSPG4	91.617	-0.74381	0.222082	-3.35474	0.000794384	0.00442199
CSRNP1	3655.27	-0.564295	0.111009	-5.08484	3.67937e-07	5.68606e-06
CSRNP3	706.892	0.515947	0.0920424	5.60008	2.14252e-08	4.4275e-07
CST3	4333.35	-0.718305	0.0973327	-7.37944	1.58957e-13	7.91193e-12
CSTA	12.4721	-1.16049	0.38908	-2.99012	0.00278869	0.0125462
CSTB	2476.76	-0.272947	0.0894168	-3.05253	0.00226922	0.0105881
CSTF1	1030.31	-0.315434	0.101445	-3.10933	0.00187514	0.00902415
CSTF2	1017.98	-0.22113	0.0837418	-2.64081	0.00827076	0.0311383
CT83	6.95229	-0.954107	0.396599	-3.35402	0.000796457	0.00443227
CTAGE8	159.913	0.493972	0.187831	2.65998	0.00781443	0.0297051
CTBP1	5442.65	-0.361492	0.0837381	-4.31684	1.58276e-05	0.000154197
CTBS	325.783	0.44808	0.119651	3.74479	0.000180548	0.00126139
CTDP1	971.373	-0.28692	0.0916138	-3.13179	0.00173743	0.00847161
CTDSPL	1562.74	-0.416189	0.0615373	-6.76313	1.3504e-11	5.09283e-10
CTH	709.381	0.279538	0.104189	2.68351	0.00728537	0.0280199
CTHRC1	53.0523	-1.11898	0.259813	-4.29022	1.78492e-05	0.000170835
CTIF	1157.8	-0.275878	0.0785025	-3.51413	0.000441202	0.00268846
CTNNB1	9024.4	-0.334508	0.0529552	-6.31681	2.67022e-10	8.14395e-09
CTNNBIP1	402.194	-0.345905	0.119136	-2.9033	0.0036925	0.0158739
CTNND1	12377	-0.152747	0.0554198	-2.75618	0.00584802	0.0232411
CTPS2	1365.49	-0.246702	0.0752923	-3.27669	0.00105032	0.00554751
CTR9	1646.29	0.329743	0.0739345	4.45954	8.21373e-06	8.71171e-05
CTSB	11153.8	-0.201527	0.0664371	-3.03337	0.00241838	0.0111698
CTSC	3389.11	-0.384674	0.0652508	-5.89529	3.74024e-09	8.92334e-08
CTSE	200.068	-0.788556	0.136484	-5.77088	7.88587e-09	1.7589e-07
CTSF	616.355	-0.896619	0.0859125	-10.4321	1.76915e-25	2.68952e-23
CTSH	1463.13	-0.281165	0.0829287	-3.3906	0.000697402	0.00395181
CTSO	865.545	0.722529	0.096159	7.51547	5.67056e-14	2.98138e-12
CTSZ	3328.58	-0.304796	0.0641761	-4.74942	2.03997e-06	2.54887e-05
CTTN	8033.23	-0.173755	0.0580956	-2.9909	0.00278159	0.0125287
CTTNBP2	207.259	0.516263	0.172597	2.99041	0.00278605	0.0125451
CTU2	1566.41	-0.488584	0.0964919	-5.06322	4.12225e-07	6.29606e-06
CTXND1	452.614	-0.292492	0.0988286	-2.96015	0.00307493	0.0135939
CUL1	2523.76	0.326831	0.0706443	4.62662	3.71681e-06	4.32841e-05
CUL7	1336.78	-0.182048	0.0720557	-2.52677	0.0115115	0.0406103
CUTA	1695.21	-0.541873	0.0930785	-5.82121	5.84221e-09	1.35108e-07
CUTALP	476.302	0.518356	0.123878	4.1812	2.89978e-05	0.000259669
CUX1	3141.22	0.275126	0.0628642	4.37624	1.20743e-05	0.000121826
CX3CL1	1635.87	-0.436016	0.0960431	-4.53986	5.62915e-06	6.24043e-05
CXADR	1737.19	0.282113	0.0730111	3.86315	0.000111936	0.000838817
CXCL1	463.645	0.384059	0.150892	2.60929	0.00907292	0.0335779
CXCL10	1279.11	0.939178	0.280083	4.14974	3.32857e-05	0.00029351
CXCL16	601.196	-0.761718	0.09877	-7.71166	1.24194e-14	7.29213e-13
CXCL6	58.5553	1.01339	0.259159	3.92449	8.69151e-05	0.000675046
CXCR4	50.2701	-1.14023	0.316971	-3.72995	0.000191519	0.00132999
CXorf40A	376.977	-0.353826	0.120519	-2.93575	0.00332744	0.0145203
CXXC1	1945.79	-0.281382	0.0856669	-3.28462	0.00102121	0.00542294
CYB561A3	2103.36	-0.289892	0.0816381	-3.55098	0.000383801	0.00239171
CYB561D2	223.297	-0.614083	0.169598	-3.61839	0.000296443	0.00192757
CYB5B	5342.51	0.213194	0.0703992	3.02809	0.00246102	0.0113268
CYB5R1	1037.38	-0.334917	0.0939112	-3.56628	0.000362085	0.00228176
CYB5R2	655.766	-0.32988	0.0983952	-3.35261	0.000800525	0.00444734
CYB5R3	5926.65	-0.365826	0.0823984	-4.43967	9.00985e-06	9.45383e-05
CYBA	6339.13	-0.520948	0.107004	-4.86803	1.12716e-06	1.52465e-05
CYC1	3680.55	-0.466958	0.0927132	-5.03635	4.74503e-07	7.11972e-06
CYFIP1	3450.3	-0.145474	0.0523919	-2.77687	0.00548847	0.0220517
CYGB	13.466	-2.15308	0.369742	-5.33288	9.66659e-08	1.72967e-06
CYP19A1	33.4526	0.87957	0.28673	3.01554	0.00256525	0.0117293
CYP26B1	439.217	-0.911416	0.108723	-8.38088	5.25328e-17	4.05599e-15
CYP27A1	961.127	0.292886	0.0941005	3.10997	0.00187109	0.00901127
CYP27B1	71.3131	-0.737524	0.221555	-3.32236	0.000892588	0.00486237
CYP2B6	176.639	-2.40322	0.174041	-13.6915	1.14117e-42	4.76159e-40
CYP2C18	177.725	-0.579513	0.143194	-4.04473	5.23826e-05	0.000436025
CYP2S1	533.485	-0.584209	0.124748	-4.68224	2.83756e-06	3.41395e-05
CYP2U1	97.2744	0.831303	0.189692	4.36838	1.25173e-05	0.000125693
CYP3A7	27.2274	1.08014	0.305795	3.39513	0.000685949	0.00389579
CYP4F12	1007.67	0.342099	0.0825082	4.14401	3.41283e-05	0.00030013
CYP4V2	290.018	0.685898	0.126504	5.42119	5.92029e-08	1.10891e-06
CYP51A1	14765.6	0.331311	0.0616687	5.37213	7.78126e-08	1.42882e-06
CYP7B1	391.35	1.01707	0.132447	7.67283	1.68237e-14	9.70383e-13
CYSTM1	1042.46	-0.540244	0.107928	-5.00535	5.57614e-07	8.16682e-06
CYTH1	1443.37	0.201952	0.0765306	2.64231	0.00823414	0.0310274
CYTOR	646.557	-0.519197	0.108047	-4.80525	1.54556e-06	1.99803e-05
DAAM1	747.333	0.475793	0.0925277	5.14471	2.67935e-07	4.32822e-06
DAB2IP	406.772	-0.624633	0.152166	-4.11096	3.94017e-05	0.000341
DAD1	2625.44	-0.357291	0.105518	-3.3859	0.000709449	0.00401298
DAGLA	1448.23	-0.268972	0.0960175	-2.80109	0.0050931	0.0206921
DAGLB	931.384	-0.42393	0.0922366	-4.59606	4.30546e-06	4.93192e-05
DALRD3	425.74	-0.407259	0.118222	-3.44455	0.000572021	0.00333965
DANCR	1865.08	-0.650758	0.105396	-6.17362	6.67457e-10	1.86195e-08
DAO	289.027	0.354741	0.120543	2.93502	0.00333526	0.0145447
DAPK1	2303.83	0.179838	0.0597349	3.0101	0.00261165	0.0119137
DAZAP2	4031	-0.460731	0.0775316	-5.9424	2.80879e-09	6.95495e-08
DBN1	10719.7	-0.23308	0.0766137	-3.04227	0.00234802	0.0108935
DBNDD1	1559.1	-0.387391	0.0893775	-4.33431	1.46215e-05	0.000144091
DBNDD2	205.194	-0.66841	0.140308	-4.7624	1.91308e-06	2.40342e-05
DBNL	4737.91	0.218009	0.083061	2.62437	0.00868086	0.0323956
DCAF1	1779.39	-0.420108	0.0656122	-6.40286	1.52491e-10	4.87847e-09
DCAF12	1975.22	-0.243269	0.0728326	-3.34008	0.000837544	0.00462287
DCAF12L2	65.6886	1.15223	0.24072	4.77543	1.79321e-06	2.26736e-05
DCAF15	1546	-0.259069	0.0866003	-2.99154	0.00277576	0.0125081
DCAF4	352.12	-0.404835	0.142004	-2.85151	0.0043512	0.0181441
DCAF4L2	643.191	0.460837	0.108874	4.23144	2.32202e-05	0.000215001
DCAF6	1955.37	0.240023	0.0694675	3.45472	0.000550854	0.00323341
DCAF7	3315.28	-0.277521	0.0818435	-3.39087	0.000696719	0.00395009
DCAF8L2	241.406	0.820214	0.147723	5.5514	2.83387e-08	5.70585e-07
DCAKD	518.547	-0.251173	0.100138	-2.50853	0.0121233	0.0423948
DCBLD1	1219.91	0.220599	0.0779213	2.83074	0.00464409	0.0191657
DCBLD2	2200.98	-0.178582	0.0707052	-2.52588	0.0115409	0.0406809
DCDC1	585.294	0.360266	0.107597	3.34576	0.000820587	0.00454591
DCK	640.736	-0.600543	0.0957707	-6.27043	3.6005e-10	1.05545e-08
DCLK2	18.7334	-0.980043	0.370437	-2.78431	0.0053641	0.0216273
DCTD	643.71	-0.240742	0.0804677	-2.99217	0.00277006	0.012491
DCTN1	2510.18	-0.184682	0.0740968	-2.49267	0.0126785	0.0439058
DCTN3	648.19	-0.352265	0.109303	-3.22267	0.00127003	0.0065098
DCTPP1	663.001	-0.505332	0.120091	-4.20728	2.58461e-05	0.000235643
DCUN1D1	1144.03	0.523416	0.114933	4.55361	5.27333e-06	5.87253e-05
DCUN1D3	829.424	-0.20114	0.0825231	-2.43722	0.0148009	0.0497446
DCXR	1689.94	-0.464339	0.121538	-3.81989	0.000133511	0.000975513
DDA1	2012.86	-0.405589	0.0845635	-4.79624	1.61668e-06	2.07627e-05
DDB1	22505.8	-0.34636	0.0705324	-4.91055	9.08228e-07	1.26567e-05
DDI2	2798.91	0.284463	0.0829281	3.43015	0.000603251	0.00348978
DDIT3	757.022	0.436513	0.125869	3.47338	0.000513941	0.00305514
DDIT4	765.908	-0.400722	0.120733	-3.31901	0.00090336	0.00490606
DDIT4L	125.182	0.854976	0.180722	4.73347	2.20711e-06	2.73255e-05
DDN	62.0072	-1.08576	0.262401	-4.12868	3.64853e-05	0.000318998
DDOST	4683.53	-0.314739	0.074306	-4.23568	2.27862e-05	0.000211682
DDX17	10535.2	-0.154386	0.0494868	-3.11977	0.00180993	0.0087684
DDX19B	812.575	-0.497014	0.0837618	-5.93341	2.96707e-09	7.28209e-08
DDX23	6261.39	-0.250566	0.0647222	-3.87141	0.000108207	0.000815856
DDX24	4514.92	-0.209514	0.0666683	-3.14265	0.00167424	0.00820867
DDX27	3640.61	-0.177476	0.0691476	-2.56667	0.0102681	0.0371871
DDX39A	3404.35	-0.262777	0.0917411	-2.86433	0.00417898	0.0175603
DDX39B	4924.02	-0.433628	0.0852028	-5.08926	3.5946e-07	5.57703e-06
DDX41	2988.27	-0.367645	0.0717746	-5.1222	3.01999e-07	4.81633e-06
DDX49	3330.77	-0.314403	0.0820445	-3.83208	0.000127064	0.00093433
DDX50	866.951	0.304751	0.0867674	3.51241	0.000444056	0.00270195
DDX51	614.668	-0.29726	0.0980756	-3.03078	0.00243923	0.0112475
DDX54	5549.09	-0.452624	0.0852213	-5.31101	1.0902e-07	1.91576e-06
DDX58	3578.08	0.526032	0.106971	4.98941	6.05649e-07	8.81112e-06
DDX60	2430.36	0.942967	0.148905	6.51923	7.0669e-11	2.3731e-09
DECR1	935.803	0.280001	0.0901304	3.10646	0.00189343	0.0090943
DEDD	762.678	-0.321081	0.0942705	-3.40588	0.000659511	0.00377515
DEDD2	888.272	-0.272119	0.096237	-2.82767	0.00468874	0.0193326
DEF8	2867.88	-0.313703	0.0875175	-3.58445	0.000337787	0.00215286
DEK	1698.27	0.188811	0.0761402	2.4803	0.0131271	0.0451586
DELE1	923.906	-0.551386	0.0806612	-6.83568	8.16187e-12	3.19486e-10
DENND2C	144.716	1.36085	0.163077	8.31079	9.50694e-17	7.11605e-15
DENND2D	283.426	0.456066	0.137689	3.31437	0.000918486	0.00497718
DENND4A	3802.71	0.220297	0.078307	2.81415	0.0048906	0.0199978
DENND5A	6310.9	0.280822	0.0670686	4.18846	2.80856e-05	0.000252307
DENND6B	34.4327	-0.768948	0.286848	-2.66818	0.00762633	0.0290972
DEPDC4	81.7432	0.581732	0.223244	2.59772	0.00938457	0.0345252
DEPP1	670.443	-1.40672	0.11838	-11.8846	1.42342e-32	3.62528e-30
DERPC	2024.96	0.378342	0.130119	2.90748	0.00364355	0.0157145
DESI1	4713.36	-0.3022	0.08039	-3.75918	0.000170472	0.00120187
DFFA	3999.68	-0.162939	0.0662264	-2.46039	0.0138787	0.0472528
DGAT1	1198.84	-0.444626	0.095252	-4.66743	3.04994e-06	3.64265e-05
DGKB	42.08	1.02393	0.27496	3.68933	0.000224844	0.00152312
DGKG	56.2634	-4.18774	0.31649	-9.37023	7.23774e-21	8.01917e-19
DGKK	70.3255	-0.882799	0.208915	-4.20406	2.62174e-05	0.000238474
DGKZ	1862.34	-0.335303	0.0964875	-3.47505	0.00051075	0.0030417
DGUOK	815.812	-0.316187	0.106627	-2.96535	0.00302339	0.0134084
DHCR7	10298.4	-0.323447	0.0765305	-4.22629	2.37574e-05	0.00021925
DHDDS	1401.67	-0.406416	0.0885048	-4.59199	4.39036e-06	5.01453e-05
DHPS	1993.8	-0.237329	0.0886369	-2.67761	0.007415	0.0284312
DHRS13	443.692	-0.461188	0.124976	-3.69015	0.00022412	0.00152031
DHRS3	2729.76	-0.421822	0.0910039	-4.6352	3.56586e-06	4.17244e-05
DHRS7B	83.1125	-2.64795	0.228145	-11.3174	1.07671e-29	2.13286e-27
DHRSX	544.246	-0.333927	0.100402	-3.32596	0.000881156	0.00481615
DHTKD1	1566.14	0.284726	0.0757593	3.7572	0.000171827	0.00120908
DHX15	6350	-0.153449	0.0576656	-2.66089	0.00779335	0.0296365
DHX16	2639.3	-0.182625	0.0731718	-2.49596	0.0125616	0.0436087
DHX30	8158.05	-0.529765	0.0787283	-6.72896	1.70879e-11	6.35883e-10
DHX34	2279.14	-0.179985	0.0716335	-2.51255	0.0119863	0.0419832
DHX37	2248.81	-0.338428	0.0690569	-4.90068	9.55045e-07	1.3199e-05
DIABLO	1865.08	-0.242464	0.086429	-2.80533	0.00502651	0.0204639
DIAPH1	4802.77	0.270972	0.0812368	3.33538	0.000851819	0.00468716
DIMT1	1217.34	-0.372142	0.0833261	-4.4661	7.96598e-06	8.4995e-05
DIP2C	339.383	1.37379	0.123331	11.1139	1.07374e-28	2.00543e-26
DIPK1B	1272.42	-0.756956	0.0905177	-8.36151	6.19217e-17	4.76214e-15
DIPK2A	1104.35	0.37238	0.104371	3.5688	0.000358618	0.0022621
DIS3	2294.36	0.245852	0.0822797	2.9885	0.00280348	0.0125883
DISP2	88.7519	0.759059	0.18782	4.02983	5.58169e-05	0.000459926
DKK3	1073.34	0.269786	0.0877306	3.07284	0.00212033	0.0100028
DLC1	1526.34	0.277573	0.0788849	3.5184	0.000434158	0.0026549
DLD	1877.19	0.518036	0.0931784	5.55912	2.71142e-08	5.47618e-07
DLG1	1768.21	0.210497	0.0687808	3.05983	0.00221461	0.0103678
DLG2	193.271	0.53033	0.16908	3.14162	0.00168016	0.00823125
DLGAP3	313.752	2.15609	0.153866	13.9486	3.20714e-44	1.4975e-41
DLST	1653.34	-0.282899	0.0881502	-3.2093	0.0013306	0.00678711
DLX6-AS1	125.465	0.63712	0.174985	3.62599	0.000287852	0.00188169
DMAC1	953.758	-0.656039	0.104079	-6.30246	2.92955e-10	8.83868e-09
DMAC2	1711.18	-0.532612	0.0976678	-5.45301	4.95249e-08	9.51257e-07
DMAP1	768.892	-0.300965	0.115488	-2.60601	0.00916033	0.0338375
DMD	1760.23	0.328374	0.0746138	4.40014	1.08182e-05	0.000110786
DMGDH	451.371	0.420931	0.116363	3.61212	0.000303707	0.00196632
DMTF1	2131.31	0.388281	0.0916859	4.23678	2.26745e-05	0.000210992
DMXL1	1373.74	0.360294	0.0846554	4.25669	2.07473e-05	0.000195707
DMXL2	2987.94	0.561463	0.0909181	6.17566	6.58859e-10	1.84094e-08
DNAAF4	76.3617	0.763198	0.221149	3.46172	0.000536726	0.00316373
DNAAF5	585.039	-0.674526	0.104212	-6.47224	9.65586e-11	3.18254e-09
DNAH1	427.225	0.423954	0.103822	4.08645	4.38032e-05	0.000372219
DNAH14	696.019	0.288235	0.100259	2.87679	0.0040174	0.0170016
DNAH6	125.255	0.714657	0.186623	3.81745	0.000134835	0.000984459
DNAH8	12.4341	-2.26866	0.391359	-4.5389	5.6549e-06	6.25837e-05
DNAJA3	3440.05	-0.219836	0.0791904	-2.77608	0.00550187	0.0220965
DNAJA4	12.0173	-2.70327	0.388473	-5.64012	1.69934e-08	3.55286e-07
DNAJB1	4973.63	-0.285643	0.0748371	-3.81686	0.000135162	0.000986477
DNAJB12	1812.67	-0.252264	0.0786382	-3.20792	0.001337	0.00681035
DNAJB4	2009.73	0.374704	0.0833981	4.49291	7.02558e-06	7.6205e-05
DNAJC11	2225.85	-0.269986	0.0650404	-4.15107	3.3092e-05	0.000292196
DNAJC13	3220.37	0.460492	0.106361	4.32994	1.49149e-05	0.000146723
DNAJC14	3312.5	-0.19831	0.0671407	-2.9536	0.00314086	0.0138292
DNAJC15	891.053	-0.325409	0.10474	-3.1068	0.00189122	0.00908594
DNAJC25	641.737	0.319075	0.110473	2.88881	0.00386707	0.0164684
DNAJC27	83.6429	0.626475	0.232814	2.71504	0.00662681	0.0258315
DNAJC5	3303.05	-0.402541	0.0830057	-4.84948	1.23783e-06	1.648e-05
DNHD1	1068.35	0.416168	0.097711	4.25806	2.0621e-05	0.000194797
DNM2	8261.13	-0.364587	0.0715417	-5.0961	3.46721e-07	5.4085e-06
DNPH1	1086.01	-0.334957	0.112037	-2.98954	0.00279402	0.0125614
DOC2B	6.93377	-1.33301	0.399861	-3.18745	0.00143533	0.00723569
DOCK11	383.133	0.644455	0.127514	5.05455	4.31395e-07	6.55313e-06
DOCK4	2733.99	0.49074	0.0724559	6.7735	1.25702e-11	4.76818e-10
DOCK5	2002.37	0.287765	0.0873169	3.29525	0.000983352	0.0052618
DOCK9	373.706	0.814061	0.121581	6.69224	2.19774e-11	8.08627e-10
DOK4	3093.01	-0.204205	0.0702106	-2.9086	0.0036305	0.0156651
DOLK	1049.61	-0.298497	0.0933723	-3.1969	0.00138914	0.00703209
DOP1A	442.488	0.380876	0.131052	2.91058	0.00360762	0.0155766
DOP1B	523.241	-0.322484	0.100103	-3.22148	0.00127531	0.00653174
DPAGT1	802.118	-0.689457	0.104201	-6.61537	3.70631e-11	1.32153e-09
DPEP1	232.667	0.442965	0.150039	2.97034	0.00297474	0.0132375
DPF1	68.6778	-0.643543	0.230635	-2.78645	0.00532882	0.0215116
DPF2	2140.04	-0.255398	0.0895362	-2.85247	0.00433804	0.0180968
DPF3	7.79391	-1.24648	0.397226	-2.85513	0.00430187	0.0179651
DPH1	1098.03	-0.327382	0.0817291	-4.00571	6.18312e-05	0.000502933
DPH2	1381.03	-0.413399	0.0872779	-4.73652	2.17421e-06	2.69693e-05
DPH6	403.014	0.421451	0.119695	3.51824	0.000434423	0.00265569
DPM2	753.45	-0.370598	0.108622	-3.41179	0.000645376	0.00370397
DPM3	413.78	-0.640164	0.125239	-5.10998	3.22199e-07	5.09158e-06
DPP3	7208.89	-0.587106	0.0666904	-8.80323	1.32939e-18	1.23558e-16
DPP7	1682.96	-0.324461	0.103902	-3.12266	0.00179226	0.00869785
DPP9	2105.35	-0.246278	0.0716369	-3.43794	0.000586152	0.0034096
DPPA2	94.9517	0.89616	0.192206	4.65153	3.29487e-06	3.89956e-05
DPY19L1	1999.58	0.233957	0.0745613	3.13762	0.00170324	0.00832803
DPY19L2	98.2007	1.33841	0.206614	6.4487	1.12811e-10	3.6811e-09
DPY19L2P2	214.668	0.481875	0.126649	3.80249	0.000143251	0.00103543
DPYD	1272.26	0.21938	0.0875536	2.50651	0.012193	0.0425854
DPYS	7.88931	1.38955	0.398656	3.19149	0.00141541	0.00715402
DPYSL2	4587.6	-0.201855	0.0549223	-3.67545	0.000237427	0.00159568
DPYSL3	357.116	-3.19425	0.150554	-21.0122	5.06764e-98	1.10424e-94
DRAM1	1171.41	-0.293146	0.0785576	-3.73103	0.0001907	0.00132477
DRC1	30.9913	0.770636	0.306954	2.58392	0.00976858	0.0356744
DRG2	1057.71	-0.281766	0.108812	-2.58947	0.00961238	0.0352089
DSC3	61.8108	-1.10841	0.230864	-4.78706	1.69246e-06	2.15524e-05
DSP	5610.42	0.256619	0.0737762	3.4792	0.000502912	0.00300598
DST	5860.86	0.514033	0.103647	4.9605	7.03127e-07	1.00197e-05
DTNA	1456.17	0.244509	0.095672	2.55738	0.0105464	0.0379913
DTX2	639.671	-0.489151	0.143783	-3.40309	0.000666287	0.00380545
DTX2P1-UPK3BP1-PMS2P11	229.909	-0.367466	0.137896	-2.66481	0.00770324	0.0293394
DTX3	324.474	-0.4419	0.116222	-3.80214	0.000143454	0.00103543
DTX3L	8451.67	0.22755	0.0686514	3.31994	0.000900372	0.0048939
DTX4	2170.46	-0.278649	0.074081	-3.76155	0.000168867	0.00119296
DTYMK	731.751	-0.518732	0.0996055	-5.20716	1.91753e-07	3.20945e-06
DUBR	179.345	1.00533	0.170176	5.93795	2.886e-09	7.11916e-08
DUS1L	2035.88	-0.292873	0.0927082	-3.15907	0.00158271	0.00781631
DUS4L	184.924	0.38029	0.148852	2.55577	0.0105952	0.0381317
DUSP19	189.026	0.714121	0.149129	4.77471	1.79965e-06	2.27403e-05
DUSP4	2024.02	-0.812611	0.0651325	-12.4764	1.00378e-35	3.07581e-33
DUSP5	2568.45	-1.33382	0.0699561	-19.0663	4.81119e-81	7.86269e-78
DUSP6	2762.01	-0.724731	0.0689118	-10.5163	7.26877e-26	1.12242e-23
DUSP7	617.071	-1.16106	0.100775	-11.517	1.08269e-30	2.3857e-28
DUSP9	11018.6	-0.328431	0.0962118	-3.41335	0.000641687	0.00368604
DVL1	1564.17	-0.402921	0.0966798	-4.16746	3.08015e-05	0.000273944
DXO	640.462	-0.458416	0.111656	-4.10544	4.03548e-05	0.00034802
DYDC2	34.3107	2.23967	0.316125	6.73217	1.67152e-11	6.23197e-10
DYNC1I1	600.484	0.620228	0.0949243	6.53174	6.50095e-11	2.19055e-09
DYNC1I2	1859.94	0.403511	0.10117	3.98854	6.64816e-05	0.000535869
DYNC1LI1	2199.1	-0.518488	0.0635718	-8.15585	3.46727e-16	2.42845e-14
DYNC1LI2	4095.81	0.185424	0.0600186	3.08968	0.0020037	0.0095468
DYNC2H1	268.359	0.652036	0.193924	3.37139	0.000747909	0.00419423
DYNC2LI1	231.971	0.486631	0.160124	3.03678	0.00239122	0.0110615
DYNLL1	4115.46	-0.406411	0.0954985	-4.25543	2.08643e-05	0.000196716
DYNLRB1	6314.13	-0.387415	0.109128	-3.54993	0.00038533	0.00239865
DZIP3	836.378	0.520717	0.0957737	5.43694	5.42027e-08	1.02406e-06
E2F1	2631.29	-0.328923	0.0877392	-3.74884	0.000177657	0.00124296
E2F2	533.405	-0.269668	0.110483	-2.44064	0.0146612	0.0493769
E2F5	300.738	-0.284153	0.115111	-2.4686	0.0135644	0.0464001
EARS2	1761.98	-0.225113	0.0827977	-2.71883	0.0065513	0.0255677
EBF4	97.7365	-1.09654	0.232166	-4.75077	2.02648e-06	2.53614e-05
EBNA1BP2	2895.98	-0.289495	0.0736127	-3.9327	8.39982e-05	0.00065629
EBPL	524.598	-0.498295	0.123528	-4.03284	5.51059e-05	0.000455024
ECH1	7251.31	-0.638788	0.0933574	-6.8419	7.81499e-12	3.07134e-10
ECHDC3	546.104	-0.511484	0.0898558	-5.6916	1.25851e-08	2.70324e-07
ECHS1	3937.61	-0.19931	0.0817174	-2.43909	0.0147243	0.0495553
ECI1	1074.13	-0.32358	0.10314	-3.13723	0.00170555	0.00833688
ECM2	138.156	0.936388	0.239731	3.88266	0.000103318	0.00078261
ECSIT	2232.56	-0.243865	0.0887566	-2.74761	0.00600316	0.0237834
EDEM2	1187.97	-0.320327	0.0899714	-3.56032	0.000370396	0.00232443
EDEM3	1693.78	0.199846	0.0774837	2.579	0.00990868	0.0360853
EDF1	7087.9	-0.213777	0.0825419	-2.58992	0.00959978	0.0351824
EDIL3	319.641	0.565096	0.116259	4.85565	1.19993e-06	1.61001e-05
EDNRB	1101.18	0.3649	0.082191	4.43783	9.08711e-06	9.51962e-05
EEA1	1530.8	0.382613	0.108491	3.52777	0.000419081	0.00257469
EEF1A1	201754	-0.209359	0.0689286	-3.03731	0.00238701	0.0110535
EEF1A2	17.5966	-1.33351	0.349716	-3.69606	0.000218972	0.00149107
EEF1AKMT4	376.659	-0.57896	0.147089	-3.9347	8.33003e-05	0.000651097
EEF1D	10612.9	-0.482886	0.092878	-5.19894	2.00431e-07	3.34239e-06
EEF1G	42406.6	-0.262021	0.0781226	-3.35389	0.000796848	0.00443301
EEF2	61762.1	-0.306203	0.0658351	-4.65102	3.30294e-06	3.90675e-05
EEF2K	2286.33	-0.205189	0.0787341	-2.60622	0.00915478	0.0338279
EEF2KMT	428.086	-0.517064	0.111792	-4.62452	3.75461e-06	4.36724e-05
EEFSEC	808.015	-0.415184	0.106172	-3.91044	9.21277e-05	0.00070963
EFCAB13	62.7909	1.19488	0.225018	5.26595	1.39463e-07	2.39283e-06
EFEMP2	104.273	-0.825463	0.172541	-4.77423	1.80401e-06	2.27807e-05
EFHC1	153.988	0.471871	0.180969	2.61048	0.00904165	0.0334811
EFHD1	15.9941	-2.23658	0.365793	-5.59802	2.1681e-08	4.47094e-07
EFHD2	771.208	-0.361046	0.117015	-3.08535	0.00203315	0.00966363
EFNA4	553.795	-0.610047	0.096003	-6.35461	2.08955e-10	6.47365e-09
EFNB2	138.529	-0.586241	0.220462	-2.68262	0.00730473	0.0280778
EFTUD2	3317.23	-0.31039	0.0656558	-4.72756	2.27234e-06	2.79566e-05
EGFL7	603.759	-0.64877	0.13114	-4.94521	7.60606e-07	1.07699e-05
EGFR-AS1	622.492	-0.624522	0.0946561	-6.59666	4.20518e-11	1.48591e-09
EGLN1	1344.19	-0.268901	0.0868344	-3.09682	0.0019561	0.00935635
EGR1	746.032	-0.555058	0.151772	-3.66976	0.000242783	0.00162821
EHD1	2062.58	-0.613408	0.0932275	-6.5796	4.71724e-11	1.63156e-09
EHD3	12.9029	-1.08729	0.372506	-2.89426	0.00380052	0.016245
EHMT2	2452.5	-0.350931	0.0747276	-4.69611	2.65167e-06	3.22193e-05
EI24	2880.45	-0.358079	0.0733004	-4.88505	1.03402e-06	1.41607e-05
EIF1AX	3947.69	-0.26729	0.0649444	-4.11572	3.85973e-05	0.000335371
EIF2AK1	4160.77	-0.250304	0.0654965	-3.82173	0.000132517	0.000968978
EIF2AK3	1081.94	0.2975	0.0886242	3.35908	0.000782025	0.00435931
EIF2B2	1250.94	-0.424528	0.0970166	-4.37578	1.21e-05	0.000121939
EIF2B4	1069.28	-0.422803	0.0995184	-4.24836	2.15344e-05	0.000202063
EIF2B5	1864.17	-0.282137	0.0817533	-3.45111	0.000558283	0.00327196
EIF2S3	6506.59	-0.175573	0.0631282	-2.78128	0.00541448	0.0217991
EIF3B	15976	-0.838934	0.0547259	-15.3295	4.85569e-53	3.6625e-50
EIF3D	5295.95	-0.315404	0.0814864	-3.87062	0.00010856	0.000817888
EIF3H	1671.13	-0.212164	0.0775914	-2.73446	0.00624833	0.024576
EIF3I	4522.9	-0.408937	0.0902941	-4.52879	5.93221e-06	6.52477e-05
EIF3L	3242.14	-0.498415	0.0755959	-6.593	4.3102e-11	1.51212e-09
EIF4A1	24760.2	-0.218344	0.0715214	-3.05284	0.00226688	0.0105797
EIF4A2	5360.52	0.222951	0.0695322	3.20643	0.00134392	0.00683382
EIF4A3	2239.44	-0.194722	0.0620255	-3.13917	0.00169429	0.00829117
EIF4E2	3450.17	-0.323537	0.0783463	-4.12955	3.63479e-05	0.000318081
EIF4EBP1	1506.39	-0.372444	0.1029	-3.61935	0.000295346	0.00192235
EIF4EBP2	8726.66	0.128501	0.0485527	2.64633	0.008137	0.0307111
EIF4H	7369.3	-0.214157	0.0574262	-3.72932	0.000191994	0.00133219
EIF5A	9796.05	-0.500327	0.0865147	-5.78297	7.33919e-09	1.65626e-07
EIF5B	1505.94	0.277601	0.110923	2.50365	0.0122918	0.042876
EIF6	7353.3	-0.422815	0.101786	-4.15376	3.27051e-05	0.000289301
ELAC2	2703.99	-0.260427	0.0670379	-3.88485	0.000102394	0.000776511
ELAVL1	2942.95	-0.211333	0.0713252	-2.96304	0.00304618	0.0134911
ELF3	2865.64	-0.598937	0.106063	-5.64919	1.61206e-08	3.39571e-07
ELF3-AS1	72.3232	-0.616185	0.21417	-2.88257	0.00394445	0.0167507
ELFN1-AS1	31.9754	-3.12519	0.359533	-7.34405	2.07224e-13	1.01091e-11
ELK4	2553.67	-0.185742	0.0603885	-3.0752	0.00210358	0.00994296
ELL	829.711	-0.331247	0.09374	-3.53363	0.00040989	0.00252795
ELMOD2	1827.7	0.32073	0.0931355	3.44333	0.00057459	0.00335066
ELOB	2049.49	-0.395417	0.110221	-3.58722	0.000334225	0.00213432
ELOC	814.597	-0.252704	0.0970402	-2.60424	0.00920773	0.0339806
ELOF1	2315.22	-0.542093	0.103091	-5.2583	1.45396e-07	2.48613e-06
ELOVL2	1625.4	0.480776	0.0737119	6.52071	6.99772e-11	2.3539e-09
ELOVL4	107.199	1.01932	0.183522	5.54115	3.00497e-08	6.00719e-07
ELOVL5	3274.65	0.400795	0.063739	6.28767	3.22257e-10	9.58996e-09
ELOVL7	1075	0.259414	0.104836	2.48046	0.0131211	0.0451516
ELP4	525.567	-0.398595	0.0968109	-4.11717	3.83545e-05	0.000333705
ELP5	857.55	-0.278852	0.101334	-2.75185	0.00592604	0.0235207
ELP6	1802.31	-0.354173	0.0706269	-5.01471	5.31136e-07	7.83166e-06
EMBP1	138.651	0.481443	0.193437	2.49248	0.0126855	0.0439223
EMC10	4.67686	-1.6795	0.390825	-4.26807	1.9717e-05	0.000187069
EMC2	411.194	0.354803	0.114188	3.10923	0.00187573	0.00902478
EMC4	1337	-0.437595	0.0773929	-5.65404	1.56724e-08	3.31554e-07
EMC6	2075.77	-0.394076	0.0993979	-3.96453	7.35402e-05	0.000584595
EMG1	1711.56	-0.242598	0.0862495	-2.81278	0.00491148	0.0200665
EML6	475.929	0.327896	0.0990351	3.3078	0.00094033	0.00507592
EMP3	149.894	-1.64281	0.169684	-9.64604	5.10889e-22	6.18459e-20
ENAM	260.725	0.376384	0.133113	2.82431	0.00473819	0.0195007
ENDOG	600.221	-0.523754	0.118981	-4.40108	1.07713e-05	0.000110421
ENGASE	226.548	-0.508642	0.136491	-3.7248	0.000195467	0.00135118
ENO1	58650.1	-0.501914	0.0899908	-5.57707	2.44598e-08	4.96051e-07
ENO2	14.3213	-1.0894	0.374449	-2.95976	0.00307883	0.013605
ENOX1	285.097	0.657406	0.143887	4.57742	4.70736e-06	5.31775e-05
ENPEP	135.212	0.744623	0.185586	4.01078	6.05183e-05	0.000493482
ENPP1	3488.81	0.267517	0.0650882	4.10997	3.9571e-05	0.000342012
ENPP2	10.4691	1.47263	0.386522	3.59681	0.000322144	0.00207201
ENPP3	84.5472	0.594266	0.199075	2.96553	0.00302166	0.0134067
ENTPD5	4803.34	-0.196859	0.0699175	-2.8157	0.00486709	0.0199349
ENTPD6	3403.46	-0.328491	0.081465	-4.03229	5.52371e-05	0.000455723
ENTR1	1764.53	-0.350778	0.0691294	-5.07425	3.89025e-07	5.98364e-06
EOMES	29.7531	-1.10727	0.321512	-3.49848	0.000467921	0.0028296
EPB41L5	3182.39	0.30652	0.0690281	4.44004	8.99437e-06	9.44364e-05
EPC2	1079.23	0.269035	0.0966329	2.78738	0.00531364	0.0214636
EPCAM	567.686	-0.306171	0.0888806	-3.44503	0.000570994	0.00333465
EPDR1	1119.82	0.327346	0.0663072	4.93414	8.05029e-07	1.13742e-05
EPHA2	2430.55	-0.369101	0.0741488	-4.97783	6.43018e-07	9.29272e-06
EPHA5	629.995	0.41201	0.105058	3.92416	8.70312e-05	0.000675681
EPM2AIP1	434.242	0.722622	0.117292	6.16336	7.1218e-10	1.97547e-08
EPN3	31.3609	-0.842826	0.289386	-2.8726	0.00407103	0.0171914
EPPK1	1636.21	0.573858	0.0951028	6.03536	1.58609e-09	4.09814e-08
EPRS	3309.43	0.405893	0.0839091	4.83685	1.31912e-06	1.74087e-05
EPS8L3	4056.68	-0.358636	0.0695314	-5.15787	2.49781e-07	4.06174e-06
ERAL1	1164.29	-0.334633	0.0975342	-3.43088	0.000601619	0.00348239
ERAP1	2436.24	0.245066	0.0772804	3.17189	0.0015145	0.00757032
ERBB3	7524.73	-0.22498	0.0552743	-4.07034	4.69455e-05	0.000395298
ERBIN	2888.3	0.447659	0.0853426	5.24559	1.55783e-07	2.64279e-06
ERCC1	934.373	-0.459878	0.0891724	-5.15689	2.51081e-07	4.0795e-06
ERCC6L2	786.07	0.274881	0.101116	2.72058	0.00651675	0.0254531
ERF	4880.4	-0.318562	0.109686	-2.90427	0.00368105	0.0158413
ERGIC1	8013.14	-0.251914	0.0786124	-3.20448	0.00135307	0.00687436
ERGIC3	6787.2	-0.385737	0.0944377	-4.08432	4.42058e-05	0.000375453
ERI3	910.69	-0.455793	0.10127	-4.50037	6.78342e-06	7.37824e-05
ERICH5	64.4727	-1.07561	0.213813	-5.01418	5.32606e-07	7.84744e-06
ERMN	27.6383	1.00967	0.311665	3.19734	0.00138701	0.00702675
ERRFI1	2698.88	-0.483647	0.0624272	-7.74734	9.38356e-15	5.55955e-13
ESAM	13.0913	-0.926038	0.370582	-2.48264	0.0130414	0.0449403
ESCO1	486.758	0.289227	0.113367	2.5555	0.0106035	0.0381409
ESPL1	2487.54	-0.323161	0.0715229	-4.51828	6.23441e-06	6.82652e-05
ESPNL	80.7581	-0.921161	0.208187	-4.42598	9.60043e-06	9.97214e-05
ESR1	114.346	0.536942	0.204975	2.62578	0.00864506	0.032293
ESR2	41.4046	1.13695	0.297721	3.80553	0.0001415	0.00102473
ESRP2	1305.82	-0.350349	0.0763226	-4.59037	4.42464e-06	5.0478e-05
ESRRA	934.046	-0.443014	0.100622	-4.40257	1.06974e-05	0.000109778
ESS2	1307.68	-0.271614	0.110341	-2.4616	0.0138319	0.0471341
ESYT1	7393.75	-0.139785	0.0570181	-2.45171	0.014218	0.0481654
ESYT2	2376.2	0.488691	0.0644934	7.57688	3.53955e-14	1.92283e-12
ETAA1	290.36	0.390861	0.137391	2.8475	0.00440647	0.0183278
ETHE1	273.942	-0.537557	0.131854	-4.07536	4.59435e-05	0.000388194
ETV1	937.554	0.290627	0.0779377	3.72737	0.000193491	0.00134131
ETV4	2328.19	-0.90692	0.0788835	-11.4956	1.38791e-30	2.95851e-28
ETV5	2289.43	-0.519411	0.0699444	-7.42591	1.12007e-13	5.63222e-12
ETV6	972.444	0.260962	0.105143	2.49723	0.0125169	0.0435074
EVC2	33.7203	-3.99044	0.351594	-7.06225	1.63823e-12	7.15532e-11
EVPL	49.7112	-1.34689	0.24041	-5.54739	2.89959e-08	5.82622e-07
EWSR1	12836.1	-0.302445	0.0768147	-3.93732	8.23969e-05	0.000645837
EXOC3	748.155	-0.241143	0.0839337	-2.87307	0.00406503	0.0171735
EXOC4	3010.77	0.423165	0.0589384	7.17946	6.99878e-13	3.21436e-11
EXOC5	2043.17	0.344907	0.117737	2.92957	0.00339433	0.0147635
EXOC7	4843.65	-0.237726	0.0777128	-3.05905	0.00222037	0.0103923
EXOSC2	1355.84	-0.347874	0.0674648	-5.15636	2.51801e-07	4.0878e-06
EXOSC3	2203.05	-0.245834	0.0737145	-3.33486	0.000853438	0.00469343
EXOSC4	1085.63	-0.838883	0.135427	-6.19402	5.86483e-10	1.65489e-08
EXOSC5	662.085	-0.667444	0.124462	-5.3612	8.26703e-08	1.50814e-06
EXOSC7	951.107	-0.253406	0.0938248	-2.70097	0.00691383	0.0267906
EXPH5	429.769	0.515252	0.115425	4.46999	7.82238e-06	8.37362e-05
EXTL2	344.667	0.373081	0.123656	3.01461	0.00257308	0.0117624
EXTL3	2255.38	-0.173105	0.0666798	-2.5962	0.00942617	0.0346498
EYA1	20.0801	-1.60379	0.333424	-4.6788	2.88565e-06	3.46543e-05
EYS	16.7326	-1.948	0.384743	-4.85535	1.20175e-06	1.61001e-05
EZH2	1852.74	0.31871	0.0778997	4.09134	4.28893e-05	0.000366813
EZR	9775.04	-0.220753	0.0750397	-2.94182	0.00326292	0.0142833
F12	1279.28	0.594609	0.0891246	6.66878	2.57945e-11	9.42004e-10
F13B	237.927	0.504509	0.143739	3.50378	0.000458696	0.0027824
F2	5077.35	-0.285837	0.0741214	-3.85632	0.000115107	0.000856359
F2RL2	1927.67	-0.380734	0.0748934	-5.08369	3.70172e-07	5.7116e-06
F3	392.383	-0.413992	0.101255	-4.08849	4.34188e-05	0.000370606
F7	587.181	0.347777	0.105156	3.30285	0.00095706	0.00514599
FAAP100	812.587	-0.305618	0.0853364	-3.58142	0.000341731	0.00217305
FABP1	3419.5	-0.534436	0.092363	-5.78595	7.21031e-09	1.63093e-07
FABP3	90.9729	-1.48271	0.202271	-7.29272	3.03765e-13	1.43545e-11
FABP5	1967.38	-0.416762	0.118736	-3.50985	0.000448353	0.00272725
FABP6	7.46112	-2.57644	0.39725	-5.35043	8.77446e-08	1.58888e-06
FADD	1545.49	-0.37692	0.0797169	-4.72824	2.26477e-06	2.78985e-05
FADS2	12631.2	-0.603078	0.0845069	-7.13601	9.60777e-13	4.37164e-11
FADS3	1466.9	-0.467801	0.0911368	-5.13275	2.85543e-07	4.56753e-06
FAH	690.669	-0.42502	0.0935215	-4.54422	5.51385e-06	6.12647e-05
FAHD2B	524.925	-0.3562	0.0944098	-3.77296	0.000161325	0.00114628
FAM102A	519.73	-0.347655	0.102048	-3.4068	0.000657297	0.00376832
FAM102B	226.177	0.603454	0.159508	3.782	0.000155576	0.00111067
FAM104A	1343.3	-0.244579	0.0768914	-3.18089	0.00146822	0.00736778
FAM111B	316.797	0.653652	0.14092	4.65372	3.25998e-06	3.8676e-05
FAM114A2	607.03	0.335967	0.104715	3.20709	0.00134086	0.00682294
FAM126A	3114.14	0.533754	0.0847343	6.2987	3.00152e-10	9.04189e-09
FAM129B	3081.5	-0.553101	0.0911814	-6.06552	1.31528e-09	3.48097e-08
FAM133B	1153.24	0.680307	0.0894359	7.60912	2.7596e-14	1.5331e-12
FAM133CP	73.3131	0.838763	0.229337	3.66696	0.000245454	0.00164231
FAM135A	929.882	0.305536	0.110962	2.75616	0.0058485	0.0232411
FAM151A	1193.57	0.323008	0.103249	3.126	0.00177199	0.00861653
FAM151B	48.7744	0.860302	0.283559	3.04399	0.0023346	0.0108493
FAM155A-IT1	33.9322	0.813696	0.32013	2.58279	0.00980049	0.0357643
FAM157B	561.729	0.270873	0.103295	2.6215	0.00875431	0.0325955
FAM160A1	592.435	0.469084	0.121964	3.85637	0.000115081	0.000856359
FAM172A	1019.05	0.370279	0.09583	3.8639	0.000111591	0.000836867
FAM174B	150.784	-0.527111	0.165995	-3.17542	0.00149621	0.007491
FAM177A1	692.925	0.396079	0.111094	3.56609	0.000362354	0.00228272
FAM183A	82.541	0.513682	0.196311	2.61226	0.00899447	0.0333316
FAM184A	256.813	0.642453	0.150674	4.25967	2.04731e-05	0.000193679
FAM185A	422.641	0.482605	0.100726	4.78862	1.67932e-06	2.14527e-05
FAM193B	1722.66	-0.292873	0.0936433	-3.12751	0.00176291	0.00857664
FAM200A	248.042	0.448372	0.135809	3.30519	0.000949105	0.00511484
FAM207A	650.21	-0.419437	0.0934894	-4.48632	7.24629e-06	7.83823e-05
FAM20A	335.197	0.407848	0.130129	3.12972	0.00174974	0.00852527
FAM214A	463.02	0.578415	0.1018	5.68256	1.32695e-08	2.83165e-07
FAM217B	1190.93	0.217053	0.0805087	2.69603	0.00701723	0.027143
FAM222B	1532.06	-0.264409	0.0805085	-3.28403	0.00102334	0.00543277
FAM225A	129.857	-0.669059	0.173728	-3.84914	0.000118531	0.000879164
FAM229B	174.556	0.383663	0.141143	2.7106	0.00671616	0.0261123
FAM230C	9.55795	-2.22876	0.394353	-4.45833	8.26007e-06	8.75139e-05
FAM239B	925.117	-0.467411	0.0860296	-5.43316	5.53653e-08	1.04001e-06
FAM30C	30.8466	0.935459	0.298933	3.13572	0.00171435	0.00837154
FAM3C	1810.04	0.484674	0.0985229	4.91908	8.69514e-07	1.21713e-05
FAM49A	6.72742	-1.88797	0.398791	-3.88983	0.000100316	0.000764893
FAM50A	1371.55	-0.278177	0.0825022	-3.37177	0.000746862	0.00419076
FAM53B	1056.63	-0.559631	0.104216	-5.36988	7.87895e-08	1.44271e-06
FAM53C	3300.15	-0.295384	0.0905202	-3.26317	0.00110175	0.00577348
FAM57A	497.379	-0.44551	0.122907	-3.62486	0.000289119	0.00188872
FAM78B	142.158	0.403382	0.156569	2.57167	0.0101208	0.0367487
FAM81A	165.735	0.47538	0.157929	3.0054	0.00265229	0.0120347
FAM83B	303.418	0.689334	0.183922	3.76719	0.000165098	0.00117012
FAM83G	2349.72	-0.211338	0.0839727	-2.51658	0.0118499	0.0415946
FAM86B3P	149.004	-0.464811	0.151298	-3.07212	0.00212548	0.0100247
FAM86C2P	148.416	-0.616749	0.170983	-3.6051	0.000312035	0.0020136
FAM86DP	206.613	-0.593843	0.141745	-4.1887	2.80558e-05	0.000252271
FAM89B	716.846	-0.62804	0.129132	-4.86328	1.15456e-06	1.55616e-05
FAM9C	15.9563	-3.11894	0.386683	-6.16112	7.22311e-10	1.99511e-08
FANCD2	2875.73	0.282472	0.0700686	4.03116	5.55018e-05	0.000457522
FANCG	2092.78	-0.299082	0.0864374	-3.46009	0.000539986	0.00318199
FAR1	25.899	0.89962	0.317149	2.79912	0.00512422	0.0208013
FARP1	1753.03	-0.250767	0.0938746	-2.67134	0.00755492	0.0288698
FARSA	6619.66	-0.476586	0.0936651	-5.08806	3.61744e-07	5.60361e-06
FASN	25871.9	0.217375	0.0868688	2.50219	0.0123428	0.0430012
FAT3	57.9254	-0.89314	0.241892	-3.68981	0.000224426	0.00152133
FAT4	2779.57	0.419348	0.0790677	5.303	1.13914e-07	1.99997e-06
FAU	5731.53	-0.40929	0.0933305	-4.38525	1.15852e-05	0.000117841
FAXDC2	1055.48	-0.908991	0.0812638	-11.1827	4.95861e-29	9.53365e-27
FBL	5075.97	-0.627173	0.170131	-3.68459	0.000229068	0.00154638
FBLN7	91.7699	1.53724	0.265262	5.72884	1.01118e-08	2.21319e-07
FBXL12	901.084	-0.263845	0.0825246	-3.19701	0.0013886	0.00703209
FBXL14	274.418	-0.381439	0.133198	-2.86395	0.004184	0.0175777
FBXL19	665.779	-0.259885	0.0978123	-2.6571	0.00788155	0.0299255
FBXL19-AS1	255.89	-0.441329	0.132025	-3.34286	0.000829195	0.00458249
FBXO11	1291.7	0.37941	0.092296	4.11209	3.92096e-05	0.000339638
FBXO2	1687.82	-0.243668	0.0964753	-2.52578	0.0115443	0.0406821
FBXO30	1840.34	0.315644	0.0994279	3.17526	0.001497	0.00749304
FBXO44	373.262	-0.360731	0.142658	-2.52834	0.0114603	0.0404658
FBXO8	413.225	0.305003	0.104793	2.91042	0.00360938	0.0155808
FBXW11	3088.91	-0.187651	0.0579824	-3.2364	0.00121049	0.00625696
FBXW2	4022.85	0.29974	0.0700668	4.27766	1.88867e-05	0.000179712
FBXW5	4933.84	-0.513072	0.0886967	-5.78434	7.27971e-09	1.64473e-07
FBXW8	1247.1	-0.193193	0.070033	-2.75876	0.00580203	0.0230892
FBXW9	248.7	-0.527	0.136456	-3.86065	0.000113084	0.000845801
FCGBP	268.45	-0.652175	0.138962	-4.69203	2.70508e-06	3.27466e-05
FCGR2A	24.1596	-0.924199	0.32895	-2.83636	0.00456312	0.0188871
FDFT1	7283.21	-0.278576	0.0783743	-3.55439	0.000378863	0.00236846
FEM1A	2134.17	-0.384136	0.0978021	-3.92774	8.57477e-05	0.000667036
FEN1	7753.26	-0.425346	0.0688746	-6.17563	6.58988e-10	1.84094e-08
FER	637.892	0.402731	0.161624	2.49401	0.0126308	0.0437973
FER1L6-AS2	8.29396	-1.12553	0.399659	-2.79583	0.00517674	0.0209883
FERMT1	88.9604	-3.67787	0.254114	-13.1623	1.44647e-39	5.45515e-37
FERMT2	1282.17	0.247894	0.0936989	2.6467	0.0081281	0.0306834
FES	365.451	0.622537	0.102681	6.05662	1.39011e-09	3.65926e-08
FEZF1-AS1	5.25243	0.915625	0.397868	2.46493	0.0137039	0.0468004
FGA	33406.6	0.755964	0.0602655	12.5439	4.29064e-36	1.33562e-33
FGB	40844.3	0.484218	0.0766601	6.31649	2.67572e-10	8.14808e-09
FGD3	10.0934	-1.15995	0.378355	-2.94588	0.00322033	0.0141252
FGD4	880.887	0.584678	0.0969372	6.03195	1.61996e-09	4.16369e-08
FGD6	2107.78	0.236583	0.0787979	3.00516	0.00265439	0.0120415
FGF11	33.1129	-1.82202	0.29944	-5.9256	3.11165e-09	7.58988e-08
FGF12	368.836	0.848349	0.120561	7.02894	2.08106e-12	8.94991e-11
FGF13	357.183	0.60675	0.113629	5.33546	9.53023e-08	1.70838e-06
FGF19	496.359	-1.50227	0.149074	-10.0716	7.37312e-24	1.02549e-21
FGFR1OP2	540.706	-0.294562	0.109937	-2.6792	0.00737982	0.028311
FGFR3	6802.22	0.203532	0.0827262	2.46002	0.0138931	0.0472934
FGFR4	6945.24	-0.290255	0.0712595	-4.07318	4.63755e-05	0.000391338
FGFRL1	4010.67	-0.501831	0.0809729	-6.19747	5.73778e-10	1.62372e-08
FGG	17821.5	0.899636	0.068608	13.113	2.77556e-39	9.71991e-37
FGGY	456.31	0.466141	0.121483	3.83526	0.000125431	0.000923362
FGL1	106.032	-1.09528	0.177465	-6.1569	7.41819e-10	2.04037e-08
FHL1	15.6683	-0.972525	0.383567	-2.51485	0.0119085	0.0417701
FHL3	474.316	-0.535878	0.165973	-3.23501	0.00121637	0.00628072
FIBP	1300.42	-0.39603	0.0892849	-4.43539	9.19041e-06	9.59468e-05
FIGN	1936.01	0.441663	0.074864	5.90008	3.63335e-09	8.68947e-08
FIGNL1	2035.47	0.223593	0.0892762	2.50468	0.0122561	0.0427676
FIGNL2	31.6806	-3.99558	0.34937	-7.31977	2.48388e-13	1.18808e-11
FJX1	42.9988	-1.37084	0.308135	-4.47716	7.56441e-06	8.12853e-05
FKBP11	1926.36	-0.436085	0.086995	-5.01256	5.37097e-07	7.90767e-06
FKBP14	836.897	-0.259016	0.090265	-2.86957	0.0041103	0.0173237
FKBP2	2997.55	-0.224648	0.0791693	-2.83766	0.00454454	0.0188222
FKBP4	4241.51	-0.377229	0.0748602	-5.03902	4.67911e-07	7.05319e-06
FKBP8	5160.26	-0.452698	0.0933785	-4.84766	1.24925e-06	1.66207e-05
FKBP9	2055.68	0.597574	0.0840201	7.1106	1.15538e-12	5.16132e-11
FKBPL	408.523	-0.358498	0.125137	-2.86477	0.00417313	0.0175395
FKTN	930.089	0.363466	0.0948605	3.83175	0.000127236	0.000934541
FLAD1	2652.55	-0.347579	0.0938932	-3.70183	0.000214051	0.00146212
FLII	4211.83	-0.18583	0.0712561	-2.60803	0.00910652	0.0336831
FLNB	24280.6	0.282939	0.0658192	4.29859	1.71889e-05	0.000165403
FLNC	27610	0.806285	0.0778068	10.3621	3.6869e-25	5.47757e-23
FLOT1	4888.37	-0.296332	0.0863095	-3.43337	0.000596129	0.00345776
FLOT2	3329.48	-0.335928	0.0917176	-3.6626	0.000249668	0.00166598
FLVCR1	1282.9	0.35107	0.0842702	4.16503	3.11312e-05	0.000276626
FLVCR2	437.912	0.300451	0.114594	2.61973	0.00880007	0.0327286
FLYWCH1	1246.44	-0.293256	0.0837503	-3.50164	0.000462399	0.00280139
FLYWCH2	781.717	-0.300994	0.117446	-2.56279	0.0103835	0.037508
FMNL2	1446.17	0.206833	0.0799395	2.58966	0.00960703	0.0351959
FMNL3	1106.27	0.268587	0.0742942	3.61484	0.000300537	0.00194966
FMO1	21.4906	1.84673	0.323242	5.38995	7.04766e-08	1.30635e-06
FMO4	40.49	0.784879	0.260435	2.9743	0.00293659	0.0131094
FMOD	19.5475	-2.61514	0.358065	-6.58697	4.48908e-11	1.56646e-09
FNBP1	1408.1	0.210648	0.0664451	3.16951	0.00152694	0.00760601
FNBP1L	2438.19	0.272036	0.073396	3.70735	0.000209436	0.0014351
FNDC3B	19270.3	-0.170431	0.0457735	-3.72329	0.000196645	0.00135693
FNDC4	398.471	-0.957203	0.116802	-8.19195	2.57017e-16	1.83286e-14
FNIP1	1411.39	0.430829	0.120512	3.57836	0.000345755	0.00219437
FNIP2	3910.89	0.237635	0.0687215	3.45833	0.000543538	0.00319812
FOLH1	74.097	1.98473	0.370954	5.17986	2.22052e-07	3.66553e-06
FOS	349.663	-0.793761	0.185748	-4.30804	1.64709e-05	0.000159582
FOSL1	742.876	-0.702011	0.117552	-5.97668	2.27738e-09	5.72585e-08
FOSL2	1214.16	-0.281889	0.0859089	-3.27986	0.0010386	0.00549741
FOXA3	1268.83	-0.287169	0.092982	-3.08846	0.00201194	0.0095837
FOXE1	120.611	-0.488349	0.166145	-2.93746	0.00330917	0.0144535
FOXJ2	225.361	0.468692	0.134855	3.47776	0.000505615	0.00301821
FOXN3	944.627	-0.266868	0.0882777	-3.02327	0.00250062	0.0114686
FOXQ1	229.243	-1.92716	0.177036	-10.8578	1.8315e-27	3.15066e-25
FOXRED1	1533.38	-0.305359	0.093112	-3.27947	0.00104001	0.00550339
FPGS	1023.65	-0.600024	0.114777	-5.22719	1.72101e-07	2.90454e-06
FRAS1	3286.5	-0.214305	0.0629201	-3.4062	0.000658732	0.00377289
FREM1	111.516	-0.475947	0.171277	-2.77673	0.00549086	0.0220568
FREM2	223.948	-0.877741	0.149713	-5.85383	4.80367e-09	1.11882e-07
FRG1BP	369.241	0.50346	0.134383	3.74456	0.000180709	0.00126161
FRK	4367.74	0.162403	0.0611677	2.65483	0.00793493	0.0300874
FRMD8	1248.51	-0.234761	0.0911429	-2.57554	0.0100084	0.0364148
FRRS1	2073.24	0.277635	0.0581911	4.77003	1.84201e-06	2.32456e-05
FRY	1613.35	0.284154	0.0695495	4.08408	4.42521e-05	0.000375521
FRYL	1164.73	0.253228	0.0876199	2.89205	0.00382736	0.0163271
FSCN1	398.983	-2.86747	0.170559	-16.7246	8.67909e-63	9.45587e-60
FSD1L	409.906	0.763598	0.172178	4.43912	9.03272e-06	9.47276e-05
FSIP2	143.95	0.468506	0.189567	2.5036	0.0122937	0.042876
FST	1678.66	-1.0656	0.0681499	-15.6342	4.25699e-55	3.62973e-52
FSTL1	86.2636	-0.512217	0.202845	-2.52585	0.0115419	0.0406809
FSTL5	57.5562	-4.38207	0.333895	-7.57605	3.56223e-14	1.92839e-12
FTCD	230.122	0.966801	0.154511	6.23712	4.45705e-10	1.27788e-08
FTCDNL1	31.4676	0.951272	0.275334	3.40677	0.000657358	0.00376832
FTL	160940	-0.242158	0.0929235	-2.60586	0.00916443	0.0338463
FTSJ1	3917.87	-0.345795	0.07651	-4.51957	6.19661e-06	6.79272e-05
FTSJ3	3049.14	-0.202532	0.0733976	-2.75948	0.00578942	0.0230528
FUCA2	3449.21	-0.161029	0.0523593	-3.07579	0.00209942	0.00992809
FUNDC2	1363.06	-0.268793	0.0817489	-3.28816	0.00100844	0.0053701
FUT11	292.801	-0.345643	0.13542	-2.55229	0.0107019	0.0383893
FXR2	2146.63	-0.275683	0.0855354	-3.22304	0.00126836	0.00650296
FXYD3	12.8057	-0.964177	0.375088	-2.44796	0.0143667	0.04856
FYCO1	2188.46	-0.359626	0.0782246	-4.59733	4.27945e-06	4.90499e-05
FZD1	366.137	0.552175	0.141186	3.91197	9.15476e-05	0.000705715
FZR1	974.922	-0.376371	0.107671	-3.49573	0.000472759	0.00285445
G0S2	11.9435	-2.20458	0.381719	-5.1381	2.77534e-07	4.45759e-06
G3BP2	3321.26	-0.614663	0.0703564	-8.73616	2.41163e-18	2.15956e-16
G6PC3	705.021	-0.496875	0.100913	-4.92334	8.5078e-07	1.19517e-05
G6PD	910.08	-0.340573	0.114102	-2.98465	0.00283902	0.0127347
GAB1	3240.18	0.407581	0.0672622	6.05924	1.36768e-09	3.60989e-08
GABARAP	2068.58	-0.495315	0.104307	-4.74828	2.05153e-06	2.55932e-05
GABARAPL2	1051.82	0.322736	0.116745	2.76311	0.00572534	0.0228396
GABRA2	6.17178	-1.42173	0.399595	-3.33526	0.000852212	0.004688
GABRB1	36.6316	1.24476	0.288494	4.21695	2.47627e-05	0.000227138
GABRG3	68.6953	-1.11108	0.306985	-3.59941	0.000318936	0.0020534
GADD45G	7.18956	-1.07385	0.399426	-2.62818	0.00858434	0.0321274
GADD45GIP1	4115.41	-0.270006	0.0947432	-2.84982	0.00437439	0.0182255
GAK	4614.39	-0.211779	0.0678823	-3.11983	0.00180955	0.0087684
GAL3ST1	643.119	-0.322851	0.111963	-2.88342	0.00393377	0.0167126
GALE	668.309	-0.289606	0.113382	-2.55434	0.0106389	0.0382473
GALK2	1818.39	0.235906	0.0706664	3.33831	0.000842906	0.00464665
GALNT1	1510.58	0.316838	0.092007	3.4434	0.000574449	0.00335066
GALNT13	1108.01	0.394127	0.116735	3.37543	0.000737006	0.00414375
GALNT3	7.17476	0.766856	0.397191	3.00427	0.00266217	0.0120656
GALNT7	1133.58	0.27416	0.0779465	3.51716	0.000436188	0.00266316
GAMT	5344.98	-0.276202	0.0941653	-2.93303	0.00335672	0.0146188
GANC	498.122	0.288619	0.117092	2.47048	0.0134931	0.0461884
GAPDH	87853.6	-0.518221	0.087737	-5.9063	3.49871e-09	8.38791e-08
GART	3161.36	-0.274281	0.0642555	-4.26865	1.96658e-05	0.000186764
GAS2L1	923.409	-0.258274	0.0933973	-2.76543	0.00568475	0.0227101
GAS2L3	2724.54	-0.273475	0.0589603	-4.63839	3.51136e-06	4.11604e-05
GASK1A	13.6639	-2.51052	0.383011	-5.13939	2.75636e-07	4.43074e-06
GATA2	779.786	-0.230898	0.078049	-2.95847	0.00309175	0.0136559
GATAD1	894.754	0.692128	0.0838286	8.25659	1.49895e-16	1.08472e-14
GATAD2A	7210.19	-0.317494	0.0836776	-3.79426	0.000148083	0.00106415
GBA2	4076.58	-0.336225	0.0756305	-4.44561	8.76445e-06	9.23092e-05
GBA3	73.1237	-0.719016	0.206558	-3.46718	0.000525953	0.0031077
GBP1	6624.66	1.01685	0.127145	8.14132	3.90983e-16	2.69738e-14
GBP2	904.745	-0.327279	0.116366	-2.81176	0.00492709	0.0201219
GBP3	568.878	0.961074	0.173615	5.69691	1.21996e-08	2.63197e-07
GBP4	1331.18	0.541596	0.188401	3.10179	0.00192353	0.00922757
GBP7	35.8734	1.41475	0.300458	4.64435	3.41154e-06	4.02066e-05
GC	595.654	-0.560428	0.0879997	-6.36761	1.91995e-10	5.96705e-09
GCC1	1498.83	0.302288	0.0689718	4.38394	1.16552e-05	0.000118369
GCC2	865.499	0.465395	0.117627	3.95958	7.5081e-05	0.000595396
GCKR	480.389	-0.589753	0.117476	-5.01985	5.17122e-07	7.6538e-06
GCLM	11333.1	0.469917	0.0799961	5.8742	4.24898e-09	9.97925e-08
GCNT1	62.7593	-2.16946	0.245684	-8.654	4.97264e-18	4.33416e-16
GCNT4	770.542	0.307693	0.0885464	3.47625	0.000508469	0.00303088
GDA	387.86	-1.42106	0.112938	-12.5685	3.14455e-36	1.01095e-33
GDAP1	159.648	0.600671	0.221176	2.73211	0.00629301	0.024722
GDE1	868.001	-0.250117	0.0782456	-3.19697	0.00138881	0.00703209
GDF11	745.024	-0.248534	0.0914207	-2.71884	0.00655114	0.0255677
GDF15	2470.34	-0.830965	0.094037	-8.83827	9.72083e-19	9.1213e-17
GDF5OS	281.129	-0.318227	0.121334	-2.62259	0.00872645	0.0325351
GDF7	147.828	0.457219	0.162357	2.81071	0.00494324	0.0201794
GDI2	6421.17	0.151025	0.0582511	2.59261	0.00952515	0.0349546
GDPD1	138.854	0.469844	0.185335	2.52991	0.0114093	0.0403296
GEM	143.252	-0.908599	0.181361	-5.01625	5.2691e-07	7.77519e-06
GEMIN4	1720.21	-0.364029	0.0922785	-3.94487	7.98442e-05	0.000628593
GEMIN5	3032.82	-0.247093	0.0580943	-4.25339	2.10557e-05	0.000198234
GEN1	738.9	0.301813	0.10487	2.88229	0.00394793	0.0167618
GET4	2664.11	-0.792244	0.0808193	-9.80239	1.0995e-22	1.42797e-20
GFPT1	3773.44	0.216215	0.0734216	2.94454	0.00323437	0.0141762
GGA1	1730.97	-0.197228	0.0803414	-2.45489	0.0140926	0.0478315
GGCX	2973.65	-1.04467	0.0876689	-11.9149	9.898e-33	2.55407e-30
GGH	789.578	0.263763	0.0891739	2.95617	0.00311489	0.0137404
GHRLOS	494.754	0.336449	0.123918	2.71396	0.00664837	0.0259104
GIGYF1	3195.16	0.201184	0.0813525	2.47314	0.0133932	0.0459345
GIN1	195.863	0.464482	0.16683	2.79129	0.00524981	0.0212452
GINM1	355.415	0.321026	0.11609	2.76468	0.00569784	0.0227444
GINS3	351.456	-0.443454	0.119784	-3.70265	0.000213363	0.00145844
GIPC2	107.724	0.532119	0.206546	2.568	0.0102287	0.0370717
GK	1221.5	0.32588	0.083861	3.88594	0.000101936	0.000773633
GLB1	3780.52	-0.369344	0.0721559	-5.11862	3.07785e-07	4.89933e-06
GLDC	4408.3	0.174152	0.0608091	2.86344	0.0041907	0.0175982
GLE1	1133.63	-0.307457	0.0746805	-4.11706	3.83734e-05	0.000333721
GLG1	7535.45	0.210972	0.0608366	3.46751	0.000525299	0.00310571
GLIDR	9.39855	-1.1924	0.394854	-3.01758	0.00254802	0.0116587
GLIPR2	105.188	-1.3591	0.200498	-6.76277	1.35382e-11	5.09592e-10
GLMP	3300.18	-0.254526	0.0856177	-2.97282	0.00295074	0.0131576
GLP2R	30.6228	-2.44734	0.306889	-7.57733	3.5273e-14	1.92274e-12
GLRX5	1024.88	-0.223148	0.0841935	-2.65082	0.00802965	0.0303761
GLUD1	8059.79	0.51261	0.0457672	11.1996	4.09649e-29	7.95408e-27
GLYATL1	56.4989	1.48624	0.243468	6.03617	1.57817e-09	4.08305e-08
GLYCTK	3445.46	-0.687603	0.0878368	-7.82737	4.98163e-15	3.034e-13
GMDS	925.526	-0.444225	0.0946089	-4.69522	2.66323e-06	3.23196e-05
GMEB2	1696.78	-0.294991	0.093091	-3.1688	0.00153069	0.00761694
GMFB	1971.74	0.246827	0.0912692	2.70438	0.00684315	0.0265482
GMPPA	1532.14	-0.234916	0.0955273	-2.45924	0.013923	0.047362
GMPPB	906.602	-0.506113	0.100395	-5.04074	4.63746e-07	6.99579e-06
GNA11	3549.15	-0.225489	0.0877813	-2.56877	0.010206	0.0369966
GNA12	1576.96	-1.03398	0.0906204	-11.4087	3.78478e-30	7.81299e-28
GNAI1	572.58	0.354877	0.0845042	4.19928	2.67764e-05	0.000242658
GNAI2	2170.44	-0.341637	0.0892223	-3.829	0.000128667	0.000943642
GNAQ	1707.95	0.276877	0.069815	3.96578	7.31576e-05	0.000582262
GNAS	12562.3	-0.393492	0.0699858	-5.6224	1.88326e-08	3.93319e-07
GNAZ	390.155	-1.07002	0.124223	-8.60736	7.4763e-18	6.2926e-16
GNB2	3881.36	0.310128	0.0850511	3.64616	0.000266191	0.00176182
GNB4	8242.24	0.342738	0.0656482	5.22266	1.76371e-07	2.97149e-06
GNG11	136.478	0.90924	0.18297	4.95786	7.12723e-07	1.01431e-05
GNL3	2111.2	-0.212848	0.0668456	-3.18379	0.00145362	0.0073132
GNL3L	7944.73	-0.37397	0.0517598	-7.22509	5.00768e-13	2.33823e-11
GNS	6732.15	0.282195	0.0568066	4.96731	6.7888e-07	9.71789e-06
GOLGA1	650.916	0.372103	0.0957501	3.88669	0.00010162	0.000772127
GOLGA2P5	424.148	0.559264	0.0974278	5.73265	9.88716e-09	2.16645e-07
GOLGA4	4408.91	0.264774	0.100438	2.63643	0.0083784	0.0314616
GOLGA8M	48.9386	0.673243	0.258556	2.60236	0.00925852	0.0341423
GOLGA8N	16.9374	1.26542	0.379232	3.27058	0.00107325	0.00564884
GOLGA8O	21.1061	0.932721	0.360318	2.51575	0.011878	0.0416855
GOLGB1	1885.48	0.503713	0.104173	4.83605	1.32441e-06	1.74433e-05
GOLIM4	4054.45	0.240178	0.0875019	2.74452	0.00605994	0.0239455
GOLM1	496.269	-3.62137	0.13769	-25.9107	5.04019e-148	4.94215e-144
GOPC	1760.74	0.209168	0.0856307	2.44268	0.0145786	0.0491491
GORAB	211.252	0.583189	0.160926	3.63231	0.000280891	0.00184418
GORASP1	1953.08	-0.379423	0.0788255	-4.81343	1.4836e-06	1.92299e-05
GORASP2	4078.96	-0.252526	0.0903284	-2.79564	0.00517968	0.0209917
GOSR2	2506.41	-0.249419	0.0654343	-3.81177	0.000137977	0.00100299
GOT1	3540	-0.522875	0.0709	-7.37471	1.64699e-13	8.17698e-12
GPALPP1	440.388	0.373874	0.104411	3.5809	0.000342418	0.0021753
GPAM	823.115	0.767378	0.0893552	8.57974	9.50863e-18	7.90143e-16
GPANK1	1329.86	-0.263283	0.105191	-2.5029	0.0123181	0.0429382
GPAT3	876.109	-0.34466	0.075668	-4.55493	5.24035e-06	5.84576e-05
GPATCH3	1010	-0.283675	0.0933577	-3.03858	0.00237697	0.0110096
GPATCH4	2854.31	-0.296142	0.0864109	-3.42711	0.000610041	0.0035249
GPATCH8	2111.6	0.246983	0.0863015	2.86238	0.00420475	0.0176497
GPBP1L1	4050.48	0.15567	0.0562216	2.76915	0.00562022	0.0224889
GPC1	9.50304	-1.72551	0.393964	-4.11558	3.86199e-05	0.000335419
GPC3	4407.62	0.223359	0.0542901	4.11342	3.89833e-05	0.000337976
GPC5	84.5137	1.60562	0.206569	7.69687	1.39435e-14	8.09012e-13
GPC6	1810.65	0.364671	0.0790954	4.6101	4.02471e-06	4.65931e-05
GPCPD1	755.638	0.28912	0.0984434	2.93796	0.00330382	0.0144398
GPD1	23.8823	-0.782038	0.315204	-2.44864	0.0143399	0.0485028
GPD1L	646.659	-0.689425	0.0855131	-8.06088	7.57441e-16	5.05244e-14
GPER1	816.788	-1.15271	0.107302	-10.7356	6.92572e-27	1.12248e-24
GPI	17343.4	-0.456222	0.0764398	-5.96824	2.39823e-09	5.99894e-08
GPN2	898.852	-0.428731	0.0967484	-4.43136	9.36411e-06	9.75768e-05
GPR137C	52.2219	0.836587	0.258764	3.21138	0.00132098	0.00674982
GPR146	19.0144	-0.980207	0.340351	-2.83999	0.00451146	0.0187089
GPR155	36.8858	1.06738	0.276124	3.831	0.000127624	0.000937044
GPR157	376.079	-0.388819	0.123239	-3.15472	0.00160651	0.00791192
GPR176	233.421	-0.4625	0.150074	-3.08149	0.00205965	0.009773
GPR3	31.6932	-0.866681	0.305796	-2.84397	0.00445547	0.0185083
GPR35	451.432	-0.538785	0.112319	-4.79652	1.61447e-06	2.07552e-05
GPR63	228.688	-0.363486	0.138754	-2.61886	0.00882229	0.0327864
GPR89B	575.58	-0.732724	0.169107	-4.33514	1.45667e-05	0.000143768
GPRC5C	1598.81	-0.534781	0.103668	-5.15802	2.49581e-07	4.06174e-06
GPRIN1	670.914	-0.26765	0.0980072	-2.73042	0.00632538	0.0248144
GPS1	3010.46	-0.463078	0.0939321	-4.92965	8.23779e-07	1.16308e-05
GPSM3	17.377	-0.961525	0.346177	-2.76243	0.00573726	0.0228732
GPT2	1444.99	-0.592653	0.0816414	-7.25924	3.89283e-13	1.82201e-11
GPX1	3928.1	-0.850905	0.099179	-8.5792	9.55378e-18	7.90545e-16
GPX2	6211.45	-0.804034	0.0988501	-8.13359	4.1676e-16	2.83788e-14
GPX3	4578.85	-0.305486	0.0878237	-3.47829	0.00050462	0.00301527
GPX7	168.235	-0.509264	0.145134	-3.50748	0.000452379	0.00274833
GPX8	138.088	0.930908	0.189945	4.88568	1.03072e-06	1.41255e-05
GRAMD1A	1740.57	-0.4329	0.102275	-4.2328	2.308e-05	0.000213904
GRAMD1C	63.0647	0.740632	0.261554	2.85561	0.0042954	0.0179527
GRB2	3492.08	-0.212191	0.0712418	-2.97854	0.00289626	0.0129529
GRHL1	424.571	0.493225	0.114073	4.32536	1.52285e-05	0.0001491
GRHPR	6360.78	-0.343334	0.0850772	-4.03544	5.4499e-05	0.000451153
GRIK2	33.687	1.3993	0.337682	4.07685	4.56492e-05	0.00038604
GRINA	3843.18	-0.301976	0.0839921	-3.59532	0.000323994	0.0020805
GRIPAP1	4753.41	0.208738	0.0694158	3.00719	0.00263678	0.0119865
GRK2	7816.8	-0.481929	0.0719276	-6.70011	2.08264e-11	7.67721e-10
GRM3	104.529	3.65731	0.225769	15.245	1.77733e-52	1.29094e-49
GRPEL1	1614.76	-0.43495	0.0789874	-5.50648	3.66088e-08	7.22269e-07
GRPEL2	920.593	-0.225246	0.0789979	-2.85083	0.00436052	0.018179
GRWD1	2471.13	-0.497515	0.0855702	-5.8142	6.09249e-09	1.4007e-07
GSAP	95.0866	0.719015	0.210075	3.43616	0.000590029	0.00342745
GSK3A	1622.6	-0.363613	0.104692	-3.47315	0.000514385	0.00305674
GSN	1166.75	-0.409209	0.091725	-4.46098	8.1584e-06	8.67042e-05
GSPT1	6235.68	-0.180977	0.0621511	-2.91192	0.00359212	0.0155165
GSR	11666.7	-0.19785	0.0581927	-3.39996	0.000673948	0.00383874
GSS	3024.72	-0.31583	0.0881814	-3.58153	0.000341587	0.00217284
GSTA1	1535.71	0.33474	0.0937642	3.56917	0.00035812	0.00225968
GSTA2	397.974	0.399739	0.111338	3.58607	0.000335695	0.00214161
GSTCD	1175.74	0.22498	0.0835942	2.69127	0.00711807	0.0274734
GSTM1	954.115	-0.44747	0.105171	-4.25424	2.0976e-05	0.000197579
GSTO1	1886.9	-0.257601	0.0679698	-3.79014	0.00015056	0.00107997
GSTP1	35279.6	-0.499647	0.0950111	-5.25852	1.45218e-07	2.48613e-06
GTF2A1	1414.09	0.218881	0.0757469	2.88966	0.00385659	0.0164345
GTF2F1	3183.41	-0.323878	0.07767	-4.16992	3.04703e-05	0.000271862
GTF2IP1	1396.44	-0.60085	0.131823	-4.557	5.18886e-06	5.79822e-05
GTF2IP13	191.099	0.59207	0.161624	3.66626	0.00024612	0.00164564
GTF3A	1337.61	-0.271047	0.0798975	-3.39259	0.000692349	0.00392872
GTF3C2	1910.35	-0.265639	0.0807194	-3.29092	0.0009986	0.00532741
GTF3C4	1972.52	-0.180305	0.059385	-3.03599	0.00239745	0.0110854
GTF3C5	2125.23	-0.406518	0.082938	-4.9014	9.5156e-07	1.31694e-05
GTF3C6	967.558	-0.314775	0.0878637	-3.58258	0.000340213	0.00216621
GTPBP1	3014.39	-0.345791	0.0805678	-4.29178	1.77247e-05	0.000169762
GTPBP10	570.99	0.52381	0.116897	4.48222	7.38706e-06	7.97729e-05
GTPBP2	2468.51	-0.399429	0.102488	-3.89794	9.70159e-05	0.000742615
GTPBP4	2726	0.251412	0.082629	3.04309	0.00234159	0.0108728
GTPBP6	1226.61	-0.336616	0.0741521	-4.53958	5.63653e-06	6.24463e-05
GTSF1	1418.13	-0.360865	0.0877433	-4.11269	3.91067e-05	0.000338896
GUCY1A2	47.7919	-0.717015	0.258427	-2.77303	0.00555367	0.0222726
GUCY2C	31.7377	-2.10592	0.296711	-6.83658	8.11057e-12	3.18113e-10
GUK1	2250.84	-0.237502	0.0942395	-2.52022	0.0117281	0.0412408
GUSBP2	42.5225	0.966834	0.318245	3.03177	0.00243123	0.0112186
GUSBP3	536.431	0.608551	0.130826	4.65224	3.28354e-06	3.88849e-05
GUSBP5	25.28	0.872179	0.322105	2.71091	0.00670997	0.0260934
GUSBP9	436.456	0.306423	0.111288	2.75324	0.00590093	0.0234352
GVQW3	358.669	0.36113	0.10535	3.42272	0.000619988	0.00357606
GXYLT1	1155.9	0.414499	0.121769	3.40384	0.000664468	0.00379909
GYG1	3765.71	-0.254404	0.0755338	-3.36807	0.000756956	0.00423528
GYG2	2513.56	-0.212125	0.0735388	-2.8848	0.00391666	0.0166543
GYPE	8.91505	-0.996927	0.394274	-2.61535	0.00891356	0.0330567
GYS1	1991.76	-0.233919	0.0830627	-2.81628	0.00485834	0.019918
H19	763.321	-0.844299	0.365305	-6.66765	2.5993e-11	9.4749e-10
H1F0	1328.52	-0.823455	0.0753678	-10.9261	8.6454e-28	1.52743e-25
H1FX	654.516	-0.504366	0.106297	-4.74474	2.08774e-06	2.59954e-05
H2AFJ	634.469	-0.320317	0.108155	-2.96167	0.00305978	0.0135391
H2AFV	4358.39	0.502604	0.0610665	8.22968	1.87709e-16	1.34349e-14
H2AFX	4240.17	-0.636004	0.110004	-5.78173	7.39353e-09	1.66469e-07
H2AFY	5210.86	-0.19339	0.0655596	-2.94992	0.00317857	0.0139733
H2AFY2	126.803	-0.430356	0.169598	-2.53587	0.0112167	0.0398199
H2AFZ	3203.57	-0.203595	0.0697643	-2.91846	0.00351769	0.0152387
H3F3B	10196.9	-0.171477	0.0573437	-2.99029	0.00278715	0.0125451
HABP2	1555.94	0.383582	0.0756387	5.0702	3.97401e-07	6.08862e-06
HACD1	23.6352	-1.71355	0.341344	-4.88078	1.05667e-06	1.44005e-05
HACD2	4182.49	0.287377	0.0673246	4.26833	1.96946e-05	0.000186946
HADHA	6289.77	-0.140069	0.0523151	-2.67758	0.00741551	0.0284312
HAGLR	11.7415	-1.18217	0.376527	-3.0864	0.00202595	0.0096364
HARS	1705.68	-0.342244	0.0670611	-5.10346	3.33504e-07	5.22392e-06
HAUS3	914.469	0.312926	0.083411	3.7541	0.000173963	0.00122148
HAUS5	1636.29	-0.262985	0.0814607	-3.22841	0.0012448	0.00640895
HBEGF	204.988	-0.434189	0.165762	-2.62214	0.00873789	0.0325591
HBP1	892.653	0.347662	0.079479	4.37578	1.20997e-05	0.000121939
HBS1L	2860.52	0.194519	0.0742037	2.62113	0.00876377	0.0326246
HCAR1	337.156	-0.575273	0.105767	-5.43855	5.37161e-08	1.01584e-06
HCAR2	196.292	-0.81337	0.205313	-3.99975	6.34092e-05	0.000514115
HCAR3	385.379	-0.509453	0.169931	-3.00893	0.00262172	0.011945
HCCS	1045.53	-0.329271	0.0975529	-3.37526	0.000737465	0.00414515
HCG4B	48.1853	0.829152	0.295443	2.95426	0.00313421	0.013803
HDAC11	152.413	-0.513457	0.140192	-3.65994	0.000252275	0.00167992
HDAC5	1054.44	-0.498503	0.0989761	-5.03601	4.7534e-07	7.12138e-06
HDAC6	4395.1	0.408074	0.0716229	5.69709	1.21866e-08	2.63197e-07
HDAC7	1050.45	-0.451276	0.0939649	-4.80272	1.56526e-06	2.02082e-05
HDAC9	1302.66	0.406861	0.112474	3.64884	0.000263422	0.00174585
HDGF	35754	-0.313608	0.082553	-3.79877	0.000145417	0.00104729
HDGFL3	78.4621	-1.11377	0.215027	-5.17216	2.31408e-07	3.80716e-06
HDHD3	764.016	-0.234559	0.0915856	-2.56136	0.0104264	0.0376189
HDHD5	1062.12	-0.764889	0.0953544	-8.0203	1.05489e-15	6.989e-14
HEATR5A	4693.46	0.246432	0.0638362	3.85994	0.000113414	0.000847621
HEATR6	801.162	-0.228219	0.0797041	-2.86309	0.00419537	0.0176141
HECTD4	3869.35	0.220905	0.0709475	3.11386	0.00184655	0.00891498
HECW1	1464.69	0.499355	0.080551	6.19761	5.73284e-10	1.62372e-08
HECW2	692.645	0.467692	0.0847132	5.51901	3.40917e-08	6.74643e-07
HEG1	11905.8	0.247946	0.0785731	3.15659	0.00159626	0.00786738
HELLS	5812.66	0.313096	0.0782131	4.00306	6.25288e-05	0.000508186
HELQ	299.327	0.405707	0.131395	3.09259	0.0019842	0.00947226
HEMK1	827.128	-0.395209	0.104374	-3.78625	0.000152939	0.00109463
HEPH	9.54311	1.16438	0.3825	2.94159	0.00326533	0.0142907
HERC1	2401.1	0.33583	0.0875356	3.83646	0.000124819	0.000919887
HERC2	3406.11	0.193413	0.0718079	2.69324	0.0070761	0.0273437
HERC2P4	34.8792	1.05452	0.299058	3.52811	0.000418532	0.00257218
HERC2P9	240.413	0.418006	0.141149	2.96585	0.00301852	0.0133989
HERC5	1101.55	0.874881	0.239852	4.14936	3.33407e-05	0.000293862
HERC6	734.553	0.595289	0.187841	3.39524	0.000685687	0.00389542
HERPUD1	1531.79	-0.3156	0.0749613	-4.21011	2.55242e-05	0.000233142
HERPUD2	1332.54	0.589951	0.0716474	8.23567	1.78551e-16	1.28262e-14
HES1	850.572	-0.359659	0.109222	-3.29303	0.000991151	0.00529487
HES6	330.076	0.334959	0.12239	2.73148	0.00630506	0.0247594
HGH1	1700.22	-0.425135	0.0991336	-4.28832	1.80028e-05	0.000172137
HGS	2634.78	-0.250775	0.0766791	-3.27046	0.00107375	0.00564991
HHAT	49.378	-0.839526	0.238467	-3.5085	0.000450645	0.00274034
HHLA3	552.906	-0.420756	0.121499	-3.46262	0.00053495	0.00315421
HIBADH	1378.51	0.255913	0.0681713	3.75254	0.000175053	0.00122825
HID1	98.31	-0.910872	0.207666	-4.37742	1.20091e-05	0.000121272
HIGD1A	2730.95	-0.348485	0.0620156	-5.61933	1.91705e-08	3.99185e-07
HIGD2A	875.986	-0.541107	0.0889686	-6.08149	1.19067e-09	3.17259e-08
HINT1	3456.48	-0.312821	0.0745082	-4.19847	2.68721e-05	0.000243413
HIPK1-AS1	23.6429	0.824935	0.325476	2.4963	0.0125495	0.0435744
HIPK2	5401.43	1.00795	0.0840633	11.9905	3.98348e-33	1.07014e-30
HIST1H1A	8268.02	-0.553729	0.0885818	-6.25072	4.0856e-10	1.18389e-08
HIST1H1B	12086.7	-0.625844	0.088094	-7.10409	1.21117e-12	5.38599e-11
HIST1H1C	14951.5	-0.448153	0.0914817	-4.89867	9.64872e-07	1.33067e-05
HIST1H1D	1063.55	-0.90726	0.121061	-7.49469	6.64541e-14	3.45685e-12
HIST1H1E	17060.7	-0.640857	0.106566	-6.01369	1.81344e-09	4.61263e-08
HIST1H2AB	8061.61	-0.266626	0.104455	-2.55248	0.0106959	0.0383818
HIST1H2AC	9136.65	-0.350216	0.0912653	-3.83734	0.000124376	0.000917315
HIST1H2AD	7741.57	-0.36364	0.110131	-3.30172	0.000960927	0.00516
HIST1H2AE	12050.8	-0.341444	0.113344	-3.01252	0.00259089	0.0118245
HIST1H2AG	19796.5	-0.414164	0.10641	-3.8921	9.93817e-05	0.000758651
HIST1H2AH	10393.6	-0.471593	0.106163	-4.44208	8.9095e-06	9.36859e-05
HIST1H2AI	5441.12	-0.862966	0.112704	-7.65673	1.90731e-14	1.0905e-12
HIST1H2AJ	2088.56	-1.68527	0.103622	-16.261	1.86805e-59	1.92812e-56
HIST1H2AK	1496.88	-0.639118	0.127598	-5.00846	5.48677e-07	8.04795e-06
HIST1H2AL	5459.79	-0.429368	0.107578	-3.99118	6.57452e-05	0.000531244
HIST1H2AM	9709.74	-0.338838	0.100307	-3.37797	0.000730233	0.00411039
HIST1H2BB	7876.5	-0.484855	0.115043	-4.21462	2.50201e-05	0.000228956
HIST1H2BC	14249.3	-0.470899	0.101076	-4.65875	3.18142e-06	3.78585e-05
HIST1H2BD	13275.7	-0.365128	0.10193	-3.58198	0.000340999	0.0021705
HIST1H2BE	2309.57	-0.42045	0.113792	-3.69486	0.000220006	0.00149602
HIST1H2BF	2520.58	-0.606696	0.10652	-5.69512	1.23285e-08	2.65103e-07
HIST1H2BG	8885.24	-0.443813	0.115057	-3.85733	0.000114634	0.000854713
HIST1H2BH	1858.73	-0.827382	0.112774	-7.33537	2.21104e-13	1.07329e-11
HIST1H2BI	2130.58	-0.372101	0.112715	-3.30165	0.000961169	0.00516
HIST1H2BJ	11688.1	-0.356207	0.108106	-3.29489	0.00098459	0.00526699
HIST1H2BK	24450.3	-0.489637	0.102156	-4.79298	1.64321e-06	2.10896e-05
HIST1H2BL	1822.75	-0.97682	0.113318	-8.61933	6.73477e-18	5.76749e-16
HIST1H2BM	312.672	-1.4792	0.15164	-9.7462	1.91494e-22	2.42283e-20
HIST1H2BN	1926.22	-0.46484	0.109861	-4.2308	2.32861e-05	0.000215509
HIST1H2BO	11278.7	-0.440824	0.102899	-4.28408	1.83496e-05	0.000175112
HIST1H3A	8998.48	-0.649892	0.11511	-5.64566	1.64547e-08	3.45495e-07
HIST1H3B	18704.6	-0.416881	0.0979716	-4.25506	2.08991e-05	0.00019695
HIST1H3C	63294	-0.582882	0.172097	-3.38687	0.00070695	0.00400346
HIST1H3D	3304.84	-0.943774	0.112157	-8.41444	3.94792e-17	3.07233e-15
HIST1H3F	3503.94	-0.744447	0.120593	-6.17218	6.73541e-10	1.87359e-08
HIST1H3H	3270.56	-0.641765	0.121611	-5.27721	1.31167e-07	2.26635e-06
HIST1H3I	2322.64	-0.687673	0.107422	-6.4016	1.53753e-10	4.91085e-09
HIST1H4A	1147.56	-0.485607	0.109294	-4.44311	8.86672e-06	9.32861e-05
HIST1H4B	6985.53	-0.537752	0.118054	-4.55502	5.23796e-06	5.84576e-05
HIST1H4C	6503.32	-0.487422	0.107894	-4.51746	6.25866e-06	6.84543e-05
HIST1H4D	4072.06	-0.639486	0.163136	-3.91888	8.89603e-05	0.000688205
HIST1H4H	3252.84	-0.529957	0.108039	-4.90512	9.33706e-07	1.29406e-05
HIST1H4K	25068	-0.665086	0.183985	-3.61449	0.000300935	0.0019516
HIST1H4L	986.088	-0.739988	0.120403	-6.14472	8.01055e-10	2.19713e-08
HIST2H2AA3	33872.6	-0.399601	0.105884	-3.77406	0.000160613	0.00114164
HIST2H2AB	790.055	-0.518888	0.0981586	-5.28593	1.25066e-07	2.17435e-06
HIST2H2AC	17910.7	-0.311373	0.0952639	-3.26856	0.00108098	0.00567882
HIST2H2BE	13774.6	-0.43599	0.106435	-4.09636	4.197e-05	0.000359893
HIST2H2BF	14716.4	-0.352501	0.100022	-3.52427	0.000424644	0.00260403
HIST2H3C	17073.2	-0.380346	0.102124	-3.72443	0.000195758	0.00135224
HIST2H3D	2387.32	-0.567881	0.118861	-4.77738	1.77595e-06	2.24843e-05
HIST2H4A	10936.8	-0.547601	0.113284	-4.83389	1.3389e-06	1.75991e-05
HIST3H2A	34.5447	-2.79744	0.337192	-7.1073	1.18335e-12	5.27426e-11
HIST3H2BB	34.7913	-2.32665	0.321835	-6.86693	6.55971e-12	2.63073e-10
HIST4H4	1716.82	-0.732661	0.127945	-5.7247	1.03619e-08	2.26541e-07
HIVEP2	2229.36	0.417344	0.0950001	4.40616	1.05218e-05	0.000108146
HJURP	3065.95	-0.230221	0.0750156	-3.069	0.00214779	0.0101057
HJV	322.358	0.512934	0.115226	4.44058	8.97163e-06	9.42887e-05
HKDC1	170.49	-0.691764	0.163047	-4.23899	2.24525e-05	0.000209275
HLA-A	3481.31	0.387219	0.0955889	4.05253	5.06676e-05	0.000422827
HLA-H	1332.51	0.38435	0.10418	3.69027	0.000224014	0.00152012
HLCS	1002.95	0.243119	0.0711849	3.41507	0.000637658	0.00366611
HLX	116.175	-0.688253	0.254681	-2.7703	0.00560041	0.0224325
HM13	7381.95	-0.356232	0.0814898	-4.37142	1.2344e-05	0.000124079
HMBOX1	2389.06	0.275844	0.0763602	3.6126	0.000303138	0.00196394
HMBS	465.997	-0.56995	0.152758	-3.72926	0.000192041	0.00133219
HMCES	771.662	-0.214728	0.0802291	-2.67688	0.00743114	0.0284803
HMGA1	9911.53	-0.677317	0.0856583	-7.90696	2.63747e-15	1.6739e-13
HMGA2	3191.93	-0.248829	0.0715752	-3.4766	0.000507809	0.00302878
HMGB2	5096.65	0.214002	0.0819519	2.61174	0.00900826	0.0333764
HMGCR	4280.47	0.422169	0.0731257	5.77237	7.81638e-09	1.74587e-07
HMGCS2	96.5045	-0.914223	0.227512	-3.99762	6.39819e-05	0.000518064
[truncated: 3,840 more rows]

## Sheet: sig_QKO_vs_WT_polyic
gene	baseMean	log2FoldChange	lfcSE	stat	pvalue	padj
A2M	9583.88	-0.932127	0.0506704	-18.3965	1.40214e-75	2.29144e-72
A4GALT	33.2839	-0.961202	0.291219	-3.28438	0.00102206	0.0075267
AADACP1	65.2939	0.746676	0.258406	2.91169	0.00359474	0.0214498
AAMDC	349.679	0.489766	0.111488	4.39292	1.11836e-05	0.000149504
AARS	14571	0.381763	0.0862867	4.42448	9.66736e-06	0.000131202
AASDH	179.634	-0.734713	0.167533	-4.37959	1.18903e-05	0.000158088
AASDHPPT	460.638	-0.346388	0.107683	-3.21634	0.00129839	0.00919565
AASS	1369.6	0.686281	0.0920952	7.45123	9.24719e-14	5.06555e-12
ABAT	913.449	0.580498	0.087558	6.63199	3.31195e-11	1.19614e-09
ABCA5	420.991	0.814014	0.154612	5.26098	1.43289e-07	2.94244e-06
ABCA7	330.679	0.459916	0.128773	3.5722	0.000354	0.00302628
ABCB1	1462.18	0.387296	0.0799409	4.84413	1.2717e-06	2.1225e-05
ABCB10	751.214	0.287263	0.0873837	3.28757	0.00101054	0.00746432
ABCB6	5387.43	0.226698	0.0700961	3.23447	0.00121869	0.00872574
ABCB8	971.497	0.400112	0.107183	3.73385	0.000188573	0.00175932
ABCC1	895.8	-0.267017	0.100019	-2.66989	0.00758754	0.0393232
ABCC3	1316.29	0.559667	0.0729851	7.66891	1.73469e-14	1.04353e-12
ABCC6	2624.08	0.259449	0.0746906	3.47368	0.000513371	0.00416381
ABCC6P1	1040.93	0.453516	0.0903514	5.01957	5.17886e-07	9.49013e-06
ABCF2	3900.79	0.302153	0.0696851	4.33604	1.45075e-05	0.000188664
ABHD15	418.634	-0.401219	0.107967	-3.72291	0.000196937	0.00182866
ABI1	2648.68	0.187811	0.0565612	3.32047	0.000898674	0.00675049
ABI3BP	167.365	0.509549	0.144497	3.52247	0.000427544	0.00356513
ABLIM3	558.69	0.304518	0.100272	3.03586	0.00239854	0.0153168
ACADSB	2480.38	0.475481	0.0928701	5.12052	3.04699e-07	5.80141e-06
ACAP2	1686.41	0.212834	0.0671244	3.17071	0.00152067	0.0105192
ACAT1	1220.27	0.223165	0.0845192	2.64057	0.0082767	0.0422254
ACAT2	5237.22	0.32344	0.0752067	4.30105	1.69994e-05	0.000217324
ACD	2550.72	0.497526	0.103163	4.82313	1.41321e-06	2.33681e-05
ACHE	37.0532	0.98285	0.309635	3.03389	0.00241425	0.015387
ACLY	14061.2	0.238494	0.057001	4.18417	2.86211e-05	0.000347117
ACO1	2177.6	0.187191	0.0714074	2.62176	0.00874766	0.0441821
ACOT12	25.0103	1.34042	0.348771	3.86893	0.000109313	0.00109992
ACOT9	1194.16	0.22807	0.0853597	2.67179	0.00754476	0.0391223
ACOX2	902.716	-0.280632	0.0986215	-2.8476	0.00440502	0.0253185
ACSF2	874.454	0.324918	0.0888006	3.66064	0.00025159	0.00226639
ACSL1	17.6564	-2.11331	0.36789	-5.32821	9.91851e-08	2.09153e-06
ACSL3	6144.29	0.567498	0.0682367	8.31639	9.06795e-17	6.91952e-15
ACSL4	7147.64	0.493431	0.0772836	6.38488	1.7153e-10	5.65358e-09
ACSL5	201.024	0.480522	0.143876	3.34108	0.000834537	0.00632629
ACSL6	67.9361	0.638324	0.232057	2.75548	0.00586067	0.0318729
ACSS1	35.1059	-1.60077	0.303307	-5.16187	2.44497e-07	4.74266e-06
ACSS2	4172.45	0.848693	0.0740561	11.4614	2.06099e-30	5.38908e-28
ACTB	124464	0.252317	0.0691439	3.6492	0.00026306	0.0023535
ACTG1	27148.2	0.405456	0.0842468	4.81282	1.48817e-06	2.45454e-05
ACTN4	44160.5	0.410021	0.09057	4.52724	5.976e-06	8.52329e-05
ACTR10	618.83	0.314639	0.0933703	3.37009	0.000751448	0.0057927
ACTR3	3703.35	0.390779	0.0649629	6.01544	1.79401e-09	5.16628e-08
ACTR3C	1410.54	0.337989	0.0979014	3.45223	0.000555968	0.00445569
ACVR1	1233.82	0.377772	0.0786208	4.80403	1.555e-06	2.55189e-05
ACVR1B	2554.31	-0.176835	0.0629025	-2.81121	0.0049356	0.0277739
ACVR1C	208.264	0.761759	0.147135	5.17101	2.32827e-07	4.53423e-06
ACVR2B	1018.2	-0.559127	0.0928198	-6.02364	1.7054e-09	4.93285e-08
ACY3	1996.96	0.399062	0.105791	3.77225	0.000161784	0.0015462
ADAM10	3615.62	0.417119	0.0980686	4.25348	2.10478e-05	0.000263078
ADAM17	1103.18	0.28515	0.0755287	3.775	0.000160011	0.00153221
ADAM19	50.3878	-1.80658	0.283831	-6.25169	4.06023e-10	1.28221e-08
ADAM23	1518.98	0.497573	0.0735229	6.76771	1.30838e-11	5.03111e-10
ADAM9	8635.49	0.271126	0.0854739	3.17212	0.00151331	0.0104826
ADAMTSL4	366.126	0.423836	0.141038	3.00511	0.00265483	0.0166925
ADAMTSL5	422.47	0.292154	0.113704	2.56966	0.0101799	0.0498098
ADAP1	28.77	-1.18176	0.305671	-3.64024	0.000272384	0.00242035
ADARB1	256.803	-0.466445	0.121766	-3.82843	0.000128963	0.00127027
ADCK5	532.317	0.323133	0.12291	2.63044	0.00852752	0.0432462
ADCY3	30.4933	-2.59231	0.34089	-6.71802	1.84206e-11	6.8678e-10
ADCY5	50.7821	-0.786195	0.259908	-3.02853	0.00245744	0.0156116
ADCY7	396.18	0.438246	0.128834	3.40095	0.000671511	0.00526339
ADGRA3	3026.2	-0.184691	0.065342	-2.82671	0.00470291	0.0266789
ADGRD1	854.208	2.09239	0.108224	19.3099	4.43245e-83	1.44875e-79
ADGRG6	5336.52	0.425438	0.0754998	5.6348	1.75261e-08	4.24325e-07
ADGRL2	4099.54	0.42942	0.0725088	5.9223	3.17462e-09	8.81833e-08
ADGRL3	165.286	1.39047	0.157875	8.78545	1.55735e-18	1.42052e-16
ADGRV1	2964.47	-0.434544	0.0987849	-4.39818	1.09165e-05	0.000146032
ADH5	3361.17	0.25287	0.0630201	4.01266	6.00373e-05	0.000661084
ADI1	5881.47	0.239067	0.0690838	3.46075	0.000538676	0.00433838
ADIRF	42.9989	-1.40216	0.290419	-4.80638	1.53689e-06	2.52428e-05
ADM	1645.1	0.27793	0.102087	2.72149	0.00649877	0.0347363
ADM2	286.455	0.557737	0.147251	3.78431	0.000154135	0.00148309
ADNP	2738.37	-0.351367	0.0765067	-4.59237	4.38233e-06	6.43278e-05
ADO	551.981	-0.432424	0.0889358	-4.86121	1.16668e-06	1.96562e-05
ADORA2A-AS1	1639.71	0.23541	0.0809677	2.90821	0.003635	0.0216149
ADORA2B	15.4128	-1.87295	0.380322	-4.54661	5.45162e-06	7.85538e-05
AFAP1L1	413.966	0.671235	0.112517	5.96394	2.46226e-09	6.93785e-08
AFF1	6222.43	0.271805	0.0682421	3.98278	6.81144e-05	0.00073519
AFF2	465.456	0.659772	0.111254	5.93001	3.02918e-09	8.45024e-08
AGA	577.436	0.321068	0.0931258	3.44817	0.000564397	0.00451955
AGAP1	419.315	-1.14977	0.115011	-9.98987	1.68798e-23	2.47038e-21
AGAP2	165.092	-0.547094	0.179127	-3.07061	0.00213623	0.0138997
AGBL2	65.9758	0.525812	0.201583	2.59217	0.00953733	0.047351
AGO2	3526.6	-0.257296	0.0568034	-4.52939	5.91536e-06	8.44362e-05
AGR2	49.2882	-2.30656	0.28381	-7.71451	1.2145e-14	7.41981e-13
AGT	5892.99	0.465584	0.0832773	5.59104	2.25709e-08	5.33942e-07
AGXT2	448.746	0.623001	0.115393	5.40341	6.53852e-08	1.42951e-06
AHCTF1	4680.91	0.239605	0.0829008	2.89021	0.0038498	0.0226995
AHCY	14883.4	-0.204418	0.0752167	-2.7179	0.00656985	0.0350493
AHNAK	50743.9	0.270215	0.0714599	3.78144	0.000155927	0.00149749
AHSG	1752.93	0.308428	0.0802335	3.84502	0.000120544	0.00119635
AIDA	1427.77	0.342636	0.101205	3.38498	0.00071184	0.00552578
AJUBA	3053.96	-0.223321	0.0688764	-3.24289	0.00118326	0.00852178
AKAP11	1187.01	0.304545	0.10006	3.04356	0.00233797	0.0149787
AKAP13	3554.9	-0.208097	0.05738	-3.62645	0.000287345	0.0025315
AKAP17A	1911.34	-0.21958	0.0755736	-2.90504	0.00367206	0.0218088
AKAP2	2187.54	0.637569	0.0751716	8.4812	2.22884e-17	1.80619e-15
AKAP5	113.688	0.530533	0.179774	2.94764	0.00320206	0.0194957
AKIP1	582.157	0.447685	0.106246	4.21389	2.51005e-05	0.000309393
AKNA	520.472	0.387534	0.11151	3.47367	0.00051339	0.00416381
AKR1A1	2313.58	0.30315	0.0830304	3.6515	0.000260716	0.00233572
AKR1B1	780.791	-0.299099	0.112629	-2.65698	0.00788441	0.0405617
AKR1B10	52234.4	0.445404	0.0511062	8.71533	2.89909e-18	2.56099e-16
AKR1C1	14586.5	-0.722598	0.0832409	-8.68143	3.90826e-18	3.37643e-16
AKR1C2	14928.1	-0.312059	0.0654763	-4.76616	1.87768e-06	3.01336e-05
AKR1C3	539.837	-3.86094	0.163793	-22.8096	3.68483e-115	2.40877e-111
AKR1D1	146.02	0.970486	0.18661	5.20327	1.95814e-07	3.88282e-06
AKR7A3	46.7715	-0.729265	0.282937	-2.57548	0.0100101	0.0491386
ALB	4466.96	-1.43451	0.0809808	-17.7137	3.28753e-70	4.60512e-67
ALCAM	1985.16	0.284554	0.0773292	3.67972	0.000233494	0.00212288
ALDH18A1	5112.32	-0.188283	0.0677989	-2.77751	0.00547766	0.0302318
ALDH1B1	1461.77	-0.281697	0.0828565	-3.40045	0.000672761	0.00526898
ALDH1L1	2624.42	1.72245	0.0894737	19.2516	1.36877e-82	3.83471e-79
ALDH1L2	249.554	0.617267	0.131009	4.7114	2.46015e-06	3.8566e-05
ALDH2	3461.54	0.305674	0.0650866	4.69676	2.64323e-06	4.11727e-05
ALDH4A1	779.696	0.361153	0.0990684	3.6474	0.000264904	0.00236568
ALDH6A1	1321.82	0.800884	0.0912548	8.7801	1.63329e-18	1.47606e-16
ALDH7A1	1107.23	0.246332	0.0916148	2.6892	0.00716243	0.0375769
ALMS1	1471.04	0.31159	0.0817146	3.81263	0.000137496	0.00134151
ALPI	92.9768	0.850821	0.229114	3.74664	0.000179217	0.0016881
ALPK1	458.786	0.47569	0.106687	4.45528	8.37849e-06	0.000115549
ALPK2	152.837	-1.3878	0.177732	-7.76957	7.87551e-15	4.9344e-13
ALS2CL	33.6162	-0.958663	0.290326	-3.28405	0.00102326	0.00753016
AMACR	1195.38	-0.230863	0.0775163	-2.97795	0.00290187	0.017994
AMBP	27051.3	0.302087	0.0814042	3.71115	0.000206319	0.00190406
AMDHD1	113.562	0.541431	0.189378	2.86644	0.00415115	0.0241496
AMHR2	64.1558	0.692883	0.248828	2.80352	0.00505478	0.0283145
AMIGO1	124.245	-0.628812	0.172501	-3.6452	0.00026718	0.00238058
AMIGO2	938.981	-0.577654	0.0747702	-7.72435	1.12424e-14	6.93315e-13
AMIGO3	317.095	-0.457734	0.135618	-3.37387	0.000741203	0.00572498
AMN	689.23	0.394382	0.144285	2.73593	0.00622034	0.0334945
ANGPTL2	18.8235	-2.8966	0.379221	-5.24109	1.59635e-07	3.23076e-06
ANGPTL3	1045.64	1.6689	0.127652	13.072	4.75874e-39	2.12099e-36
ANK1	732.619	0.728486	0.0965011	7.5547	4.19828e-14	2.40036e-12
ANK2	943.34	-0.645044	0.0915217	-7.04845	1.80925e-12	8.13788e-11
ANKHD1	3120.8	0.319471	0.0953959	3.34892	0.000811258	0.0061665
ANKIB1	1889.35	0.597318	0.0698189	8.554	1.1889e-17	9.75547e-16
ANKLE1	130.736	-0.641507	0.184314	-3.48062	0.00050026	0.00407586
ANKRD1	966.039	0.404173	0.113058	3.57246	0.000353649	0.0030246
ANKRD13A	2129.27	0.201562	0.0709502	2.84095	0.00449787	0.025724
ANKRD13D	2536.52	-0.343427	0.0707092	-4.85681	1.1929e-06	2.00462e-05
ANKRD17	6396.74	-0.2658	0.0655398	-4.05551	5.00243e-05	0.000567723
ANKRD24	68.5516	-1.59032	0.256457	-6.16441	7.07486e-10	2.17129e-08
ANKRD33B	1190.15	0.392809	0.0889183	4.41579	1.00643e-05	0.000135464
ANKRD36C	666.753	0.34785	0.100087	3.47448	0.000511845	0.00415472
ANKRD44	484.581	0.382058	0.116369	3.28263	0.00102845	0.00756524
ANKRD54	881.726	-0.220871	0.078856	-2.80146	0.00508719	0.0284717
ANKRD9	515.836	-0.446001	0.118401	-3.77224	0.000161787	0.0015462
ANKS1B	684.08	-0.248557	0.0893679	-2.78006	0.00543485	0.0300403
ANKS4B	1184.67	-0.842956	0.0815624	-10.3369	4.79907e-25	7.97929e-23
ANLN	5493.71	0.561336	0.0785511	7.14593	8.93872e-13	4.20377e-11
ANO5	507.952	0.321807	0.116759	2.75548	0.00586067	0.0318729
ANO6	8130.35	0.301826	0.0619588	4.87153	1.10737e-06	1.88186e-05
ANO9	148.024	0.786691	0.163142	4.812	1.49427e-06	2.46253e-05
ANPEP	3041.86	0.571461	0.0890576	6.41738	1.38637e-10	4.62381e-09
ANXA2	17235	0.350513	0.068041	5.15155	2.58348e-07	4.98667e-06
ANXA5	15850.3	0.358308	0.0593667	6.0356	1.58373e-09	4.60127e-08
ANXA7	2855.08	0.234944	0.0676017	3.47553	0.000509847	0.00414364
ANXA9	418.632	0.436731	0.12419	3.52199	0.000428319	0.00356678
AP1G1	6936.18	0.326849	0.0580652	5.62905	1.81206e-08	4.37639e-07
AP1M2	6518.17	0.426805	0.0938902	4.54638	5.45764e-06	7.85829e-05
AP1S1	1999.54	0.320873	0.0792872	4.04751	5.17651e-05	0.000583093
AP2A1	2006.74	0.346768	0.0892213	3.88715	0.000101429	0.0010315
AP2A2	2585.26	0.382648	0.066062	5.79257	6.9318e-09	1.79827e-07
AP3B1	1353.04	0.352455	0.085776	4.1089	3.97549e-05	0.000467532
AP3S1	1580.5	0.232808	0.0842676	2.76292	0.00572874	0.0313291
APBA1	15.633	1.08327	0.38173	2.90333	0.00369213	0.0219214
APC2	52.185	1.02289	0.255559	3.99734	6.40581e-05	0.000700638
APEH	3649.14	-0.300791	0.0814113	-3.69561	0.000219358	0.00201114
APH1B	296.949	-0.56519	0.144747	-3.90756	9.32317e-05	0.000959772
APOA1	8153.87	0.318623	0.0832731	3.82656	0.000129944	0.00127929
APOB	124189	0.3958	0.0846735	4.67458	2.94553e-06	4.54484e-05
APOBEC3C	102.553	-1.6765	0.212555	-7.83227	4.79124e-15	3.05068e-13
APOBEC3D	357.919	1.11323	0.118901	9.35136	8.65243e-21	9.80825e-19
APOBEC3F	703.144	0.454477	0.114875	3.95324	7.70997e-05	0.000816416
APOC2	564.676	1.37868	0.132456	10.4064	2.31885e-25	4.13408e-23
APOC3	1399.82	0.684682	0.101802	6.72763	1.72447e-11	6.50066e-10
APOD	32.8217	-1.2693	0.320103	-3.96947	7.20334e-05	0.000771516
APOE	10430.3	0.663973	0.087701	7.57136	3.69337e-14	2.13031e-12
APOH	514.891	0.293673	0.105178	2.79386	0.00520832	0.029075
APOL2	5349.34	0.252414	0.060529	4.16964	3.05075e-05	0.000368255
APOL6	11857.5	0.257174	0.0624688	4.11639	3.84849e-05	0.000454661
AQP3	636.127	1.02752	0.126147	8.1466	3.74294e-16	2.69863e-14
ARAP2	511.426	0.388471	0.117744	3.29379	0.000988477	0.00732616
ARAP3	69.7009	-1.26107	0.230541	-5.45206	4.97905e-08	1.1071e-06
AREG	110.438	-0.894653	0.182418	-4.85492	1.20436e-06	2.02215e-05
AREL1	1312.63	-0.216248	0.0706084	-3.06237	0.00219589	0.0142218
ARF4	3665.32	0.209917	0.0714263	2.93905	0.00329225	0.0198965
ARF5	3864.09	0.407217	0.0927629	4.39032	1.13185e-05	0.000150997
ARFGAP3	712.058	0.392878	0.0966896	4.06357	4.83273e-05	0.000552945
ARFIP2	3001.68	0.309677	0.0891126	3.4753	0.00051028	0.00414545
ARG1	193.317	0.858939	0.179661	4.78754	1.6884e-06	2.75238e-05
ARHGAP18	926.667	-0.454747	0.0891629	-5.10132	3.37289e-07	6.37856e-06
ARHGAP26	973.492	-0.263813	0.0725732	-3.63444	0.000278589	0.00246432
ARHGAP27	622.041	0.282217	0.104946	2.68863	0.00717452	0.0376303
ARHGAP28	62.6415	-0.922419	0.249837	-3.66359	0.000248702	0.00224616
ARHGAP29	2152.54	0.390125	0.0952978	4.09327	4.25335e-05	0.000494442
ARHGAP31	731.23	0.314471	0.0830975	3.78483	0.000153813	0.00148082
ARHGAP32	453.828	-0.354505	0.108908	-3.25308	0.00114163	0.00826146
ARHGAP45	1357.56	0.260821	0.087486	2.98146	0.00286879	0.0178207
ARHGAP5-AS1	498.339	-0.700713	0.106798	-6.55922	5.40911e-11	1.91131e-09
ARHGAP8	29.5452	-0.991861	0.374716	-3.22311	0.00126806	0.00902649
ARHGEF16	697.793	0.61804	0.120013	5.1499	2.60631e-07	5.02579e-06
ARHGEF26-AS1	81.748	0.568159	0.218094	2.59996	0.00932344	0.0464975
ARHGEF35	1084.28	0.504348	0.0879062	5.73654	9.6631e-09	2.45153e-07
ARHGEF39	729.265	-0.352701	0.125474	-2.81331	0.00490349	0.0276249
ARHGEF5	4143.4	0.287563	0.070809	4.06087	4.88894e-05	0.000558074
ARID3A	11782.1	0.229376	0.0558357	4.10815	3.98841e-05	0.000468644
ARID5B	1083.14	-0.547046	0.0825432	-6.62742	3.41599e-11	1.23145e-09
ARIH2	5084.76	-0.222201	0.066244	-3.35438	0.000795422	0.00607202
ARL1	2315.53	0.261865	0.0738464	3.54625	0.000390761	0.00330169
ARL11	20.3007	-1.02344	0.352916	-2.86974	0.00410807	0.0239487
ARL13B	557.228	0.278484	0.0982677	2.83289	0.00461296	0.0262369
ARL14	53.6236	-1.41632	0.235806	-5.86174	4.58049e-09	1.22966e-07
ARL14EP	445.668	-0.54594	0.118257	-4.61409	3.9482e-06	5.89256e-05
ARL5B	4027.52	0.477156	0.0756781	6.30423	2.89638e-10	9.31161e-09
ARL8B	3187.09	0.291659	0.0672593	4.33615	1.44997e-05	0.000188664
ARMC1	702.895	-0.371989	0.0857935	-4.33609	1.45042e-05	0.000188664
ARMC10	727.719	0.303626	0.0844555	3.59482	0.00032461	0.00280684
ARMCX3	954.29	0.292614	0.102812	2.84585	0.0044293	0.0254208
ARNTL	224.497	0.513676	0.127619	4.02374	5.72823e-05	0.000636106
ARNTL2	1433.93	0.572365	0.0729649	7.8432	4.39194e-15	2.80555e-13
ARPC1A	5383.62	0.415655	0.0674899	6.15915	7.31355e-10	2.23754e-08
ARPC1B	2363.78	0.427328	0.0966773	4.42085	9.83157e-06	0.000133057
ARPC2	3744.93	0.187824	0.0628492	2.98854	0.00280312	0.0174681
ARPC3	2516.31	0.21663	0.07515	2.88266	0.00394328	0.0231967
ARPC4-TTLL3	19.1664	1.23862	0.378874	3.23391	0.00122107	0.00873955
ARPC5	2053.68	0.398593	0.0773313	5.15438	2.54471e-07	4.91722e-06
ARPIN-AP3S2	506.004	0.436944	0.120797	3.61849	0.000296323	0.00260125
ARPP19	5474.41	0.17583	0.0644541	2.72799	0.00637219	0.0341902
ARRB1	1432.05	-0.324526	0.080407	-4.03694	5.41521e-05	0.00060477
ARSB	1863.06	-0.210244	0.077388	-2.71711	0.0065854	0.0351036
ASAH1	988.79	0.460734	0.0984807	4.67878	2.88589e-06	4.4704e-05
ASAP1	4160.16	0.444867	0.0758826	5.86216	4.56894e-09	1.2291e-07
ASAP3	1505.27	0.334763	0.0901673	3.71351	0.000204402	0.00188814
ASB13	705.523	-0.307981	0.105805	-2.91174	0.00359424	0.0214498
ASB4	11.7191	1.13695	0.383705	2.94576	0.00322157	0.019578
ASCC3	3063.33	0.371328	0.0717785	5.17293	2.30453e-07	4.49693e-06
ASDURF	960.333	0.287867	0.0940529	3.06064	0.00220865	0.014295
ASF1B	2051.88	0.262462	0.0801618	3.27443	0.00105875	0.0077532
ASGR1	655.754	0.427597	0.107911	3.96435	7.35969e-05	0.00078526
ASH1L	4537.31	-0.214472	0.0814907	-2.63174	0.00849488	0.0430919
ASIC1	115.886	-0.807242	0.206105	-3.91924	8.88278e-05	0.000918778
ASNS	1397.89	1.03127	0.0780914	13.2039	8.32858e-40	3.88885e-37
ASNSD1	577.739	0.338659	0.127669	2.652	0.00800166	0.0410679
ASNSP1	174.339	0.658439	0.153556	4.28058	1.8641e-05	0.000235813
ASPH	6976.47	-0.331221	0.0729827	-4.53836	5.66931e-06	8.14512e-05
ASPM	2980.85	0.29624	0.102102	2.90131	0.00371607	0.0220368
ASRGL1	421.396	0.342593	0.10971	3.12365	0.00178623	0.0120294
ASS1	187.623	0.807484	0.177267	4.55714	5.18558e-06	7.50173e-05
ATF3	3184.33	0.628025	0.0962747	6.51866	7.09405e-11	2.46669e-09
ATG3	1458.82	0.46189	0.0781746	5.90787	3.46564e-09	9.55461e-08
ATL1	9.25933	1.58705	0.398229	3.74812	0.000178165	0.00168061
ATP10D	972.581	0.682575	0.0851123	8.01583	1.09398e-15	7.39791e-14
ATP11B	2336.1	0.343076	0.0764193	4.4894	7.14227e-06	9.98004e-05
ATP2A3	118.323	-0.567723	0.186343	-3.05589	0.00224394	0.0144709
ATP2B1-AS1	57.6435	-0.702373	0.233511	-3.00766	0.00263271	0.0165747
ATP5F1C	4275.93	0.236114	0.0734915	3.21289	0.00131404	0.00928639
ATP5MF	9812.59	0.301757	0.100715	2.99635	0.00273235	0.017125
ATP5PB	2100.34	0.222694	0.0769851	2.89286	0.00381746	0.0225359
ATP6V0D1	2075.54	0.405225	0.0913577	4.43602	9.16363e-06	0.000124884
ATP6V0E2	658.47	0.748922	0.135673	5.52391	3.31529e-08	7.62205e-07
ATP6V1A	4107.22	0.225093	0.0741778	3.03473	0.00240753	0.0153585
ATP6V1D	317.712	0.35845	0.108723	3.29625	0.000979856	0.00727877
ATP6V1E1	1137.42	0.298636	0.0887432	3.36487	0.000765805	0.0058918
ATP6V1F	3169.1	0.282193	0.104554	2.69923	0.00695011	0.0367184
ATP7B	3190.76	0.229122	0.0600648	3.81497	0.000136201	0.00133086
ATP8A1	152.236	0.53124	0.177924	2.97731	0.00290791	0.0180192
ATP9B	1266.05	-0.24019	0.0747239	-3.21513	0.00130383	0.0092242
ATR	1622.35	0.221107	0.0774426	2.85485	0.00430576	0.0248866
ATRIP	702.97	-0.571305	0.0908291	-6.28811	3.21348e-10	1.02973e-08
ATRN	5952.9	0.196283	0.0595897	3.294	0.000987709	0.007326
ATXN1	1654.31	-0.337975	0.0865136	-3.9066	9.36023e-05	0.000963082
ATXN7L1	1146.73	0.372525	0.0863422	4.3139	1.60398e-05	0.000205997
ATXN7L3B	3552.71	-0.289325	0.0582169	-4.96987	6.69977e-07	1.20762e-05
AURKA	2330.05	-0.254537	0.0656811	-3.87568	0.000106328	0.00107374
AVL9	2249	0.306576	0.0648511	4.72727	2.27556e-06	3.58443e-05
AVPR1A	338.147	0.308024	0.104475	2.94743	0.00320425	0.0194969
AXIN2	87.1523	-0.823923	0.205983	-4.00121	6.30186e-05	0.000690423
AZIN1	4176.75	0.26464	0.0604068	4.38109	1.18086e-05	0.000157109
B2M	17855.5	0.439243	0.0728233	6.0313	1.62647e-09	4.71149e-08
B3GALNT1	2102.41	0.369725	0.0670432	5.51408	3.50613e-08	8.0045e-07
B3GALT1	42.8218	-1.18692	0.26958	-4.3188	1.5688e-05	0.000202406
B3GNT7	410.12	1.10951	0.0954832	11.6029	3.98264e-31	1.10005e-28
B4GALNT1	2800.81	0.246442	0.0842209	2.92647	0.00342838	0.0206007
B4GALT1	3804.17	0.595989	0.0753194	7.91283	2.51607e-15	1.63386e-13
B4GALT4	1656.58	0.214844	0.0675481	3.18056	0.00146992	0.0102367
B4GALT5	2483.57	0.366191	0.068986	5.30758	1.11088e-07	2.31268e-06
B4GAT1	3446.82	-0.506554	0.102874	-4.92579	8.40221e-07	1.48447e-05
BACE1	1722.21	0.249253	0.073299	3.40082	0.000671852	0.00526396
BACH1	1773.17	0.368184	0.0828594	4.44299	8.87185e-06	0.000121498
BAGE2	545.761	-1.59548	0.120883	-13.1824	1.10851e-39	5.05557e-37
BAHCC1	225.175	-0.63257	0.135188	-4.67459	2.94545e-06	4.54484e-05
BAIAP2	507.765	-0.330443	0.0990285	-3.3363	0.000849019	0.00641623
BAIAP2L1	2634.71	0.183629	0.0570073	3.22113	0.00127688	0.00907281
BAIAP2L2	308.149	-0.561852	0.126545	-4.43621	9.15552e-06	0.000124881
BAMBI	4653.77	0.40708	0.0834374	4.87836	1.06972e-06	1.82262e-05
BATF2	2423.97	0.234466	0.0852723	2.74811	0.00599404	0.0324721
BATF3	83.7529	0.625441	0.234811	2.63246	0.00847691	0.0430341
BAZ1A	980.134	0.406878	0.0964344	4.21749	2.47035e-05	0.000305076
BBC3	733.185	0.913638	0.207132	4.37537	1.21225e-05	0.000160958
BBOX1-AS1	407.871	-0.969379	0.120806	-8.01936	1.06293e-15	7.23791e-14
BBS1	955.087	-0.285466	0.0737287	-3.87181	0.000108029	0.00108812
BBS9	243.539	0.767737	0.135263	5.67547	1.38311e-08	3.42045e-07
BBX	2855.84	0.58037	0.0801326	7.2423	4.41146e-13	2.1737e-11
BCAP29	911.152	0.534049	0.106016	5.03677	4.73462e-07	8.74299e-06
BCAR3	645.362	-0.326771	0.0827796	-3.94702	7.91307e-05	0.000834767
BCAS1	298.679	-0.415705	0.13253	-3.145	0.00166085	0.0113606
BCAS2	419.957	0.314437	0.12155	2.58597	0.0097104	0.0480627
BCAT2	597.36	-0.326253	0.118943	-2.7447	0.00605663	0.0327569
BCHE	45.0502	-2.41956	0.310106	-7.33972	2.14042e-13	1.10874e-11
BCL2L11	1640.06	-0.199446	0.0728575	-2.7367	0.00620583	0.0334348
BCL2L2	483.34	-0.302984	0.112484	-2.69292	0.00708284	0.037249
BCL7A	444.584	-0.424907	0.107981	-3.93436	8.34188e-05	0.0008711
BCL9	1067.65	-0.496631	0.0928568	-5.34908	8.84025e-08	1.88237e-06
BCOR	3642.29	-0.332825	0.0572745	-5.81066	6.22263e-09	1.62927e-07
BCYRN1	237.104	-0.796333	0.188509	-4.2148	2.50001e-05	0.000308545
BEND6	42.2365	0.75781	0.255642	2.95459	0.00313089	0.0191218
BEND7	1038.49	-0.293411	0.0873867	-3.35798	0.000785143	0.00600065
BEST1	93.014	0.889902	0.212812	4.16102	3.16836e-05	0.000380028
BET1	395.198	0.86425	0.106109	8.14037	3.94065e-16	2.82835e-14
BEX2	185.416	0.972362	0.149651	6.49113	8.51943e-11	2.926e-09
BFSP1	114.382	-0.733137	0.206098	-3.56831	0.000359298	0.00306623
BHLHE40	2971.26	0.180271	0.0695884	2.59028	0.00958983	0.0475635
BHLHE41	83.7646	-0.822138	0.202381	-4.04238	5.29111e-05	0.000592937
BICC1	2108.21	0.311179	0.0778991	3.99447	6.48384e-05	0.000706415
BICD2	2063.99	-0.411585	0.0625596	-6.57903	4.73536e-11	1.68539e-09
BICDL1	1160.81	0.872246	0.0769383	11.3366	8.64711e-30	2.11973e-27
BICRAL	750.568	-0.250485	0.0942736	-2.65653	0.00789493	0.0405945
BIN1	2459.37	-0.276872	0.0701854	-3.94555	7.96174e-05	0.000838999
BIRC3	577.86	0.864888	0.114709	7.5218	5.40275e-14	3.05341e-12
BLMH	2019.49	0.33684	0.074549	4.5189	6.21628e-06	8.82109e-05
BLOC1S4	378.894	-0.641613	0.11738	-5.46317	4.67704e-08	1.04705e-06
BLVRA	704.413	0.438729	0.107739	4.07237	4.65373e-05	0.000535588
BLVRB	2111.83	0.393829	0.10468	3.76299	0.000167893	0.00159523
BLZF1	947.08	0.372742	0.0919179	4.05276	5.0617e-05	0.000572793
BMF	835.532	-0.581608	0.0793226	-7.32975	2.30588e-13	1.1807e-11
BMP2	3182.83	-0.48364	0.0724052	-6.6791	2.40413e-11	8.84568e-10
BMP2K	983.396	-0.596376	0.0814201	-7.32414	2.40431e-13	1.22789e-11
BMPR1B	287.453	0.546845	0.118662	4.6034	4.15646e-06	6.16118e-05
BMPR2	2435.07	0.243566	0.0802879	3.03341	0.00241804	0.0154061
BMS1P20	533.299	0.276914	0.0978647	2.82922	0.00466616	0.0265164
BNIP2	1222.22	-0.494447	0.0824936	-5.99267	2.06429e-09	5.89269e-08
BNIP3L	1217.11	0.354253	0.0841836	4.2094	2.56051e-05	0.000314625
BOC	110.284	1.17953	0.190557	6.16004	7.27262e-10	2.22849e-08
BORCS6	503.886	-0.364178	0.1291	-2.8235	0.00475018	0.0268926
BPGM	372.569	0.342434	0.1099	3.1152	0.0018382	0.0123328
BPNT1	2110.25	0.208813	0.0717907	2.90877	0.00362853	0.0216026
BRAF	3854.4	0.232177	0.0698286	3.32491	0.00088448	0.00666623
BRAT1	1232.32	-0.684569	0.103049	-6.64366	3.05985e-11	1.11744e-09
BRD1	2253.92	-0.300211	0.0739336	-4.06019	4.90326e-05	0.000559217
BRD3	690.77	-0.408332	0.11658	-3.50163	0.000462416	0.00380126
BRI3	986.218	0.253316	0.0866981	2.92167	0.00348161	0.0208545
BRI3BP	2140.67	-0.283841	0.0639944	-4.43618	9.15708e-06	0.000124881
BRINP2	75.3174	-1.54381	0.207912	-7.34134	2.11461e-13	1.09999e-11
BRINP3	50.339	1.69687	0.297563	5.65447	1.56323e-08	3.82729e-07
BRMS1	8688.12	-0.412633	0.0838229	-4.92284	8.52991e-07	1.50501e-05
BRSK2	62.97	0.922521	0.249109	3.68954	0.00022466	0.00205208
BSN	595.943	0.702197	0.0958688	7.32012	2.47755e-13	1.26201e-11
BTBD1	817.339	0.236087	0.0894184	2.63999	0.00829096	0.0422871
BTBD10	1528.11	0.451686	0.0788447	5.72828	1.01452e-08	2.56721e-07
BTBD3	1583.13	-0.26931	0.0674863	-3.99025	6.60043e-05	0.000716728
BTBD7	1184.29	-0.217122	0.0686792	-3.16097	0.00157244	0.0108314
BTC	80.4866	0.565166	0.210208	2.67486	0.007476	0.0388447
BTG1	1942.12	0.194544	0.0725207	2.68252	0.00730708	0.0381554
BTN3A1	869.687	0.281121	0.0919802	3.05489	0.0022514	0.0145094
BUB1	2617.36	0.658902	0.0884368	7.45004	9.33146e-14	5.08648e-12
BUD13	1081.03	-0.329285	0.0815056	-4.03955	5.35544e-05	0.000599119
BUD31	3402.23	0.670593	0.0811251	8.26602	1.38505e-16	1.0407e-14
BZW1	4077.84	0.234753	0.0788259	2.97815	0.00289989	0.0179911
C11orf24	6241.74	-0.382823	0.0779237	-4.91283	8.97731e-07	1.57613e-05
C11orf54	650.951	0.380941	0.109562	3.47841	0.000504397	0.00410616
C11orf68	292.076	-0.498502	0.141879	-3.51198	0.000444781	0.0036882
C11orf80	2209.19	0.273233	0.0660294	4.13819	3.50058e-05	0.000417578
C11orf95	885.44	-0.26182	0.0922018	-2.84134	0.00449247	0.0257081
C12orf45	2419.31	-0.238057	0.0736351	-3.23264	0.00122654	0.00876708
C12orf66	376.213	-0.339762	0.111376	-3.05	0.00228838	0.0147236
C16orf58	2991.02	0.29512	0.102122	2.89025	0.00384936	0.0226995
C16orf86	39.5574	0.826392	0.326582	2.59532	0.00945027	0.0470259
C19orf44	299.496	-0.52235	0.125388	-4.16307	3.13993e-05	0.000377542
C19orf66	3332.5	0.261709	0.0857376	3.05175	0.00227513	0.0146431
C1orf115	2187.77	0.499298	0.0727585	6.86302	6.74209e-12	2.76032e-10
C1orf116	70.4561	-1.29945	0.227231	-5.70039	1.19531e-08	2.96725e-07
C1orf162	173.573	-0.718954	0.178737	-4.01435	5.96086e-05	0.000657102
C1orf21	364.742	1.01651	0.120539	8.42937	3.47517e-17	2.74805e-15
C1orf226	346.97	0.671486	0.123012	5.45205	4.97917e-08	1.1071e-06
C1orf74	87.072	-1.33368	0.203493	-6.51457	7.28979e-11	2.52579e-09
C1R	546.125	0.719994	0.104572	6.8805	5.96438e-12	2.46247e-10
C1RL	1281.12	0.256513	0.0737701	3.47718	0.000506713	0.00412159
C1S	1545.35	0.729995	0.0776897	9.39506	5.71874e-21	6.59707e-19
C21orf58	962.92	-0.347418	0.102972	-3.37574	0.000736187	0.00569072
C2orf49	995.765	-0.345616	0.110397	-3.12989	0.00174869	0.0118294
C3	342.666	0.338235	0.114322	2.95674	0.00310909	0.0190212
C3orf62	279.747	-0.374611	0.126607	-2.95673	0.00310918	0.0190212
C3orf67	202.352	0.478599	0.179207	2.66977	0.00759027	0.039327
C4B	326.059	1.40532	0.172726	8.10042	5.47715e-16	3.84991e-14
C4BPA	100.414	-0.731246	0.203247	-3.61306	0.000302602	0.00265043
C4orf33	262.484	0.534518	0.144527	3.69287	0.000221734	0.00202913
C4orf54	208.336	1.11956	0.165445	6.71462	1.88554e-11	7.00327e-10
C5orf30	909.396	-0.284004	0.078621	-3.61226	0.000303536	0.00265624
C5orf63	441.528	-0.473163	0.145694	-3.24603	0.00117026	0.00844059
C6orf47	1050.2	-0.30688	0.0919416	-3.33774	0.000844632	0.00638554
C6orf48	2339.45	0.329268	0.0797713	4.12754	3.66664e-05	0.00043527
C6orf62	3961.05	0.199137	0.0567785	3.50719	0.00045286	0.00373939
C7orf25	424.23	0.288391	0.106392	2.70972	0.00673394	0.0357884
C7orf31	183.411	0.361697	0.139152	2.59707	0.00940241	0.0467997
C7orf50	3628.89	-0.48764	0.0906615	-5.37919	7.48206e-08	1.61954e-06
C8orf44	58.9569	-0.973079	0.241519	-4.01448	5.9576e-05	0.000657102
C8orf48	19.3589	0.865984	0.323194	2.60924	0.00907438	0.0455135
C8orf58	369.754	-0.434586	0.124049	-3.50508	0.000456464	0.00376123
CA12	3395.57	0.165507	0.0594701	2.78303	0.00538537	0.0298088
CA5A	126.427	-2.01332	0.349242	-5.98666	2.14188e-09	6.10529e-08
CA5BP1	611.798	-0.278296	0.0982172	-2.83327	0.00460751	0.0262135
CAB39	3079.13	0.218794	0.0713443	3.0666	0.0021651	0.0140502
CABP4	79.5156	-0.835128	0.249029	-3.36332	0.00077011	0.00592028
CACNA1A	57.2019	0.697922	0.232032	2.9383	0.00330022	0.019924
CACYBP	1761.39	0.225743	0.076688	2.94372	0.00324288	0.0196527
CADPS2	1032.19	0.61892	0.0781382	7.91949	2.38492e-15	1.55902e-13
CALCOCO2	892.647	0.427778	0.098234	4.35385	1.33767e-05	0.000175238
CALD1	7181.74	0.644514	0.0802256	8.03366	9.46079e-16	6.50903e-14
CALHM5	48.7229	0.844319	0.263892	3.10408	0.00190874	0.0127148
CALHM6	9.19248	1.62105	0.396952	3.65266	0.000259538	0.00232836
CALM1	2792.87	0.182383	0.0669627	2.72375	0.00645458	0.0345283
CALU	12292.8	0.591779	0.0602674	9.8194	9.28942e-23	1.25638e-20
CAMSAP1	1980.1	-0.215088	0.0639983	-3.36087	0.00077696	0.00596252
CAND1	3878.64	0.208067	0.0730559	2.84805	0.00439874	0.0253048
CANX	27705	0.292398	0.0597812	4.89121	1.00216e-06	1.72096e-05
CAP1	5168.01	0.184904	0.0561749	3.29161	0.000996144	0.00737184
CAPN2	487.338	-0.33196	0.0960165	-3.45614	0.000547962	0.00440317
CAPN8	24.3795	-1.34837	0.324946	-4.07161	4.66897e-05	0.000537027
CAPNS1	14030.6	0.310219	0.0906589	3.422	0.00062163	0.00491168
CAPRIN2	575.496	0.372039	0.104677	3.55321	0.000380557	0.0032238
CAPZA2	1832.86	0.469283	0.0881098	5.32614	1.00321e-07	2.11321e-06
CAPZB	2522.89	0.277718	0.0847345	3.27786	0.00104597	0.00767682
CARD16	166.998	1.02412	0.150028	6.79504	1.08281e-11	4.26406e-10
CARS	1398.81	0.542916	0.0720035	7.53961	4.71391e-14	2.67955e-12
CASC4	2798.09	0.301671	0.0691027	4.36568	1.26729e-05	0.000167013
CASD1	539.51	0.47533	0.0995434	4.77509	1.79624e-06	2.90404e-05
CASK	4547.31	0.184077	0.0693726	2.6535	0.00796607	0.0409067
CASP1	55.7448	0.748474	0.214655	3.42769	0.000608732	0.00482727
CASP2	2834.58	0.185536	0.0703479	2.63741	0.00835426	0.0425215
CASP3	420.171	0.293791	0.101369	2.89698	0.00376778	0.0223098
CASP4	974.75	0.772573	0.0806981	9.56925	1.07687e-21	1.31991e-19
CASP7	1581.5	0.215761	0.0727648	2.96459	0.00303089	0.0186329
CAST	2315.47	0.64258	0.0622489	10.3215	5.63639e-25	9.21127e-23
CASTOR2	5227.91	-0.326384	0.0794491	-4.10884	3.97656e-05	0.000467532
CAV1	529.359	0.470941	0.0992302	4.74439	2.09139e-06	3.31294e-05
CAV2	986.655	0.505863	0.084596	5.97874	2.24875e-09	6.39135e-08
CBL	2261.82	-0.215734	0.073414	-2.93846	0.00329849	0.019924
CBLB	968.136	-0.408732	0.0738589	-5.53264	3.15453e-08	7.29522e-07
CBLC	102.659	0.840508	0.206529	4.06253	4.85428e-05	0.000554439
CBLL1	3698.97	0.296983	0.0655154	4.53285	5.81933e-06	8.318e-05
CBR3	29.2107	-0.927845	0.286068	-3.1881	0.00143209	0.0100017
CBS	4312.55	0.338225	0.0779709	4.33813	1.43703e-05	0.000187378
CBWD3	88.082	0.708765	0.229503	3.07884	0.00207807	0.0136116
CBX2	300.129	-0.928698	0.121798	-7.62481	2.44402e-14	1.44366e-12
CBX5	16740.5	0.249256	0.0632239	3.94248	8.06428e-05	0.000846952
CC2D1A	1345.2	0.220626	0.0779984	2.82865	0.0046745	0.0265484
CC2D2A	772.597	-0.428466	0.0957601	-4.47415	7.67145e-06	0.000106472
CCAT1	409.968	-0.281509	0.108106	-2.60278	0.00924705	0.046214
CCDC102B	34.4192	0.948674	0.308443	3.06725	0.00216038	0.0140242
CCDC106	318.063	0.484901	0.124354	3.90011	9.61475e-05	0.000986166
CCDC12	1795.78	-0.425173	0.0891876	-4.76675	1.87225e-06	3.00709e-05
CCDC122	183.734	0.47488	0.168226	2.82272	0.00476188	0.026951
CCDC127	279	-0.308966	0.119627	-2.58104	0.00985019	0.0485342
CCDC136	136.113	1.24632	0.16812	7.39633	1.4e-13	7.50146e-12
CCDC137	1062.01	-0.202792	0.0771021	-2.62952	0.00855064	0.043341
CCDC150	426.317	0.336704	0.123453	2.72717	0.00638803	0.0342377
CCDC159	283.68	0.588646	0.151893	3.87948	0.000104682	0.00106039
CCDC192	25.924	-1.77146	0.340201	-5.06372	4.11164e-07	7.65022e-06
CCDC198	342.166	-0.790969	0.123844	-6.38624	1.70019e-10	5.61319e-09
CCDC34	368.074	-0.630559	0.128651	-4.90349	9.41488e-07	1.63829e-05
CCDC47	2239.28	0.251556	0.0836842	3.00608	0.00264641	0.0166556
CCDC51	1489.38	-0.327128	0.0973859	-3.35918	0.000781729	0.0059838
CCDC6	3276.7	0.17011	0.0543993	3.127	0.00176597	0.0119299
CCDC71	927.804	-0.421747	0.0966205	-4.36438	1.27483e-05	0.000167677
CCDC80	351.678	0.451701	0.133731	3.37868	0.000728345	0.00563677
CCDC82	421.405	0.380807	0.129072	2.94865	0.00319167	0.0194384
CCDC86	6860.64	-0.381763	0.108791	-3.50918	0.000449494	0.00372256
CCL15-CCL14	27.3613	-1.61258	0.364939	-4.37352	1.2226e-05	0.000162112
CCL20	2265.22	0.641064	0.0917425	6.98492	2.8501e-12	1.23932e-10
CCL3L3	71.7926	0.926283	0.21814	4.15698	3.22488e-05	0.000386457
CCL5	762.704	0.830269	0.124376	6.66519	2.64319e-11	9.67081e-10
CCM2	2920.1	0.581327	0.0754169	7.70855	1.27254e-14	7.75021e-13
CCNB1IP1	683.172	0.242299	0.0925361	2.6181	0.00884197	0.0445829
CCNB3	220.208	-0.520781	0.183643	-2.8437	0.00445935	0.0255485
CCNC	1760.73	0.309859	0.0743157	4.16959	3.05142e-05	0.000368255
CCND1	3710.05	-0.262647	0.0536469	-4.896	9.78071e-07	1.68846e-05
CCNF	2593.76	-0.192147	0.0704908	-2.72625	0.00640583	0.0343237
CCNI	1838.53	-0.40544	0.0709935	-5.71171	1.11849e-08	2.78358e-07
CCNJL	225.829	-5.50894	0.263541	-14.8883	3.92522e-50	2.96067e-47
CCNYL1	552.28	0.457094	0.0931165	4.90765	9.21736e-07	1.60963e-05
CCPG1	1658.42	0.334433	0.0832358	4.01814	5.86581e-05	0.000648447
CCT4	4511.63	0.208252	0.0662119	3.14533	0.001659	0.0113559
CCT5	12667.2	0.197877	0.0649197	3.04807	0.00230317	0.0147896
CCZ1P-OR7E38P	465.619	0.313581	0.121419	2.58292	0.00979666	0.0483448
CD151	3933.27	0.341955	0.101935	3.35505	0.000793504	0.00605974
CD164	5656.55	0.317548	0.0777116	4.0862	4.38498e-05	0.000508238
CD200R1	12.0034	1.01928	0.380608	2.57917	0.00990381	0.0487632
CD276	6560.5	0.279001	0.0694422	4.01781	5.87403e-05	0.000648989
CD302	1393.38	0.257708	0.0871881	2.95608	0.00311581	0.0190474
CD3D	217.252	-1.93398	0.16729	-11.4942	1.41066e-30	3.73844e-28
CD3G	12.5297	-1.42424	0.387473	-3.58748	0.000333895	0.00287825
CD44	3746.02	0.914913	0.0801181	11.4156	3.49662e-30	8.79131e-28
CD47	382.265	0.802197	0.116356	6.88612	5.73328e-12	2.37707e-10
CD59	1860.01	0.380209	0.0629383	6.04079	1.53359e-09	4.47548e-08
CD63	9284.47	0.231666	0.0840178	2.7575	0.00582446	0.0317368
CD68	1448.7	0.719912	0.102441	7.02429	2.1516e-12	9.58714e-11
CD81	1771.22	-0.452654	0.0752357	-6.01736	1.77287e-09	5.11289e-08
CD8B	28.1397	-3.04266	0.365436	-6.06511	1.31866e-09	3.88876e-08
CD9	469.927	0.731867	0.138311	5.29208	1.20933e-07	2.49831e-06
CDC20B	42.7361	1.59248	0.286383	5.49232	3.96697e-08	9.0042e-07
CDC25A	2829.45	-0.363038	0.0762178	-4.76294	1.90796e-06	3.05076e-05
CDC25B	2966.16	0.530791	0.0817838	6.48998	8.58493e-11	2.94334e-09
CDC27	2622.6	0.192346	0.070571	2.72552	0.00641999	0.0343902
CDC27P11	95.9717	-2.85639	0.234661	-11.7651	5.90433e-32	1.72821e-29
CDC37L1	996.079	0.601027	0.0797241	7.53656	4.82514e-14	2.73485e-12
CDC42	4910.61	0.188349	0.0599616	3.14124	0.00168233	0.0114676
CDC42EP2	838.654	-0.3633	0.099887	-3.63662	0.000276244	0.00244911
CDC42EP4	1103.45	-0.567657	0.0968436	-5.86237	4.56293e-09	1.2291e-07
CDC45	2218.75	0.220278	0.0688839	3.19798	0.00138396	0.00971613
CDC6	2285.82	0.222429	0.0597939	3.71987	0.000199323	0.00184907
CDCA7L	1472.35	-0.298177	0.0742045	-4.01846	5.85797e-05	0.000647945
CDCA8	2120.27	-0.199316	0.0673395	-2.95995	0.00307693	0.0188745
CDH1	6105.32	0.565161	0.0521365	10.8407	2.2088e-27	4.51216e-25
CDH17	378.979	-0.541475	0.116666	-4.64755	3.35893e-06	5.11032e-05
CDH19	97.0716	1.41902	0.281141	5.0828	3.71912e-07	6.98617e-06
CDH2	4085.1	0.308921	0.0714223	4.32546	1.52216e-05	0.000196907
CDH6	1390.69	0.31061	0.076511	4.05992	4.90889e-05	0.000559217
CDH9	41.6294	0.782815	0.287202	2.73281	0.00627961	0.0337581
CDHR3	278.504	0.708773	0.142737	4.96632	6.82356e-07	1.22768e-05
CDK13	3621.42	0.339788	0.0636772	5.33605	9.49938e-08	2.01397e-06
CDK14	2311.81	0.560776	0.070056	8.00467	1.19788e-15	8.01763e-14
CDK18	352.69	2.28999	0.122815	18.5686	5.76585e-77	1.25638e-73
CDK2	1960.63	0.261469	0.0621483	4.20727	2.58469e-05	0.000316715
CDK5	720.559	0.504274	0.109324	4.61576	3.91652e-06	5.84972e-05
CDK5R1	214.502	-0.34565	0.124979	-2.76361	0.0057166	0.0312726
CDK5RAP3	1222.24	0.318374	0.0924085	3.44573	0.000569522	0.00455501
CDK6	2766.26	0.552978	0.078797	7.01782	2.25363e-12	9.97652e-11
CDK8	548.845	-0.279056	0.0861654	-3.23727	0.0012068	0.0086564
CDKN1C	69.6144	-0.944195	0.246201	-3.88781	0.000101153	0.00102996
CDKN2B	650.008	-0.284585	0.0855412	-3.32374	0.000888201	0.00668657
CDKN2C	307.697	0.43653	0.16465	2.65466	0.00793874	0.0407984
CDO1	20.0376	-2.91044	0.370406	-5.24841	1.53421e-07	3.11787e-06
CDON	619.701	-0.259046	0.090859	-2.85236	0.00433956	0.0250598
CDV3	8471.71	0.208528	0.0528903	3.94261	8.05981e-05	0.000846952
CDYL2	1029.79	0.461914	0.0762923	6.05335	1.41862e-09	4.16475e-08
CEBPA	5795.57	-0.611008	0.100154	-6.10229	1.04558e-09	3.12099e-08
CEBPD	2766.84	0.823111	0.108471	7.58228	3.39523e-14	1.98025e-12
CENPF	2112.36	0.298531	0.107668	2.77268	0.0055596	0.0305919
CENPJ	838.671	0.281936	0.0981099	2.87325	0.00406279	0.0237482
CENPN	2615.7	0.3857	0.0679095	5.67968	1.3495e-08	3.34155e-07
CENPT	2877.2	0.243693	0.0863948	2.82074	0.00479131	0.0271007
CENPV	1061.26	-0.323406	0.0903138	-3.58209	0.000340856	0.00293052
CEP135	124.398	-0.707748	0.187586	-3.76325	0.000167721	0.00159494
CEP41	620.214	0.288332	0.0908884	3.1724	0.00151185	0.0104803
CEP55	847.489	0.233398	0.0891248	2.61853	0.00883104	0.0445436
CEP57L1	961.048	0.353	0.0910464	3.87634	0.000106038	0.0010716
CEP76	440.019	-0.315752	0.107098	-2.94726	0.00320601	0.0195016
CEP85	2295.68	-0.258365	0.0747714	-3.45521	0.000549868	0.00441402
CERK	1805.91	-0.276905	0.0824181	-3.36128	0.000775832	0.00595959
CERS2	9039.12	0.247387	0.061015	4.05464	5.02118e-05	0.000569067
CERS6	3316.13	0.214541	0.0701799	3.05699	0.00223574	0.0144227
CES1	72.4844	-2.00619	0.287082	-6.89711	5.30702e-12	2.22837e-10
CES2	1899.25	0.31468	0.0892063	3.5276	0.000419338	0.00351075
CETN2	244.087	0.495769	0.134602	3.68516	0.000228563	0.00208249
CFAP36	193.842	0.455073	0.162114	2.80756	0.00499187	0.0280262
CFAP47	1232.34	0.598753	0.0884012	6.77434	1.24972e-11	4.84352e-10
CFB	2392.56	1.25844	0.100226	12.5492	4.01775e-36	1.48664e-33
CFDP1	2019.86	0.35204	0.0802916	4.38449	1.1626e-05	0.00015489
CFH	5221.36	0.562259	0.0846677	6.64019	3.13277e-11	1.13983e-09
CFHR1	103.224	1.37978	0.210734	6.53153	6.51029e-11	2.27342e-09
CFHR3	29.1275	0.997893	0.279936	3.50734	0.000452607	0.00373887
CFI	2133.07	0.551807	0.0896672	6.15369	7.57009e-10	2.30523e-08
CFL2	739.182	0.336088	0.111707	3.00864	0.00262422	0.0165371
CFLAR	4033.36	0.221594	0.0566884	3.90886	9.27311e-05	0.000955622
CGNL1	2830.88	0.465264	0.0686075	6.78109	1.19274e-11	4.65028e-10
CH507-145C22.1	547.786	-0.599105	0.121705	-4.92121	8.60112e-07	1.51551e-05
CHAC1	244.014	0.641751	0.163957	3.91004	9.22825e-05	0.000952476
CHAMP1	1212.44	-0.337658	0.0902022	-3.74275	0.000182017	0.00171119
CHCHD3	3485.98	0.490923	0.0751996	6.52829	6.65252e-11	2.31728e-09
CHD3	2265.58	0.217178	0.0801956	2.70849	0.006759	0.0358924
CHDH	1368.14	-0.530608	0.09402	-5.64382	1.66315e-08	4.04163e-07
CHEK2	887.379	0.338379	0.0946393	3.57501	0.000350219	0.00300312
CHIC2	721.278	-0.367021	0.11993	-3.059	0.00222079	0.0143546
CHID1	1888.43	0.25207	0.0973722	2.58921	0.00961973	0.0476877
CHMP1B	1508.18	-0.219001	0.0667461	-3.28072	0.00103543	0.00760354
CHMP4B	1715.05	0.290948	0.101379	2.86977	0.00410767	0.0239487
CHMP5	934.885	0.266029	0.0933496	2.8492	0.00438289	0.0252431
CHORDC1	2155.3	0.386608	0.0982779	3.93369	8.36519e-05	0.000873069
CHPF2	1498.62	0.321985	0.0949261	3.39217	0.000693421	0.00540488
CHRD	118.764	1.84773	0.189849	9.64115	5.35862e-22	6.7364e-20
CHST12	1345.69	-0.435605	0.126709	-3.43794	0.000586152	0.00466976
CHST15	257.462	0.408895	0.119217	3.42931	0.000605113	0.00480051
CHSY3	754.9	0.734037	0.134266	5.46433	4.6465e-08	1.0414e-06
CIB2	395.255	0.414057	0.121052	3.42071	0.000624574	0.00493295
CIDEC	305.525	-1.09078	0.160085	-6.81771	9.25044e-12	3.70225e-10
CIP2A	1116.43	0.244128	0.0866054	2.81867	0.00482238	0.0272462
CIRBP	1657.92	-0.307323	0.0941695	-3.26349	0.00110048	0.00801986
CITED2	7708.16	0.273449	0.0889327	3.07447	0.00210877	0.013784
CITED4	25.0511	-1.13616	0.309559	-3.59284	0.000327097	0.0028271
CKAP4	9050.65	0.355833	0.0643315	5.53138	3.17727e-08	7.32192e-07
CLASP2	1790.5	-0.387409	0.0670474	-5.7784	7.54147e-09	1.93328e-07
CLCF1	559.513	-0.638849	0.10608	-6.01762	1.77002e-09	5.11222e-08
CLCN5	6729.05	0.211693	0.0627928	3.37133	0.000748074	0.00577351
CLDN1	8737.41	0.411014	0.0660619	6.22148	4.925e-10	1.53796e-08
CLDN12	1043.29	0.486619	0.0819172	5.93981	2.8535e-09	8.00571e-08
CLDN14	81.2382	0.95651	0.260514	3.7626	0.000168153	0.00159692
CLDN15	378.402	0.938319	0.126817	7.3977	1.3856e-13	7.44465e-12
CLDN4	4.87232	-1.33306	0.393907	-2.93972	0.00328506	0.0198592
CLEC2B	1754.51	0.35506	0.0726017	4.88938	1.01155e-06	1.73102e-05
CLGN	493.216	0.576571	0.145505	3.96388	7.37402e-05	0.000786362
CLIC4	3184.51	0.39284	0.0611231	6.42694	1.30195e-10	4.3571e-09
CLIP1	2611.35	0.247511	0.0695367	3.55938	0.000371737	0.00315864
CLK2	1689.55	-0.352062	0.0634847	-5.54524	2.93558e-08	6.82433e-07
CLNS1A	1866.81	0.242977	0.0653699	3.717	0.000201604	0.00186436
CLOCK	806.411	-0.608038	0.0856669	-7.09496	1.29393e-12	6.01311e-11
CLP1	1138.01	-0.64434	0.0908743	-7.08914	1.34952e-12	6.22717e-11
CLSPN	1668.99	0.361629	0.0865403	4.17828	2.93718e-05	0.000355342
CLSTN3	1241.7	0.285586	0.0814814	3.50536	0.00045599	0.00376123
CLTA	6126.48	0.197285	0.0765891	2.57592	0.0099974	0.0490884
CLTC	8977.24	0.304261	0.069076	4.40485	1.05855e-05	0.000142089
CLTCL1	734.303	0.281638	0.0923933	3.04857	0.00229937	0.01477
CLTRN	101.878	-1.56432	0.199586	-7.78476	6.98439e-15	4.40421e-13
CLUHP3	363.758	0.465985	0.126327	3.68431	0.000229323	0.00208786
CMAS	854.254	0.31593	0.105464	2.99592	0.0027362	0.0171436
CMBL	555.514	0.324231	0.1039	3.1219	0.00179687	0.0120928
CMC1	733.09	-0.47846	0.0990801	-4.82924	1.37052e-06	2.27195e-05
CMIP	3371.54	0.319183	0.0960377	3.32359	0.000888675	0.00668757
CMPK1	4139.79	0.167685	0.0596627	2.81063	0.00494445	0.0278156
CMPK2	1840.77	-0.25905	0.0842077	-3.07187	0.00212726	0.0138567
CMTM3	659.727	0.343866	0.102039	3.36887	0.000754763	0.00581597
CMTM4	1436.15	0.285036	0.0723169	3.94173	8.08955e-05	0.000848365
CMTM6	4465.33	-0.326073	0.0633442	-5.14787	2.63468e-07	5.06556e-06
CMTM7	1148.93	-0.638809	0.0892501	-7.15767	8.20585e-13	3.87771e-11
CMTM8	397.297	-0.538248	0.114655	-4.69555	2.65888e-06	4.13836e-05
CNFN	7.42371	-1.22621	0.399494	-2.93791	0.00330428	0.0199334
CNKSR3	3821.69	-0.198862	0.0579244	-3.43302	0.000596896	0.00474672
CNN2	10321.7	0.495028	0.0756681	6.54237	6.05525e-11	2.12053e-09
CNN3	6010.72	0.211888	0.0684439	3.0958	0.00196283	0.0130044
CNNM1	1605.82	-0.439671	0.0604559	-7.27312	3.51283e-13	1.7574e-11
CNNM3	1166.62	-0.382044	0.0873708	-4.37457	1.21674e-05	0.000161444
CNOT4	2983.04	0.194008	0.0509158	3.81022	0.000138841	0.00135262
CNOT6L	507.735	-0.381244	0.0930758	-4.0947	4.22714e-05	0.000492241
CNP	5558.53	0.284276	0.0833108	3.41192	0.00064508	0.00508263
CNPY4	433.965	0.304473	0.110479	2.75845	0.00580759	0.0316809
CNR1	9.93986	-2.22687	0.397564	-4.53795	5.68035e-06	8.15371e-05
CNTD1	8.40883	-1.02028	0.395272	-2.57263	0.0100928	0.0494452
CNTNAP1	641.573	0.399674	0.0875053	4.56612	4.96837e-06	7.21738e-05
COA1	2655.79	0.386427	0.0639126	6.04633	1.48185e-09	4.33739e-08
COA7	1251.79	-0.210849	0.0802294	-2.62752	0.00860096	0.0435399
COBL	1774.01	-0.19885	0.0759665	-2.61795	0.00884609	0.0445851
COCH	1113.07	0.463631	0.078942	5.87384	4.25806e-09	1.15338e-07
COG4	4155.96	0.269288	0.0793962	3.39197	0.000693921	0.00540663
COG5	1753.65	0.433369	0.0712297	6.08411	1.17139e-09	3.47011e-08
COL11A1	247.543	2.5877	0.149266	17.1655	4.81686e-66	5.90396e-63
COL18A1	2929.94	0.276857	0.0925724	2.99118	0.00277902	0.0173351
COL1A1	49.6914	-1.23156	0.265297	-4.59606	4.30545e-06	6.34843e-05
COL1A2	119.397	1.92331	0.218793	8.72104	2.75669e-18	2.44622e-16
COL21A1	32.466	-1.93843	0.322041	-5.79249	6.93503e-09	1.79827e-07
COL3A1	67.1131	1.07745	0.262811	4.12397	3.72394e-05	0.000441269
COL4A6	85.0096	-0.720873	0.259142	-2.80907	0.00496856	0.0279258
COL5A2	8379.39	0.377703	0.059361	6.36312	1.97692e-10	6.46158e-09
COL6A1	144.555	-1.21299	0.19928	-6.09392	1.10182e-09	3.2739e-08
COL7A1	86.4923	-2.99695	0.28177	-9.96351	2.20156e-23	3.17462e-21
COL9A2	44.234	-1.45308	0.280132	-5.14933	2.61417e-07	5.036e-06
COLCA1	88.8731	-0.790815	0.217646	-3.657	0.000255186	0.00229457
COLCA2	155.155	-0.723046	0.182795	-3.96602	7.30814e-05	0.00078061
COLEC12	132.789	0.788957	0.165255	4.76413	1.89673e-06	3.03896e-05
COLGALT1	4282.56	0.252905	0.0757129	3.3405	0.000836283	0.00633707
COLQ	27.0914	0.958658	0.30535	3.13199	0.00173627	0.0117738
COMMD7	1129.18	0.297843	0.0894847	3.32888	0.000871954	0.00657941
COPA	5071.76	0.185836	0.0486493	3.82005	0.000133427	0.00130766
COPB1	2193.83	0.534394	0.0785217	6.80586	1.00451e-11	3.97968e-10
COPB2	4371.99	0.291124	0.0721269	4.03646	5.42643e-05	0.000605678
COPG2	568.116	0.346466	0.0983495	3.52291	0.000426831	0.00356195
COPS4	468.991	0.306249	0.114542	2.67409	0.00749316	0.0389061
COPS6	2282.04	0.508767	0.0852538	5.96831	2.39726e-09	6.77417e-08
COPZ2	56.1588	0.795286	0.251968	3.17192	0.00151434	0.0104828
CORO1C	5961.08	0.173284	0.0672503	2.57674	0.0099738	0.0490216
COX18	491.956	-0.635567	0.121911	-5.21456	1.84256e-07	3.68719e-06
COX19	913.687	-0.884533	0.0910692	-9.70964	2.74309e-22	3.53912e-20
COX4I1	7483.58	0.29213	0.0755943	3.8646	0.00011127	0.00111731
CPA6	74.0414	-0.80395	0.229583	-3.50509	0.000456455	0.00376123
CPE	58.5552	0.978306	0.254234	3.86246	0.000112251	0.00112372
CPEB4	2376.55	-0.26476	0.0756729	-3.49882	0.000467328	0.00383303
CPED1	68.0745	1.01519	0.261113	3.86214	0.000112398	0.00112455
CPM	566.636	-0.317002	0.10741	-2.95409	0.00313588	0.0191403
CPN2	1040.59	0.844637	0.0915379	9.22894	2.73324e-20	2.96141e-18
CPNE2	1863.72	0.28315	0.0933041	3.03497	0.00240561	0.0153519
CPNE8	1373.26	0.275293	0.0792678	3.47251	0.000515623	0.00417847
CPSF4	2068.87	0.343022	0.0789034	4.34747	1.37717e-05	0.000180051
CPSF7	7646.02	-0.209714	0.0643643	-3.25815	0.00112139	0.00813902
CPT1A	1198.09	-0.870561	0.100128	-8.69207	3.55908e-18	3.11594e-16
CPT1B	74.5834	-0.845563	0.280528	-2.99117	0.00277913	0.0173351
CPTP	633.968	-0.766612	0.108239	-7.08089	1.43231e-12	6.56285e-11
CPVL	422.149	0.757338	0.117604	6.4412	1.18533e-10	3.98039e-09
CRACR2A	228.304	0.922542	0.134631	6.84839	7.46876e-12	3.0388e-10
CRACR2B	68.5449	-0.914767	0.239957	-3.80297	0.000142969	0.00138732
CRAT	1397.51	0.271047	0.0969509	2.79638	0.00516779	0.0288569
CREB3	2295.18	0.354913	0.0966245	3.67319	0.000239537	0.00217379
CREB3L2	8971.88	0.249313	0.0688356	3.62193	0.000292409	0.00257255
CREB3L3	2814.17	-0.60222	0.090663	-6.6425	3.08407e-11	1.1242e-09
CREG1	303.186	0.447778	0.132618	3.37702	0.000732767	0.00566652
CRELD1	1045.15	0.307421	0.107093	2.87159	0.00408418	0.0238307
CRELD2	594.115	0.25891	0.0977614	2.6494	0.00806357	0.0413424
CRK	1971.15	-0.266869	0.0719042	-3.71103	0.000206417	0.00190407
CRLS1	1042.29	-0.33549	0.0784536	-4.2773	1.89178e-05	0.00023889
CRTAP	1309.54	-0.238214	0.0789042	-3.02026	0.00252558	0.0159874
CRY2	1219.37	-0.383975	0.0879678	-4.36531	1.26941e-05	0.000167076
CRYBB3	20.7019	-0.981012	0.319255	-3.02427	0.00249235	0.0158026
CRYBG1	60.5465	1.31983	0.23082	5.59705	2.18026e-08	5.1764e-07
CRYBG2	292.558	0.459807	0.131209	3.50455	0.000457378	0.00376717
CRYZ	2542.47	0.357952	0.0977166	3.66352	0.000248772	0.00224616
CSAG1	1005.91	0.367294	0.0919805	3.99336	6.51435e-05	0.000708557
CSAG3	496.149	0.500835	0.118626	4.2197	2.44628e-05	0.000302293
CSF3R	272.816	-1.35672	0.128874	-10.5081	7.92874e-26	1.4951e-23
CSMD1	10.5864	-2.40276	0.394225	-4.61107	4.00604e-06	5.9698e-05
CSPP1	850.155	-0.327279	0.0751778	-4.35246	1.34617e-05	0.000176115
CSRP1	3368.56	0.738914	0.0895432	8.25226	1.5543e-16	1.16341e-14
CSRP2	1165.98	0.366814	0.080865	4.53664	5.71567e-06	8.18772e-05
CSTA	12.4721	-1.08479	0.388184	-2.72528	0.00642461	0.0344055
CSTF1	1030.31	-0.398181	0.100576	-3.95846	7.54345e-05	0.000800512
CT83	6.95229	-1.87269	0.398968	-3.88063	0.000104186	0.00105646
CTAGE8	159.913	0.460506	0.165041	2.7831	0.00538426	0.0298088
CTBS	325.783	0.435955	0.11906	3.66105	0.000251186	0.00226484
CTDSPL	1562.74	-0.422175	0.0654157	-6.45543	1.07913e-10	3.64877e-09
CTH	709.381	0.584678	0.103517	5.64729	1.62993e-08	3.97569e-07
CTNNA1	7391.73	0.213339	0.0572102	3.72911	0.000192156	0.00178935
CTNNB1	9024.4	-0.216182	0.0535243	-4.03912	5.36524e-05	0.000599873
CTNNBL1	1588.14	0.446206	0.0836835	5.33174	9.72738e-08	2.05564e-06
CTNND1	12377	-0.173991	0.0554774	-3.13625	0.00171123	0.0116363
CTR9	1646.29	0.294752	0.0744977	3.95659	7.60262e-05	0.000806355
CTRL	111.599	0.463044	0.172436	2.68038	0.00735381	0.0383348
CTSA	3210.87	0.199441	0.0753847	2.6458	0.00814974	0.0416535
CTSB	11153.8	0.188928	0.0669499	2.82202	0.0047722	0.0270016
CTSD	8248.74	0.584607	0.0862322	6.77996	1.20211e-11	4.66825e-10
CTSE	200.068	-0.52277	0.1537	-3.41243	0.000643868	0.00507716
CTSF	616.355	-0.818592	0.0960342	-8.52954	1.46932e-17	1.20061e-15
CTSL	1735.21	0.226298	0.0721802	3.13525	0.00171706	0.0116678
CTSO	865.545	0.338441	0.0934301	3.62183	0.000292529	0.00257255
CTU1	156.497	-0.420591	0.16162	-2.59818	0.0093719	0.0466833
CTXND1	452.614	-0.302892	0.108314	-2.80033	0.00510506	0.0285506
CUL1	2523.76	0.350391	0.0703323	4.98182	6.29881e-07	1.14165e-05
CUTALP	476.302	-0.345604	0.127246	-2.71758	0.00657609	0.0350725
CUTC	503.305	-0.35079	0.106435	-3.29652	0.000978908	0.00727448
CUX1	3141.22	0.371658	0.0634064	5.86163	4.58355e-09	1.22966e-07
CXCL10	1279.11	0.291927	0.113484	2.56803	0.0102278	0.0499943
CXCL2	347.011	-0.321769	0.116714	-2.74664	0.00602085	0.0325874
CXCL8	2017.97	0.35151	0.11557	3.03903	0.00237342	0.015186
CXCR4	50.2701	-0.783507	0.248067	-3.09415	0.00197379	0.013066
CXXC5	1330.68	0.24458	0.087949	2.7813	0.00541416	0.0299597
CYB561	169.074	0.607505	0.162501	3.74119	0.00018315	0.00172101
CYB5A	1459.45	0.581052	0.0752571	7.72187	1.14637e-14	7.04747e-13
CYB5B	5342.51	0.283661	0.070963	3.99744	6.40304e-05	0.000700638
CYB5D1	905.133	-0.314785	0.0794276	-3.96225	7.42479e-05	0.000790486
CYCS	4824.04	0.171489	0.0631431	2.71585	0.00661063	0.0352157
CYGB	13.466	-1.01762	0.376316	-2.71541	0.00661938	0.0352369
CYLD	958.046	0.562241	0.116888	4.80694	1.53256e-06	2.51929e-05
CYP26B1	439.217	-0.343165	0.108097	-3.17414	0.00150281	0.0104324
CYP27A1	961.127	0.549416	0.10015	5.48874	4.04813e-08	9.15661e-07
CYP2B6	176.639	-1.45946	0.170597	-8.52448	1.53493e-17	1.24902e-15
CYP2C18	177.725	-0.558465	0.15218	-3.67371	0.000239052	0.00217039
CYP2S1	533.485	-0.421732	0.127063	-3.32011	0.00089983	0.00675164
CYP2U1	97.2744	0.962887	0.194588	4.94152	7.75154e-07	1.37945e-05
CYP3A5	547.855	-0.729234	0.120718	-6.04191	1.52304e-09	4.45132e-08
CYP4F12	1007.67	0.400057	0.0868753	4.60618	4.10131e-06	6.09324e-05
CYP4V2	290.018	0.346583	0.124416	2.78502	0.00535237	0.0297034
CYP51A1	14765.6	0.625003	0.0622173	10.0458	9.58297e-24	1.44563e-21
CYP7B1	391.35	0.892543	0.133572	6.68053	2.38084e-11	8.77643e-10
CYTH3	854.504	-0.232838	0.077389	-3.00775	0.00263186	0.0165746
DAB2	4561.55	0.238147	0.065887	3.61438	0.000301068	0.00263936
DACH1	122.907	-0.604653	0.199219	-3.03768	0.00238408	0.0152343
DAGLB	931.384	-0.280699	0.0925387	-3.03329	0.00241903	0.0154075
DANCR	1865.08	-0.357352	0.10709	-3.33787	0.000844234	0.00638499
DAO	289.027	0.667532	0.13738	4.86858	1.12405e-06	1.90526e-05
DAP3	4579.97	0.17966	0.0595975	3.0146	0.00257322	0.0162495
DAPK2	191.052	-0.454433	0.169378	-2.68177	0.00732341	0.0382248
DARS	1799.41	0.217371	0.0794952	2.73437	0.00624995	0.0336355
DBI	15298	0.337922	0.0726718	4.65008	3.31804e-06	5.05595e-05
DBNL	4737.91	0.594414	0.0837629	7.09677	1.27708e-12	5.96307e-11
DBP	105.715	-0.522643	0.197792	-2.66756	0.00764035	0.0395134
DCAF1	1779.39	-0.340181	0.0649911	-5.23392	1.65952e-07	3.34872e-06
DCAF12L2	65.6886	0.962889	0.231627	4.13671	3.52324e-05	0.00041977
DCAF16	3199.13	-0.200694	0.0685526	-2.92756	0.00341633	0.0205451
DCAF4L2	643.191	0.355029	0.110212	3.22168	0.00127443	0.00906852
DCAF8L2	241.406	0.580315	0.144252	4.02061	5.8048e-05	0.000643586
DCDC2	399.073	-0.409906	0.107816	-3.80169	0.000143711	0.00139313
DCHS2	1911.57	-0.273017	0.076744	-3.55854	0.000372919	0.00316731
DCK	640.736	-0.508639	0.0952795	-5.33748	9.42471e-08	2.0003e-06
DCLRE1C	1242.44	0.218381	0.0729539	2.99283	0.00276405	0.0172685
DCTN1	2510.18	0.219567	0.076395	2.87446	0.00404713	0.0236779
DDC	5041.62	0.213144	0.0652955	3.26459	0.00109622	0.00799774
DDIT4	765.908	0.508942	0.121181	4.19973	2.6723e-05	0.00032652
DDIT4L	125.182	0.672845	0.171488	3.91625	8.99358e-05	0.000929258
DDR1	490.279	0.412709	0.106973	3.85823	0.000114211	0.00114043
DDX20	820.427	-0.247575	0.0792424	-3.1232	0.00178893	0.0120435
DDX21	6738.07	0.330129	0.0869643	3.79594	0.000147084	0.00142162
DDX53	6.93602	-1.33745	0.397803	-3.10651	0.00189307	0.0126233
DDX56	4952.98	0.407601	0.09004	4.52701	5.98245e-06	8.52629e-05
DDX58	3578.08	0.251914	0.0752833	3.34528	0.000821991	0.00623842
DDX6	4485.43	-0.267672	0.0851726	-3.14285	0.00167314	0.0114248
DDX60	2430.36	0.460511	0.0888391	5.18038	2.21431e-07	4.33381e-06
DDX60L	6683.7	0.345428	0.0870368	3.96742	7.26556e-05	0.000777332
DECR1	935.803	0.270053	0.0903657	2.98844	0.00280405	0.0174683
DEK	1698.27	0.306222	0.0752877	4.06717	4.75877e-05	0.000546075
DELE1	923.906	-0.288068	0.080588	-3.57438	0.000351058	0.00300638
DENND2C	144.716	0.657997	0.164987	3.98804	6.66212e-05	0.000722626
DENND2D	283.426	1.00917	0.135139	7.46034	8.6297e-14	4.74054e-12
DENND3	408.749	0.395087	0.105439	3.74533	0.000180156	0.00169532
DENND4A	3802.71	0.436642	0.0771146	5.66184	1.49757e-08	3.6711e-07
DENND5A	6310.9	0.692271	0.0655072	10.5671	4.23375e-26	8.06099e-24
DEPP1	670.443	-1.01202	0.109058	-9.27118	1.84102e-20	2.05137e-18
DESI2	2012.07	0.192237	0.0741102	2.59394	0.00948826	0.0471552
DGAT1	1198.84	0.315126	0.0994677	3.16936	0.00152777	0.0105645
DGKG	56.2634	-3.82647	0.309909	-9.80518	1.06959e-22	1.42692e-20
DGKK	70.3255	-2.08658	0.250408	-8.13896	3.98688e-16	2.84315e-14
DHCR24	25169.8	0.29088	0.0660858	4.40169	1.07412e-05	0.00014408
DHFR	2572.84	0.291171	0.0744743	3.90991	9.23287e-05	0.000952476
DHODH	1195.07	0.244619	0.0805295	3.03789	0.00238239	0.015232
DHRS7	1602.41	0.194285	0.0755367	2.57224	0.0101043	0.0494769
DHRS7B	83.1125	-2.12478	0.235915	-8.81976	1.14705e-18	1.0661e-16
DHTKD1	1566.14	0.365312	0.0780042	4.68374	2.81693e-06	4.37048e-05
DHX30	8158.05	-0.348975	0.0788938	-4.42341	9.71547e-06	0.000131763
DHX35	720.08	-0.293676	0.0917129	-3.20161	0.0013666	0.00961623
DHX38	6599.02	0.247993	0.074071	3.34811	0.000813658	0.00617996
DHX58	231.931	0.589538	0.176996	3.30277	0.000957358	0.00712785
DIAPH1	4802.77	0.241282	0.0815539	2.95862	0.00309017	0.0189439
DIAPH2	164.266	0.490425	0.167363	2.92234	0.0034741	0.0208282
DIAPH3	1488.68	0.291496	0.0843817	3.45415	0.000552037	0.00442781
DIP2C	339.383	1.43808	0.135708	10.5891	3.34841e-26	6.43781e-24
DIPK1B	1272.42	-0.48264	0.0927078	-5.20704	1.91872e-07	3.82398e-06
DIPK2A	1104.35	0.34883	0.10308	3.3837	0.000715157	0.00554127
DISC1	94.1165	0.835077	0.207839	4.00586	6.17933e-05	0.000677961
DIXDC1	557.212	-0.499766	0.0896134	-5.57616	2.45884e-08	5.76799e-07
DKK1	766.61	-0.44922	0.0920174	-4.88428	1.03807e-06	1.77331e-05
DKK3	1073.34	0.538685	0.0935099	5.76348	8.23955e-09	2.10398e-07
DLD	1877.19	0.544808	0.0935668	5.82272	5.78974e-09	1.52816e-07
DLGAP3	313.752	2.17505	0.153067	14.1518	1.82124e-45	1.08232e-42
DLGAP5	1273.09	0.437158	0.0973543	4.48979	7.12922e-06	9.97226e-05
DMAC1	953.758	-0.312363	0.106134	-2.94386	0.00324144	0.0196501
DMRTA1	312.727	-0.328468	0.114472	-2.86866	0.00412211	0.0240162
DMXL2	2987.94	0.29562	0.0906041	3.26269	0.00110361	0.00803671
DNAAF1	65.6766	0.579187	0.216153	2.66202	0.00776731	0.0400433
DNAAF2	254.409	-0.58188	0.145037	-4.00923	6.09179e-05	0.000670404
DNAAF5	585.039	-0.456739	0.103993	-4.39148	1.12582e-05	0.000150296
DNAH6	125.255	0.617779	0.194185	3.18546	0.00144522	0.010079
DNAH8	12.4341	-2.95434	0.389001	-5.83131	5.49944e-09	1.4535e-07
DNAJA1	6289	0.302926	0.0744005	4.07132	4.67473e-05	0.000537375
DNAJA4	12.0173	-2.59767	0.387774	-4.80011	1.58576e-06	2.6002e-05
DNAJB4	2009.73	0.303392	0.0833904	3.63818	0.000274569	0.00243866
DNAJB6	4744.99	0.313638	0.0758141	4.13689	3.5204e-05	0.000419687
DNAJB9	1032.73	0.626077	0.0860353	7.27523	3.45836e-13	1.73902e-11
DNAJC1	1041.33	0.481286	0.0784601	6.13326	8.60947e-10	2.60556e-08
DNAJC12	13.2937	0.963582	0.353752	2.61632	0.00888832	0.044752
DNAJC2	944.416	0.639599	0.123975	5.15756	2.50195e-07	4.84839e-06
DNAJC24	365.233	-0.533455	0.115795	-4.60391	4.14639e-06	6.15089e-05
DNAJC3	1637.64	0.285618	0.079833	3.57774	0.000346584	0.00297586
DNAJC6	301.898	0.487891	0.12302	3.9645	7.35498e-05	0.000785185
DNASE2	568.242	0.338224	0.107698	3.1417	0.00167968	0.0114535
DNHD1	1068.35	0.258408	0.0991625	2.60611	0.00915757	0.0458369
DNMBP	1222.73	-0.311693	0.0876116	-3.55764	0.000374198	0.0031768
DNPEP	1643.42	0.261132	0.0983139	2.65581	0.00791171	0.0406701
DOCK4	2733.99	0.276781	0.0716477	3.86295	0.000112027	0.00112229
DOCK9	373.706	0.646191	0.121613	5.31262	1.08062e-07	2.25448e-06
DOP1B	523.241	-0.275633	0.100275	-2.74864	0.0059843	0.0324463
DPEP1	232.667	0.42843	0.132328	3.23316	0.00122429	0.00875941
DPF1	68.6778	-0.648626	0.235639	-2.75269	0.00591076	0.0321097
DPF3	7.79391	-1.05114	0.399345	-2.77792	0.00547085	0.0302052
DPM3	413.78	-0.345392	0.129496	-2.66892	0.00760944	0.0393951
DPP3	7208.89	-0.288156	0.0675369	-4.267	1.98116e-05	0.000248417
DPY19L1	1999.58	0.552062	0.0749325	7.36739	1.74e-13	9.22249e-12
DPY19L2	98.2007	0.665921	0.202009	3.29247	0.000993112	0.00735218
DPY19L2P2	214.668	0.372119	0.127923	2.90893	0.00362669	0.0216026
DPYD	1272.26	0.264719	0.0862432	3.06923	0.00214613	0.0139502
DPYSL3	357.116	-3.06746	0.160497	-18.8436	3.31606e-79	8.12891e-76
DRAM1	1171.41	0.324015	0.0747677	4.33294	1.47134e-05	0.000191215
DSC3	61.8108	-0.803867	0.228794	-3.50144	0.000462743	0.00380126
DSE	332.065	0.722953	0.173694	4.1569	3.2259e-05	0.000386457
DSN1	834.459	0.246847	0.0773141	3.19264	0.00140978	0.00987048
DSP	5610.42	0.357017	0.0727243	4.90892	9.15809e-07	1.60071e-05
DTL	1718.65	0.297852	0.0671271	4.43697	9.12348e-06	0.000124597
DTNBP1	241.021	0.454482	0.132497	3.4273	0.000609616	0.00483233
DTX3L	8451.67	0.183447	0.0643536	2.8504	0.00436643	0.0251927
DTX4	2170.46	-0.229369	0.0779108	-2.94548	0.00322452	0.0195898
DUBR	179.345	1.33547	0.140821	9.44822	3.44632e-21	4.04706e-19
DUSP1	3930.58	0.255443	0.0838703	3.04511	0.00232598	0.0149166
DUSP10	960.917	-0.566257	0.0789492	-7.1697	7.516e-13	3.57758e-11
DUSP22	516.131	0.410507	0.118704	3.45787	0.000544454	0.00437953
DUSP4	2024.02	-0.743717	0.0633145	-11.7447	7.52144e-32	2.16916e-29
DUSP5	2568.45	-0.356105	0.0668908	-5.32283	1.02163e-07	2.14738e-06
DUSP6	2762.01	-0.671475	0.0703598	-9.54409	1.37302e-21	1.67245e-19
DUSP7	617.071	-0.721777	0.102477	-7.0431	1.88007e-12	8.41783e-11
DYDC2	34.3107	1.72266	0.30719	5.47681	4.33054e-08	9.73924e-07
DYNC1I1	600.484	0.537625	0.0961875	5.58936	2.27903e-08	5.38483e-07
DYNC1LI1	2199.1	-0.401941	0.0639537	-6.28487	3.28131e-10	1.04634e-08
DYNC1LI2	4095.81	0.185615	0.0596088	3.11385	0.00184662	0.0123724
DYRK1A	2767.16	-0.335965	0.0645283	-5.20586	1.93101e-07	3.84066e-06
DYRK2	1822.09	-0.282517	0.0635861	-4.44275	8.88146e-06	0.000121545
E2F3	864.972	-0.237483	0.0701324	-3.38469	0.000712595	0.00552578
EBNA1BP2	2895.98	0.199542	0.0743456	2.68407	0.00727319	0.0380217
EBP	31648	0.291517	0.0908256	3.20989	0.00132784	0.00938049
ECE1	4383.76	0.310681	0.0836976	3.71197	0.000205653	0.0018988
ECHDC3	546.104	-0.272444	0.0957381	-2.84769	0.00440373	0.0253185
ECM2	138.156	0.726854	0.247938	2.94628	0.00321618	0.0195574
ECT2	3551.26	0.333254	0.0874615	3.81002	0.000138954	0.00135305
EDC4	5742.81	0.242687	0.0716866	3.38551	0.000710456	0.00552011
EDIL3	319.641	0.714297	0.121636	5.87338	4.26986e-09	1.15498e-07
EDN1	279.228	1.03047	0.12769	8.0539	8.01992e-16	5.53798e-14
EDNRB	1101.18	0.347695	0.0853252	4.07568	4.5881e-05	0.000529589
EDRF1	701.52	-0.264111	0.0969109	-2.72484	0.00643324	0.0344259
EEA1	1530.8	0.403428	0.107284	3.75988	0.000169995	0.0016113
EFCAB14	2416.04	0.214746	0.0747116	2.87432	0.004049	0.0236788
EFEMP2	104.273	-0.714003	0.187748	-3.81054	0.000138662	0.00135154
EFHD1	15.9941	-1.51386	0.364712	-3.98731	6.68263e-05	0.000724013
EFNA4	553.795	-0.504732	0.0929838	-5.42601	5.7627e-08	1.26695e-06
EGF	1590.86	0.247404	0.0798471	3.09859	0.00194445	0.0129132
EGFR-AS1	622.492	-0.686777	0.0993229	-6.91636	4.63403e-12	1.95437e-10
EHD3	12.9029	-1.07026	0.373184	-2.81318	0.00490534	0.0276274
EHD4	3759.27	0.26011	0.0719741	3.61356	0.000302027	0.00264658
EHHADH	680.35	-0.399377	0.105205	-3.79986	0.000144781	0.00140212
EID2	299.92	-0.41777	0.12985	-3.21694	0.00129566	0.00918712
EIF1AX	3947.69	-0.180004	0.0655126	-2.74775	0.00600057	0.0324985
EIF2A	4698.83	0.336228	0.0684295	4.91345	8.94876e-07	1.57253e-05
EIF2AK1	4160.77	-0.17733	0.0668207	-2.6542	0.00794977	0.0408444
EIF2AK3	1081.94	0.381042	0.0856574	4.4477	8.67961e-06	0.000119115
EIF2AK4	1231.25	-0.286715	0.0867051	-3.30707	0.000942764	0.00703822
EIF2S2	4222.38	0.401028	0.0719205	5.57578	2.46428e-08	5.77383e-07
EIF3B	15976	-0.675247	0.0550921	-12.2569	1.54238e-34	5.30659e-32
EIF3F	3682.31	0.212726	0.0697634	3.04938	0.00229313	0.0147395
EIF4EBP2	8726.66	0.131207	0.0494373	2.65403	0.00795359	0.0408533
EIF4G2	28165.8	0.43406	0.0578207	7.50704	6.04802e-14	3.36954e-12
EIF5	9787.89	0.270453	0.0636786	4.24711	2.16541e-05	0.000269967
EIF5B	1505.94	0.308669	0.109675	2.81403	0.00489242	0.0275784
ELFN1-AS1	31.9754	-2.78754	0.357994	-6.89477	5.39503e-12	2.2511e-10
ELL2	3784.64	-0.184318	0.0648665	-2.84156	0.00448932	0.0257042
ELMSAN1	4056.6	0.390677	0.0683088	5.7188	1.07281e-08	2.6904e-07
ELOVL1	1450.01	0.285017	0.09984	2.85509	0.00430241	0.0248866
ELOVL2	1625.4	0.21553	0.0760989	2.83253	0.00461816	0.0262588
ELOVL4	107.199	1.13139	0.180806	6.23803	4.43119e-10	1.39487e-08
ELOVL5	3274.65	0.398636	0.0642605	6.20352	5.52135e-10	1.71328e-08
ELOVL6	677.591	-0.312356	0.109388	-2.85557	0.00429596	0.0248593
ELOVL7	1075	0.563777	0.0984454	5.72453	1.03719e-08	2.6178e-07
ELP4	525.567	-0.420602	0.0978241	-4.29948	1.71202e-05	0.000218726
ELP6	1802.31	-0.430337	0.071808	-5.99323	2.05711e-09	5.88075e-08
EMBP1	138.651	0.520969	0.189217	2.74984	0.00596241	0.0323365
EMC10	4.67686	-1.35267	0.388742	-3.78902	0.000151244	0.00145895
EMC2	411.194	0.360078	0.111077	3.24083	0.00119182	0.00856774
EMC3	2938.96	0.302819	0.0847215	3.5745	0.000350902	0.00300638
EMC3-AS1	1464.57	0.191581	0.0665587	2.87832	0.00399803	0.0234536
EMC8	1597.78	0.222253	0.0800695	2.77581	0.0055064	0.0303673
EMID1	729.946	0.51799	0.138623	3.74005	0.00018398	0.00172675
EMP3	149.894	-0.858346	0.171373	-5.00438	5.60422e-07	1.02237e-05
ENDOG	600.221	-0.412717	0.123204	-3.35192	0.000802544	0.00611449
ENOX1	285.097	0.378626	0.134606	2.81054	0.00494584	0.0278156
ENPP1	3488.81	0.407116	0.0652675	6.23764	4.44222e-10	1.3961e-08
ENPP2	10.4691	1.02275	0.388966	2.63205	0.00848716	0.0430721
ENPP3	84.5472	0.81203	0.217913	3.7376	0.000185786	0.00173663
ENTPD5	4803.34	-0.590309	0.0708623	-8.3309	8.02308e-17	6.19451e-15
ENTR1	1764.53	-0.264365	0.0703805	-3.75655	0.00017227	0.00162971
EOMES	29.7531	-0.914871	0.28455	-3.1396	0.00169176	0.0115199
EPAS1	7308.57	0.369749	0.0643916	5.7421	9.35113e-09	2.37545e-07
EPB41	3143.74	0.371915	0.069062	5.38505	7.24234e-08	1.57286e-06
EPDR1	1119.82	0.269177	0.0718553	3.74702	0.000178949	0.00168639
EPHX1	2044.11	0.379992	0.112114	3.39031	0.000698134	0.00543082
EPM2AIP1	434.242	0.578159	0.112983	5.11498	3.13774e-07	5.96261e-06
EPPK1	1636.21	1.00113	0.0937193	10.6801	1.26128e-26	2.47349e-24
EPRS	3309.43	0.488334	0.0844794	5.78072	7.43813e-09	1.91429e-07
EPS15	761.077	0.321849	0.103375	3.11341	0.00184937	0.0123866
EPS8L2	2728.24	0.269729	0.0740104	3.64477	0.000267634	0.00238355
EPSTI1	2165.59	0.261868	0.0884494	2.95845	0.00309186	0.0189483
ERBB2	2376.34	-0.214934	0.0781312	-2.75119	0.00593801	0.0322131
ERBB3	7524.73	-0.315259	0.0561653	-5.61342	1.98363e-08	4.75563e-07
ERBIN	2888.3	0.219629	0.0850871	2.58118	0.00984637	0.0485291
ERC2	14.0156	-1.02762	0.371816	-2.63455	0.00842477	0.0428248
ERCC5	234.205	-0.503875	0.137037	-3.67876	0.000234374	0.00212989
ERG28	1256.06	0.266677	0.101104	2.63824	0.00833387	0.0424618
ERGIC1	8013.14	0.22656	0.0792248	2.85986	0.00423823	0.024576
ERICH5	64.4727	-0.905169	0.215191	-4.19197	2.76542e-05	0.000336639
ERLEC1	733.961	0.383614	0.0820596	4.67501	2.93934e-06	4.54243e-05
ERLIN1	1602.03	0.281244	0.0770462	3.65062	0.000261604	0.00234261
ERLIN2	2318.86	-0.193447	0.0721476	-2.6816	0.00732719	0.0382265
ERMARD	244.421	-0.358021	0.139193	-2.57154	0.0101248	0.0495526
ERP27	80.2032	0.807677	0.221009	3.66603	0.000246343	0.00222833
ERP44	1222.77	0.215461	0.0818447	2.63259	0.00847369	0.0430289
ERVMER34-1	649.173	0.27889	0.0844118	3.30398	0.000953242	0.0071026
ESPN	261.694	0.628812	0.149695	4.20736	2.58368e-05	0.000316715
ESRRG	421.528	-0.289531	0.104679	-2.76686	0.0056599	0.0310392
ESYT2	2376.2	0.588073	0.0650121	9.04555	1.48912e-19	1.50532e-17
ETF1	2360.69	0.273813	0.0707893	3.86787	0.000109792	0.00110361
ETNK2	475.659	0.467231	0.127497	3.66757	0.000244869	0.00221602
ETS1	430.942	0.427787	0.105182	4.06318	4.84097e-05	0.000553564
ETS2	6122.91	0.308564	0.0634421	4.86339	1.15391e-06	1.94578e-05
ETV1	937.554	0.301586	0.0809638	3.72548	0.00019494	0.00181356
ETV4	2328.19	-0.648325	0.0813366	-7.97253	1.55465e-15	1.02654e-13
ETV6	972.444	0.396012	0.0904273	4.37717	1.20229e-05	0.000159743
ETV7	185.366	0.562657	0.133246	4.1947	2.73228e-05	0.000333018
EVC	925.109	-0.337653	0.102511	-3.29385	0.000988259	0.00732616
EVC2	33.7203	-4.09045	0.352155	-7.09567	1.28727e-12	5.99634e-11
EVPL	49.7112	-1.04339	0.261525	-3.99638	6.43193e-05	0.00070271
EXOC1	275.028	-0.565698	0.143951	-3.92741	8.58661e-05	0.00089238
EXOC3L4	1122.03	0.360492	0.0871591	4.13608	3.53285e-05	0.000420405
EXOC4	3010.77	0.304269	0.0592843	5.1324	2.86072e-07	5.46799e-06
EXOC6B	1115.19	-0.463721	0.105384	-4.3997	1.08399e-05	0.000145107
EXOG	737.844	-0.39838	0.110387	-3.60782	0.000308778	0.00269851
EXOSC2	1355.84	-0.329188	0.0682039	-4.82663	1.38865e-06	2.30007e-05
EXOSC8	344.71	0.333116	0.124998	2.66458	0.00770847	0.0397922
EXOSC9	685.022	0.312691	0.0867549	3.60327	0.000314238	0.0027389
EXPH5	429.769	0.499659	0.108038	4.62234	3.79436e-06	5.68892e-05
EXTL3	2255.38	-0.295589	0.0676238	-4.37132	1.23495e-05	0.000163639
EYA1	20.0801	-1.68863	0.336114	-4.82326	1.41232e-06	2.33681e-05
EYS	16.7326	-1.39489	0.382308	-3.53332	0.000410372	0.0034466
EZH2	1852.74	0.499808	0.0778097	6.42328	1.33366e-10	4.45562e-09
EZR	9775.04	0.206004	0.0750408	2.74522	0.0060471	0.0327144
F11R	1851.16	0.618949	0.0807001	7.66969	1.72417e-14	1.04039e-12
F12	1279.28	0.969191	0.0933817	10.3811	3.02395e-25	5.20198e-23
F2R	473.603	-0.571059	0.100689	-5.67119	1.41808e-08	3.49372e-07
F2RL2	1927.67	0.315067	0.0728333	4.32548	1.522e-05	0.000196907
F3	392.383	-0.481944	0.103194	-4.67023	3.0087e-06	4.63136e-05
F7	587.181	0.613633	0.115397	5.32315	1.01988e-07	2.14601e-06
FAAP20	326.224	0.368118	0.137309	2.6817	0.00732491	0.0382248
FABP1	3419.5	-0.439109	0.0932803	-4.70796	2.5021e-06	3.91297e-05
FABP3	90.9729	-1.27858	0.207567	-6.1353	8.49995e-10	2.57639e-08
FABP6	7.46112	-1.40935	0.397283	-3.96703	7.27743e-05	0.000778177
FADD	1545.49	-0.301529	0.0781501	-3.85775	0.000114437	0.0011421
FADS1	7388.17	0.289381	0.0563197	5.13848	2.76971e-07	5.30957e-06
FAH	690.669	-0.269325	0.100493	-2.68273	0.00730238	0.0381478
FAM111A	1348.86	0.318049	0.0753353	4.22073	2.43517e-05	0.00030111
FAM111B	316.797	0.547041	0.127145	4.29772	1.72563e-05	0.000220035
FAM114A1	1464.43	0.2148	0.0699031	3.07339	0.00211642	0.0138258
FAM114A2	607.03	0.319148	0.106565	2.99515	0.00274305	0.0171811
FAM117B	289.481	-0.325729	0.120145	-2.71277	0.00667236	0.0354997
FAM126A	3114.14	0.360524	0.0851104	4.23606	2.27478e-05	0.000282526
FAM133B	1153.24	0.461049	0.0862712	5.3432	9.1321e-08	1.9403e-06
FAM13A	1994.9	-0.23308	0.0794181	-2.93571	0.00332785	0.0200622
FAM151A	1193.57	0.629762	0.108997	5.78187	7.38736e-09	1.90386e-07
FAM160A1	592.435	0.606156	0.11274	5.3728	7.75226e-08	1.66882e-06
FAM168A	1461.5	-0.273477	0.0782935	-3.49326	0.000477157	0.00390874
FAM174B	150.784	-0.620019	0.165363	-3.74614	0.00017958	0.0016907
FAM177A1	692.925	0.310309	0.109835	2.8249	0.00472947	0.0267908
FAM184A	256.813	0.751847	0.153441	4.89999	9.58436e-07	1.66188e-05
FAM225A	129.857	-0.940479	0.177496	-5.29194	1.21024e-07	2.49831e-06
FAM228B	47.4483	0.696437	0.267921	2.61192	0.00900354	0.0452275
FAM229B	174.556	0.500044	0.153087	3.27081	0.00107241	0.00783864
FAM230C	9.55795	-2.34263	0.39347	-4.50997	6.48371e-06	9.17403e-05
FAM239B	925.117	-0.308491	0.0840006	-3.67165	0.000240994	0.00218398
FAM3C	1810.04	0.471243	0.0987506	4.77205	1.82359e-06	2.9434e-05
FAM43A	72.783	0.598852	0.220285	2.67307	0.00751608	0.0389942
FAM49A	6.72742	-1.19127	0.399223	-2.87426	0.00404969	0.0236788
FAM50B	626.117	-0.375961	0.146086	-2.57394	0.0100547	0.049308
FAM53B	1056.63	-0.282446	0.104008	-2.71545	0.00661856	0.0352369
FAM78B	142.158	1.08877	0.163815	6.63814	3.17674e-11	1.15368e-09
FAM81A	165.735	0.544434	0.16249	3.35128	0.000804375	0.00612606
FAM83B	303.418	0.729347	0.173231	4.20145	2.65211e-05	0.000324659
FAM83D	1856.81	-0.35099	0.0679697	-5.16451	2.41065e-07	4.68071e-06
FAM86C2P	148.416	-0.697139	0.174848	-3.98665	6.70141e-05	0.000724883
FAM92A	66.251	-0.653602	0.234097	-2.78941	0.00528035	0.02936
FAM9C	15.9563	-2.56244	0.38788	-4.86807	1.12693e-06	1.90848e-05
FANCI	803.356	0.28089	0.0884955	3.17365	0.00150537	0.0104442
FARP1	1753.03	-0.261403	0.0948103	-2.75742	0.00582593	0.0317368
FAS	37.5621	1.59545	0.261357	5.91175	3.38499e-09	9.36291e-08
FASN	25871.9	0.513234	0.0870242	5.89786	3.68238e-09	1.00719e-07
FASTK	2711.27	0.410781	0.100347	4.09413	4.23749e-05	0.000492891
FAT3	57.9254	-0.95951	0.235511	-4.04968	5.12877e-05	0.000578713
FAXDC2	1055.48	-0.990437	0.088865	-11.1499	7.16809e-29	1.61579e-26
FBH1	3264.81	0.203244	0.0650058	3.12666	0.00176803	0.0119397
FBLIM1	1869.53	0.274963	0.0906823	3.03224	0.00242748	0.0154513
FBLN1	2260.92	0.243888	0.0908073	2.68613	0.00722841	0.037841
FBLN7	91.7699	1.10884	0.275508	4.04801	5.16548e-05	0.000582186
FBXL4	1239.66	-0.51267	0.0869489	-5.89661	3.71056e-09	1.01348e-07
FBXL7	366.489	0.465623	0.107232	4.33962	1.4273e-05	0.000186233
FBXO17	1315.2	0.233522	0.0892304	2.6175	0.00885774	0.0446323
FBXO2	1687.82	0.480683	0.100218	4.79819	1.60107e-06	2.62092e-05
FBXO6	571.17	0.507918	0.118245	4.29171	1.77304e-05	0.000225639
FBXO7	2766.33	0.333416	0.0651263	5.11953	3.0629e-07	5.82605e-06
FBXO9	939.186	0.22186	0.0815804	2.71978	0.0065325	0.034888
FBXW11	3088.91	-0.257975	0.0583969	-4.4177	9.97581e-06	0.00013455
FBXW2	4022.85	-0.194769	0.0704648	-2.76416	0.00570695	0.0312449
FCGBP	268.45	-0.417324	0.140694	-2.96645	0.00301263	0.0185497
FDFT1	7283.21	0.220396	0.0791438	2.78493	0.00535393	0.0297034
FDPS	11951.6	0.310014	0.0738603	4.19752	2.69851e-05	0.000329313
FDXACB1	82.8392	-0.532697	0.199512	-2.67357	0.00750482	0.038946
FER1L6-AS2	8.29396	-2.01172	0.398292	-4.07967	4.50999e-05	0.00052124
FERMT1	88.9604	-2.89686	0.237874	-11.6179	3.34194e-31	9.36269e-29
FERMT2	1282.17	0.410321	0.0921881	4.45039	8.57128e-06	0.000117794
FES	365.451	0.907712	0.109336	8.30174	1.02595e-16	7.76832e-15
FGA	33406.6	0.947257	0.0602097	15.7325	9.05387e-56	8.45502e-53
FGB	40844.3	0.712039	0.0766255	9.29236	1.50903e-20	1.70078e-18
FGD3	10.0934	-1.24779	0.386936	-3.19392	0.00140353	0.00983726
FGD6	2107.78	0.699437	0.0754036	9.2743	1.78795e-20	2.00363e-18
FGF11	33.1129	-1.55428	0.324468	-4.74858	2.04853e-06	3.24768e-05
FGF12	368.836	0.500341	0.124955	4.00578	6.18119e-05	0.000677961
FGF13	357.183	1.24232	0.118348	10.4897	9.62912e-26	1.78148e-23
FGF19	496.359	-1.0203	0.148309	-6.87592	6.15917e-12	2.53223e-10
FGFR3	6802.22	0.395941	0.0833415	4.75112	2.02292e-06	3.21226e-05
FGG	17821.5	1.2058	0.0684	17.6281	1.49884e-69	1.95958e-66
FGGY	456.31	0.380937	0.1232	3.09247	0.00198501	0.0131159
FGL1	106.032	-0.547991	0.183236	-2.99243	0.00276769	0.0172857
FH	1583.17	0.316203	0.066194	4.77728	1.77678e-06	2.87496e-05
FHL2	147.632	0.806534	0.163282	4.93176	8.14905e-07	1.44364e-05
FIBIN	22.6205	-1.20775	0.313544	-3.76438	0.000166966	0.00158873
FIGNL2	31.6806	-3.10201	0.354632	-6.08762	1.14603e-09	3.40012e-08
FIS1	4605.65	0.370213	0.104429	3.54549	0.000391878	0.0033097
FJX1	42.9988	-1.35735	0.278716	-4.76573	1.88171e-06	3.01736e-05
FKBP10	2434.02	0.289086	0.09203	3.14171	0.00167963	0.0114535
FKBP9	2055.68	0.6653	0.0860604	7.73155	1.06245e-14	6.61453e-13
FLJ32255	305.47	0.465032	0.120653	3.84401	0.000121039	0.00120066
FLJ37453	86.3937	-0.605858	0.188129	-3.2176	0.00129266	0.00917165
FLNA	18582	0.417964	0.0821625	5.08724	3.63321e-07	6.83134e-06
FLNB	24280.6	0.339796	0.0660254	5.14654	2.65332e-07	5.09641e-06
FLNC	27610	1.19418	0.0780897	15.2931	8.5027e-53	6.94777e-50
FLOT1	4888.37	0.373079	0.0863069	4.32267	1.54153e-05	0.00019928
FLRT2	300.236	-0.425267	0.12565	-3.3828	0.000717503	0.00555725
FLRT3	1599.33	-0.562526	0.0866609	-6.48935	8.62094e-11	2.95053e-09
FLVCR1	1282.9	0.342511	0.0857846	3.993	6.52413e-05	0.000708835
FMNL3	1106.27	0.490643	0.0749483	6.54632	5.8973e-11	2.07262e-09
FMO4	40.49	0.782218	0.280622	2.80686	0.00500263	0.0280706
FMOD	19.5475	-1.64428	0.367657	-4.31417	1.60202e-05	0.00020588
FMR1	1663.77	0.275732	0.0876111	3.14683	0.0016505	0.0113016
FN1	222459	0.314365	0.06488	4.8454	1.26356e-06	2.1107e-05
FNDC3A	2530.36	0.369477	0.0789038	4.68226	2.83726e-06	4.39854e-05
FNDC3B	19270.3	0.321822	0.0454947	7.07378	1.50773e-12	6.84448e-11
FOLH1	74.097	1.54612	0.373665	4.29049	1.78282e-05	0.000226483
FOS	349.663	0.522011	0.141864	3.66987	0.000242671	0.00219715
FOXA1	901.783	-0.43819	0.0835255	-5.24671	1.54837e-07	3.14339e-06
FOXA2	2252.29	-0.336896	0.0913163	-3.68908	0.000225068	0.00205484
FOXA3	1268.83	-0.274308	0.0942666	-2.91029	0.00361091	0.0215304
FOXJ1	60.2129	-0.710321	0.251531	-2.84572	0.00443106	0.0254235
FOXJ3	1927.46	-0.163209	0.0602664	-2.70773	0.0067746	0.0359558
FOXK2	4001.02	-0.152094	0.0579328	-2.62544	0.00865362	0.0437726
FOXN3	944.627	-0.267982	0.0910443	-2.94431	0.00323675	0.0196311
FOXP2	611.572	0.470406	0.133375	3.52822	0.000418361	0.00350469
FOXQ1	229.243	-0.909527	0.164036	-5.53168	3.17177e-08	7.32192e-07
FRAS1	3286.5	-0.517968	0.0649092	-7.98097	1.45185e-15	9.61897e-14
FRAT2	3005.56	-0.229318	0.0819933	-2.79709	0.00515658	0.0288025
FREM2	223.948	-1.74206	0.172457	-10.0779	6.92206e-24	1.05231e-21
FRG1	470.329	0.381527	0.113494	3.36082	0.000777125	0.00596252
FRG1CP	975.353	0.20716	0.0792679	2.61322	0.00896947	0.0450911
FRK	4367.74	-0.182243	0.0616883	-2.95438	0.00313298	0.0191285
FRMD3	233.446	1.02796	0.190838	5.37461	7.67476e-08	1.65395e-06
FRMD4A	126.774	-0.75588	0.180839	-4.18864	2.80636e-05	0.000340988
FRY	1613.35	-0.356876	0.0729748	-4.89191	9.98633e-07	1.71942e-05
FSCN1	398.983	-1.65072	0.164197	-10.0323	1.09932e-23	1.62096e-21
FSIP2	143.95	-0.913488	0.164956	-5.51356	3.51644e-08	8.0187e-07
FST	1678.66	-0.546812	0.0690855	-7.91521	2.46844e-15	1.60826e-13
FSTL5	57.5562	-4.24603	0.316181	-10.0418	9.97893e-24	1.48255e-21
FTCD	230.122	1.09045	0.171528	6.36778	1.91787e-10	6.30005e-09
FTX	134.872	-0.490932	0.163819	-2.99417	0.00275193	0.0172147
FUBP1	9535.4	0.195254	0.0606764	3.21796	0.00129106	0.00916356
FUCA1	318.838	0.369941	0.124594	2.97101	0.00296823	0.0183223
FUOM	1050.45	0.418868	0.103062	4.0653	4.7971e-05	0.000549207
FURIN	11692	0.218592	0.0791898	2.76042	0.00577264	0.0315253
FUT2	253.98	0.326651	0.126599	2.57871	0.00991695	0.0488033
FYCO1	2188.46	-0.368923	0.0779331	-4.73363	2.2054e-06	3.48792e-05
FZD1	366.137	0.381523	0.139331	2.73745	0.0061917	0.0333678
FZD3	1065.94	-0.237588	0.0882487	-2.69211	0.00710012	0.0373099
FZD4	4447.14	0.538959	0.0710756	7.58199	3.40291e-14	1.98025e-12
FZD5	4312.75	-0.294412	0.068619	-4.29045	1.78313e-05	0.000226483
FZD7	1117.08	0.638294	0.0885084	7.21343	5.45595e-13	2.65013e-11
G0S2	11.9435	-1.89852	0.388369	-4.19502	2.72846e-05	0.000332761
G3BP2	3321.26	-0.654556	0.0713676	-9.17206	4.64054e-20	4.84072e-18
GAB2	1674.16	-0.189936	0.0618106	-3.07244	0.00212318	0.0138446
GABARAPL1	776.431	0.429118	0.0919084	4.6677	3.04596e-06	4.68505e-05
GABPB1	1684.86	0.256855	0.0684663	3.75115	0.000176028	0.00166205
GABPB1-AS1	888.722	-0.442318	0.0831555	-5.31892	1.04388e-07	2.18712e-06
GADD45B	1573.72	0.518785	0.11339	4.57244	4.82074e-06	7.01332e-05
GADD45G	7.18956	-1.33808	0.399136	-3.20258	0.00136201	0.00959077
GALNT1	1510.58	0.302327	0.0922986	3.27557	0.0010545	0.00773078
GALNT13	1108.01	0.407103	0.117642	3.46077	0.000538631	0.00433838
GALNT2	2483.81	0.192543	0.0739201	2.6049	0.00919014	0.045953
GALNT3	7.17476	1.78468	0.398152	3.79018	0.000150541	0.00145288
GANAB	16510.5	0.215871	0.0557465	3.87247	0.000107737	0.00108573
GARS	5119.4	0.338627	0.072499	4.67082	2.99994e-06	4.62151e-05
GASK1A	13.6639	-2.57793	0.383818	-4.78842	1.68097e-06	2.74255e-05
GATA2-AS1	220.548	0.433264	0.139869	3.09885	0.00194272	0.0129086
GATA3	440.569	0.409913	0.131557	3.11433	0.00184362	0.0123565
GATA3-AS1	43.6365	-0.960012	0.309629	-3.09623	0.00195998	0.0129943
GATAD1	894.754	0.328707	0.0822614	3.99556	6.45421e-05	0.00070436
GATM	2600.64	-0.287655	0.0627889	-4.58259	4.59258e-06	6.71126e-05
GBA3	73.1237	-0.913493	0.23565	-3.90367	9.47461e-05	0.000973319
GBP1	6624.66	1.06457	0.087433	12.1699	4.49639e-34	1.46964e-31
GBP1P1	40.5201	1.00271	0.268587	3.61581	0.000299405	0.00262595
GBP2	904.745	0.616152	0.108656	5.66736	1.45012e-08	3.56817e-07
GBP3	568.878	0.542428	0.098732	5.48571	4.11801e-08	9.30395e-07
GBP4	1331.18	1.00796	0.109221	9.21515	3.10855e-20	3.33124e-18
GBP5	2421.55	0.791042	0.100531	7.86129	3.80184e-15	2.45256e-13
GBP7	35.8734	0.851518	0.298915	2.84062	0.00450263	0.0257382
GC	595.654	-0.332752	0.0946934	-3.51666	0.000437016	0.00363457
GCA	557.346	0.409224	0.116905	3.49843	0.000468005	0.00383697
GCC1	1498.83	0.257853	0.0671285	3.84093	0.00012257	0.00121339
GCC2	865.499	0.339871	0.11454	2.96649	0.00301218	0.0185497
GCH1	1334.8	0.592058	0.0897453	6.595	4.25261e-11	1.51909e-09
GCLM	11333.1	0.45795	0.0800235	5.7227	1.04845e-08	2.63943e-07
GCNT1	62.7593	-0.884524	0.227326	-3.86482	0.00011117	0.00111688
GCSH	1379.21	0.484844	0.100295	4.83472	1.33331e-06	2.21215e-05
GDA	387.86	-1.17943	0.119934	-9.83039	8.32937e-23	1.13436e-20
GDE1	868.001	-0.213804	0.0827224	-2.58586	0.00971371	0.0480627
GDF15	2470.34	-0.461692	0.0911473	-5.06408	4.10379e-07	7.64287e-06
GDI2	6421.17	0.326599	0.0583728	5.59508	2.20524e-08	5.22937e-07
GDNF	17.1507	-1.03773	0.344263	-2.83676	0.00455745	0.0260041
GDPD3	21.7311	1.16461	0.33011	3.50137	0.000462874	0.00380126
GEM	143.252	-0.875013	0.162481	-5.36541	8.07672e-08	1.73296e-06
GEMIN4	1720.21	-0.309503	0.092567	-3.34359	0.000827014	0.00627168
GEMIN6	684.85	-0.391498	0.0958076	-4.08637	4.38178e-05	0.000508167
GET4	2664.11	-0.620124	0.0809802	-7.65756	1.89499e-14	1.13301e-12
GFI1	103.885	-0.623843	0.194763	-3.20886	0.00133262	0.00940753
GFOD1	38.7233	-1.19066	0.287119	-4.09458	4.2294e-05	0.000492241
GFPT1	3773.44	0.380839	0.0740513	5.14307	2.70288e-07	5.18651e-06
GGCX	2973.65	-0.267619	0.0887293	-3.01658	0.00255643	0.0161567
GGH	789.578	0.440531	0.0925212	4.76233	1.91373e-06	3.0562e-05
GGT1	2442.04	0.221831	0.0777145	2.85491	0.00430496	0.0248866
GHITM	5756.17	0.203065	0.0684636	2.96614	0.00301562	0.0185622
GID4	276.166	-0.452661	0.14895	-3.03998	0.00236591	0.0151478
GID8	2093.38	-0.273809	0.0614628	-4.45543	8.37244e-06	0.000115547
GIMAP2	58.8895	0.801889	0.220973	3.55677	0.000375449	0.00318353
GINS1	3105.55	0.27977	0.0666514	4.19753	2.69838e-05	0.000329313
GINS2	1923.02	0.284211	0.0906395	3.13592	0.00171319	0.0116455
GINS4	1358.93	0.216861	0.0777299	2.79004	0.00527008	0.0293279
GJA1	3060.83	0.763581	0.074296	10.2764	9.00288e-25	1.44718e-22
GJB1	1368.54	0.344309	0.121507	2.83532	0.00457795	0.0260983
GK	1221.5	0.683845	0.0839142	8.14876	3.67677e-16	2.67056e-14
GKAP1	103.747	0.595654	0.195216	3.03782	0.00238294	0.015232
GLA	1416.16	0.328206	0.0889144	3.69152	0.000222914	0.00203803
GLCCI1	661.595	0.233556	0.0844835	2.7636	0.0057168	0.0312726
GLDC	4408.3	0.293346	0.0620197	4.73013	2.24374e-06	3.53714e-05
GLDN	75.8445	0.62414	0.196958	3.15296	0.00161621	0.011094
GLG1	7535.45	0.163199	0.0616068	2.64912	0.00807025	0.0413659
GLIPR1	705.215	1.24273	0.090207	13.7643	4.17812e-43	2.34106e-40
GLO1	2453.7	0.22073	0.075201	2.93534	0.00333182	0.02008
GLP2R	30.6228	-1.27836	0.322428	-3.94855	7.86248e-05	0.000829876
GLUD1	8059.79	0.557676	0.0471683	11.8237	2.94354e-32	8.74632e-30
GLUL	14741.6	-0.207139	0.0661765	-3.13015	0.00174716	0.0118232
GLYATL1	56.4989	1.74635	0.233586	7.36307	1.7973e-13	9.47495e-12
GLYCTK	3445.46	-0.297071	0.0898304	-3.30808	0.000939392	0.00702073
GLYR1	3392.96	0.195105	0.0586313	3.32772	0.00087561	0.00660445
GM2A	1005.86	0.438939	0.08626	5.09031	3.5748e-07	6.74091e-06
GMNN	1014.49	0.308463	0.0824671	3.74023	0.000183851	0.00172675
GMPPA	1532.14	0.271625	0.0980584	2.77061	0.00559506	0.0307611
GNA12	1576.96	-0.793582	0.0914848	-8.67446	4.15529e-18	3.5741e-16
GNAI3	1509.62	0.303198	0.07604	3.98715	6.68708e-05	0.000724013
GNAZ	390.155	-0.907166	0.130258	-6.96613	3.25789e-12	1.40111e-10
GNB1	6999.2	0.199398	0.062512	3.18982	0.00142363	0.00995323
GNB2	3881.36	0.620928	0.085413	7.26984	3.59915e-13	1.796e-11
GNB4	8242.24	0.573549	0.0639387	8.96971	2.97307e-19	2.85808e-17
GNG11	136.478	0.702211	0.185572	3.78421	0.0001542	0.00148309
GNG4	906.904	0.235066	0.0832558	2.82392	0.00474408	0.0268658
GNG5	2493.75	0.339451	0.0799566	4.24539	2.18215e-05	0.000271881
GNL3L	7944.73	-0.133845	0.0519913	-2.57442	0.0100409	0.0492524
GNS	6732.15	0.562508	0.0574898	9.7847	1.30988e-22	1.72403e-20
GOLGA8A	2272.89	0.21145	0.0673214	3.14084	0.00168462	0.0114792
GOLGA8IP	9.49371	-1.26754	0.386486	-3.08854	0.00201141	0.0132413
GOLGA8O	21.1061	1.33067	0.368562	3.62974	0.00028371	0.0025006
GOLGB1	1885.48	0.420324	0.103377	4.06559	4.79109e-05	0.000549207
GOLIM4	4054.45	0.259526	0.0880523	2.94754	0.00320312	0.0194961
GOLM1	496.269	-3.02224	0.126944	-23.6247	2.15121e-123	2.10937e-119
GOLT1B	969.97	0.294776	0.0871876	3.38093	0.000722404	0.005593
GORASP1	1953.08	-0.216555	0.0789322	-2.74354	0.00607815	0.0328382
GOT2	5286.5	0.238485	0.0572331	4.16711	3.08492e-05	0.000371384
GPAT4	4702.79	0.156847	0.0599596	2.61584	0.00890085	0.0448035
GPBP1	1323.73	0.213079	0.0739987	2.879	0.00398939	0.0234099
GPBP1L1	4050.48	0.157871	0.0556891	2.83483	0.00458508	0.0261313
GPC3	4407.62	0.329384	0.0562859	5.85247	4.84319e-09	1.29224e-07
GPC5	84.5137	1.18075	0.211099	5.57845	2.42672e-08	5.69946e-07
GPD1L	646.659	-0.517185	0.0892599	-5.79548	6.81245e-09	1.77187e-07
GPD2	3700.03	0.290926	0.0678738	4.2862	1.81758e-05	0.00023041
GPER1	816.788	-1.27017	0.119883	-10.6061	2.79137e-26	5.41996e-24
GPN2	898.852	-0.347367	0.0972861	-3.57059	0.000356174	0.00304089
GPR1-AS	172.95	-0.396068	0.147966	-2.67906	0.007383	0.0384563
GPR108	1505.2	0.296528	0.0854443	3.47088	0.000518754	0.00420036
GPR156	223.2	0.384744	0.131262	2.9307	0.00338196	0.0203447
GPR160	103.029	0.553826	0.194903	2.84419	0.00445246	0.0255202
GPR161	477.989	-0.558595	0.0960837	-5.81025	6.23782e-09	1.63107e-07
GPR176	233.421	-0.458186	0.151668	-3.02085	0.00252067	0.0159667
GPR180	548.702	0.359499	0.0909326	3.95175	7.75813e-05	0.000820629
GPR37	1091.95	0.508751	0.0829837	6.12763	8.92005e-10	2.68711e-08
GPR63	228.688	-0.563971	0.126418	-4.45352	8.44732e-06	0.000116416
GPR85	59.5197	0.635896	0.234404	2.68824	0.007183	0.0376445
GPRASP2	418.52	-0.466375	0.136942	-3.41422	0.000639649	0.00504795
GPRC5C	1598.81	-0.385378	0.105735	-3.64587	0.00026649	0.00237768
GPT2	1444.99	-0.260837	0.0808847	-3.2245	0.00126191	0.00898924
GPX1	3928.1	-0.280098	0.0993855	-2.81839	0.00482653	0.0272618
GPX3	4578.85	0.409045	0.0890479	4.59414	4.34536e-06	6.39286e-05
GPX8	138.088	0.746562	0.195598	3.81986	0.000133528	0.001308
GRAMD2B	206.134	-0.437134	0.145468	-3.0014	0.00268741	0.0168757
GRB10	2866.35	0.232137	0.065989	3.51768	0.000435329	0.00362362
GRIA2	35.9007	-1.32749	0.271996	-4.81087	1.50277e-06	2.47447e-05
GRIK2	33.687	1.36621	0.340459	3.99621	6.43646e-05	0.000702814
GRINA	3843.18	0.275381	0.0829384	3.32007	0.000899943	0.00675164
GRIPAP1	4753.41	0.302529	0.0692133	4.3709	1.23735e-05	0.000163847
GRM3	104.529	2.71942	0.247139	10.3815	3.00971e-25	5.20198e-23
GRPEL1	1614.76	-0.262237	0.0798572	-3.28404	0.0010233	0.00753016
GRWD1	2471.13	-0.243341	0.0851512	-2.85758	0.00426884	0.0247242
GSDMB	459.837	0.479893	0.118314	4.05241	5.06918e-05	0.000572978
GSDMD	2334.9	0.257843	0.0996583	2.58731	0.00967271	0.0479261
GSTA1	1535.71	0.819244	0.0953494	8.59257	8.50465e-18	7.09722e-16
GSTA2	397.974	0.735777	0.118555	6.20885	5.33739e-10	1.65882e-08
GSTK1	3120.06	0.342676	0.0845625	4.05256	5.06606e-05	0.000572955
GSTZ1	588.238	0.34281	0.126191	2.71851	0.00655771	0.0350036
GTF2B	1263.51	0.27619	0.0774295	3.56611	0.000362319	0.00308932
GTF2H2B	845.288	-0.249883	0.086302	-2.89579	0.00378208	0.0223569
GTF2IP4	3453.86	-0.356459	0.0728169	-4.8963	9.76595e-07	1.6874e-05
GTF2IRD2B	159.236	-0.424863	0.155673	-2.72746	0.00638244	0.0342171
GTF3C4	1972.52	-0.186636	0.0585824	-3.18565	0.00144429	0.0100761
GTPBP1	3014.39	0.220182	0.0756521	2.91006	0.0036136	0.0215399
GTPBP10	570.99	0.3678	0.115014	3.19731	0.00138713	0.00973276
GUCD1	7888.48	0.31765	0.0874072	3.63413	0.000278921	0.00246615
GUCY1A2	47.7919	-1.33398	0.258315	-5.11071	3.20942e-07	6.08704e-06
GUCY2C	31.7377	-1.83843	0.301065	-5.89818	3.67532e-09	1.00666e-07
GUCY2D	6.5782	1.16805	0.399264	2.92363	0.00345976	0.0207554
GUSB	1010.09	0.232751	0.0805225	2.89099	0.00384032	0.0226572
GVQW3	358.669	-0.351501	0.11491	-3.06317	0.00219004	0.014198
GYG1	3765.71	0.23207	0.0753896	3.07824	0.00208226	0.0136299
GYG2	2513.56	-0.379535	0.0773493	-4.90893	9.15733e-07	1.60071e-05
H1F0	1328.52	-0.979763	0.0727581	-13.4622	2.61018e-41	1.34706e-38
H1FX	654.516	-0.416013	0.106404	-3.90939	9.25307e-05	0.000954058
H2AFV	4358.39	0.557684	0.0621161	8.97848	2.74538e-19	2.6522e-17
H2AFX	4240.17	-0.407651	0.10994	-3.70781	0.000209056	0.0019266
H2AFY2	126.803	-0.547734	0.181816	-3.01962	0.00253096	0.0160163
H6PD	2712.39	0.180382	0.0632285	2.85296	0.0043314	0.02502
HAAO	970.42	0.357292	0.104854	3.40837	0.000653534	0.0051348
HABP2	1555.94	0.575449	0.0773378	7.44122	9.97571e-14	5.41921e-12
HABP4	629.16	0.309215	0.0935596	3.30508	0.000949479	0.00707725
HACD1	23.6352	-1.4058	0.349315	-3.98173	6.84157e-05	0.000737084
HACD3	4830.25	0.192645	0.0643413	2.99419	0.00275179	0.0172147
HADHA	6289.77	0.171068	0.053413	3.20284	0.00136077	0.00958554
HADHB	1597.87	0.185629	0.0665093	2.79119	0.00525142	0.0292656
HAL	546.493	0.427481	0.0937653	4.56124	5.0852e-06	7.36528e-05
HAMP	30.6946	1.7548	0.308254	5.35467	8.57122e-08	1.83105e-06
HASPIN	1010.44	-0.237562	0.0777447	-3.05517	0.00224934	0.0145009
HAUS3	914.469	0.372527	0.0799165	4.66062	3.15259e-06	4.82257e-05
HBP1	892.653	0.269636	0.0771113	3.49636	0.000471659	0.00386532
HBS1L	2860.52	0.214427	0.0747966	2.86687	0.00414557	0.0241314
HCAR1	337.156	-0.43505	0.104485	-4.16234	3.1501e-05	0.000378301
HCAR2	196.292	1.05158	0.145304	7.20582	5.76964e-13	2.7869e-11
HCAR3	385.379	0.990076	0.13413	7.36399	1.78495e-13	9.43522e-12
HCG11	346.363	-0.806611	0.115834	-6.95973	3.40926e-12	1.463e-10
HDAC5	1054.44	-0.352495	0.102733	-3.43292	0.000597122	0.00474672
HDAC6	4395.1	0.34322	0.0722513	4.75054	2.02877e-06	3.21895e-05
HDAC9	1302.66	-0.258168	0.0919248	-2.80597	0.00501652	0.0281324
HDGFL3	78.4621	-0.976541	0.208818	-4.65459	3.24628e-06	4.96202e-05
HDHD5	1062.12	-0.318749	0.097887	-3.25729	0.00112481	0.00815498
HDLBP	5421.01	0.225112	0.0500793	4.49528	6.94798e-06	9.75353e-05
HEBP1	454.069	0.334096	0.122183	2.73537	0.00623101	0.0335428
HECTD2	136.569	-0.459336	0.16781	-2.73266	0.00628254	0.0337646
HECW1	1464.69	0.668612	0.0828575	8.07027	7.01426e-16	4.89526e-14
HECW2	692.645	0.225207	0.0866905	2.59804	0.00937563	0.0466901
HEG1	11905.8	0.528549	0.0776503	6.80626	1.00165e-11	3.97641e-10
HELB	505.032	0.468108	0.100759	4.64186	3.45288e-06	5.22086e-05
HELLS	5812.66	0.247376	0.0782754	3.16034	0.00157588	0.0108475
HELZ2	15807.1	0.267995	0.0903681	2.96465	0.0030303	0.0186329
HEMK1	827.128	-0.526649	0.107202	-4.91403	8.92236e-07	1.57001e-05
HERC5	1101.55	1.34406	0.100369	13.3683	9.26046e-41	4.65659e-38
HERC6	734.553	0.351063	0.0891003	3.93566	8.29684e-05	0.000866858
HERPUD1	1531.79	0.363509	0.0743032	4.89198	9.98284e-07	1.71942e-05
HERPUD2	1332.54	0.489801	0.0691231	7.08503	1.39011e-12	6.3994e-11
HES6	330.076	0.468213	0.132651	3.53359	0.000409956	0.00344458
HEXA	2104.55	0.192553	0.0661488	2.91106	0.00360201	0.0214839
HEXB	1248.47	0.264078	0.0707517	3.73275	0.000189403	0.00176539
HEXD	415.476	0.368757	0.125469	2.93824	0.00330085	0.019924
HEXIM2	243.13	-0.519831	0.144604	-3.60004	0.000318166	0.00276331
HGD	6208.13	0.156014	0.0563389	2.76932	0.00561736	0.0308518
HHAT	49.378	-0.642101	0.247265	-2.5999	0.00932511	0.0464975
HHEX	2937.13	-0.554152	0.0749948	-7.38932	1.47583e-13	7.88625e-12
HIBADH	1378.51	0.276642	0.0712598	3.88267	0.000103314	0.0010487
HIC1	23.1595	-1.12	0.337926	-3.2326	0.0012267	0.00876708
HIF1A	5219.49	0.412583	0.0674801	6.11399	9.71725e-10	2.92278e-08
HINT3	673.298	0.209379	0.0810832	2.58223	0.00981647	0.0484182
HIP1R	4901.95	0.57803	0.102724	5.62543	1.85042e-08	4.46353e-07
HIPK2	5401.43	0.965159	0.0836672	11.5351	8.77984e-31	2.39141e-28
HIPK3	4451.7	0.321235	0.0555577	5.78186	7.38789e-09	1.90386e-07
HIST1H1A	8268.02	-0.491624	0.0891234	-5.51672	3.45395e-08	7.90378e-07
HIST1H1B	12086.7	-0.591385	0.0882866	-6.69866	2.10338e-11	7.76823e-10
HIST1H1C	14951.5	-0.436018	0.0916631	-4.75696	1.96535e-06	3.13099e-05
HIST1H1D	1063.55	-0.573622	0.11984	-4.78541	1.70639e-06	2.7748e-05
HIST1H1E	17060.7	-0.396843	0.10658	-3.72342	0.000196543	0.00182586
HIST1H2AI	5441.12	-0.500673	0.112766	-4.43995	8.99815e-06	0.000123009
HIST1H2AJ	2088.56	-1.5071	0.103146	-14.6076	2.51272e-48	1.6992e-45
HIST1H2AK	1496.88	-0.343216	0.128122	-2.67907	0.00738264	0.0384563
HIST1H2BD	13275.7	-0.35389	0.10212	-3.46566	0.000528927	0.00426688
HIST1H2BF	2520.58	-0.425245	0.107422	-3.95922	7.51952e-05	0.000798435
HIST1H2BH	1858.73	-0.654077	0.114338	-5.72184	1.05376e-08	2.64939e-07
HIST1H2BL	1822.75	-0.659188	0.113807	-5.79234	6.94145e-09	1.79827e-07
HIST1H2BM	312.672	-1.07678	0.148353	-7.24948	4.18385e-13	2.08247e-11
HIST1H2BN	1926.22	-0.329248	0.111028	-2.96603	0.00301672	0.0185632
HIST1H3D	3304.84	-0.788672	0.11228	-7.02401	2.1559e-12	9.58714e-11
HIST1H3E	90.3934	-0.626028	0.206519	-3.03227	0.0024272	0.0154513
HIST1H3F	3503.94	-0.498415	0.121384	-4.10701	4.00815e-05	0.000470119
HIST1H3I	2322.64	-0.417114	0.107323	-3.88638	0.00010175	0.0010339
HIST1H4A	1147.56	-0.380325	0.109162	-3.48383	0.000494294	0.00403228
HIST1H4C	6503.32	-0.314256	0.108059	-2.90831	0.00363392	0.0216149
HIST1H4E	15270.5	-0.280179	0.0994864	-2.81633	0.00485757	0.0274056
HIST1H4L	986.088	-0.6424	0.122318	-5.253	1.49639e-07	3.05366e-06
HIST2H2AB	790.055	-0.492152	0.0993895	-4.95189	7.34943e-07	1.31625e-05
HIST3H2A	34.5447	-2.12033	0.303642	-6.6711	2.53898e-11	9.3069e-10
HIST3H2BB	34.7913	-2.01839	0.306289	-6.34252	2.2604e-10	7.33919e-09
HIST4H4	1716.82	-0.663936	0.129975	-5.11053	3.21257e-07	6.08712e-06
HIVEP1	1548.95	0.283592	0.0905417	3.13141	0.00173969	0.0117897
HIVEP2	2229.36	0.674469	0.0858267	7.85584	3.97116e-15	2.55339e-13
HJV	322.358	0.484973	0.13517	3.59701	0.000321897	0.0027883
HK1	1067.91	0.347086	0.106131	3.26956	0.00107717	0.00786754
HK2	1954.83	0.355839	0.0692937	5.13488	2.82329e-07	5.4017e-06
HLA-A	3481.31	0.913179	0.0940523	9.70763	2.79778e-22	3.5861e-20
HLA-C	4182.66	0.470726	0.0840161	5.6019	2.12018e-08	5.05826e-07
HLA-DOB	154.756	0.850014	0.151181	5.57207	2.51726e-08	5.88392e-07
HLA-E	4079.16	0.501565	0.0800305	6.26571	3.71121e-10	1.17959e-08
HLA-F	28.1481	1.42228	0.301185	4.4846	7.30513e-06	0.000101748
HLA-H	1332.51	0.634884	0.102965	6.16505	7.04599e-10	2.16581e-08
HLA-L	171.562	0.412415	0.157193	2.61732	0.0088622	0.0446434
HM13	7381.95	0.261253	0.0818954	3.1902	0.00142176	0.00994371
HMG20A	1604.94	-0.247412	0.0784038	-3.15582	0.0016005	0.0109938
HMGA2	3191.93	-0.37021	0.0731877	-5.05912	4.21188e-07	7.82189e-06
HMGB3	958.43	-0.326899	0.0925134	-3.53369	0.000409805	0.00344458
HMGCL	1267.9	0.427956	0.101741	4.2072	2.58559e-05	0.000316715
HMGCR	4280.47	0.325228	0.0744455	4.36906	1.24785e-05	0.000165014
HMGCS1	9654.96	0.219467	0.0643837	3.40881	0.000652473	0.00513057
HMGCS2	96.5045	-0.996425	0.247357	-4.05618	4.98825e-05	0.000566442
HMGN3	3070.99	0.557636	0.0810756	6.87822	6.06065e-12	2.49696e-10
HMOX1	760.989	0.524983	0.0997912	5.25932	1.44588e-07	2.96299e-06
HNF1A-AS1	356.907	-0.429236	0.118904	-3.61177	0.000304119	0.00265897
HNF4G	918.567	0.314475	0.0766425	4.10241	4.08877e-05	0.000478145
HNRNPA1P10	32.7327	0.993098	0.301645	3.26049	0.00111221	0.00808733
HNRNPR	6825.39	0.191929	0.0662672	2.89632	0.00377565	0.0223294
HOOK1	799.196	0.733353	0.117798	6.22592	4.78742e-10	1.49738e-08
HOOK2	400.359	0.493104	0.129071	3.82076	0.000133039	0.00130516
HOOK3	2101.92	-0.74025	0.0799133	-9.26242	1.99849e-20	2.18952e-18
HOXA10	343.009	-0.814203	0.149712	-5.43465	5.49034e-08	1.21115e-06
HOXA11	207.628	-0.598561	0.149912	-3.98737	6.68098e-05	0.000724013
HOXA5	38.2943	-1.09588	0.285333	-3.81936	0.000133798	0.00130999
HOXA7	90.0689	-3.45018	0.252016	-12.627	1.49978e-36	5.7671e-34
HOXA9	62.2616	-1.3491	0.391691	-4.14643	3.37702e-05	0.000403576
HOXC-AS3	20.5679	-0.852448	0.329842	-2.59377	0.00949288	0.0471662
HOXC13	25.0519	-1.74121	0.325714	-5.16916	2.35149e-07	4.57491e-06
HOXC5	50.9212	-1.00304	0.240151	-4.16277	3.1441e-05	0.000377812
HOXC9	361.714	-0.436453	0.114049	-3.82285	0.000131919	0.00129613
HP	694.044	1.50249	0.0815393	18.4107	1.07798e-75	1.92184e-72
HPN	617.726	0.349253	0.111013	3.14849	0.00164117	0.0112417
HPR	354.262	1.35318	0.12523	10.795	3.63391e-27	7.34687e-25
HPS6	699.194	-0.370928	0.093089	-3.9843	6.76796e-05	0.000731679
HPX	685.701	0.625139	0.10643	5.87637	4.19363e-09	1.1375e-07
HRAS	1093.45	0.335871	0.0951705	3.52951	0.000416335	0.0034907
HRASLS2	312.484	0.834872	0.14799	5.61566	1.95816e-08	4.70606e-07
HRC	19.259	-1.13425	0.358981	-3.17576	0.00149442	0.0103926
HRG	55.5018	0.754425	0.269756	2.83853	0.00453221	0.0258827
HRH1	25.1072	-2.06499	0.330257	-5.91026	3.41569e-09	9.43451e-08
HS3ST3B1	389.448	0.529033	0.107948	4.89763	9.69978e-07	1.67893e-05
HS6ST2	605.253	0.3424	0.0926873	3.6938	0.00022093	0.00202461
HSBP1	1935.31	0.326311	0.0806583	4.04579	5.21461e-05	0.000586036
HSCB	226.848	0.631498	0.130374	4.84015	1.29744e-06	2.15822e-05
HSD17B11	2004.71	0.282735	0.0773144	3.65732	0.000254867	0.00229359
HSD17B14	274.983	0.495979	0.13736	3.61214	0.000303684	0.00265635
HSD17B2	29.9022	-2.89977	0.342917	-6.59758	4.17922e-11	1.4956e-09
HSD17B3	201.858	0.444794	0.162269	2.74352	0.00607835	0.0328382
HSD17B8	24.0132	-1.38578	0.334111	-4.07249	4.65138e-05	0.000535588
HSD3B7	1074.88	0.761552	0.0936584	8.13133	4.24593e-16	3.01692e-14
HSF4	287.197	0.465408	0.125844	3.69795	0.000217344	0.00199547
HSH2D	289.305	-0.645111	0.12526	-5.12734	2.93869e-07	5.61156e-06
HSP90AA1	13052.7	0.476672	0.116173	4.10316	4.07547e-05	0.000476873
HSP90AB1	41507.1	0.19797	0.066968	2.95623	0.00311429	0.0190441
HSP90B1	7102.67	0.412248	0.0770671	5.34937	8.82597e-08	1.88137e-06
HSPA1A	7123.64	0.454101	0.0768655	5.90771	3.46891e-09	9.55461e-08
HSPA1B	5817.2	0.268378	0.0917432	2.92519	0.00344242	0.020664
HSPA2	1055.77	0.367981	0.0836278	4.39976	1.08369e-05	0.000145107
HSPA5	10087.5	0.252554	0.0768668	3.28565	0.00101747	0.00750421
HSPA9	15143.8	0.173847	0.0564636	3.07894	0.00207735	0.0136114
HSPB1	3694.87	-0.419187	0.108845	-3.85156	0.000117369	0.00116839
HSPB8	2141.74	0.435302	0.0748945	5.81158	6.18851e-09	1.6225e-07
HSPE1-MOB4	1017.49	0.206659	0.0750913	2.75221	0.00591939	0.0321298
HSPH1	2205.02	0.394121	0.0958353	4.11256	3.91293e-05	0.000461083
HTRA3	22.7352	-1.93464	0.372154	-4.85316	1.2151e-06	2.03753e-05
HUS1	759.583	0.262172	0.0774221	3.38581	0.000709692	0.00551636
HVCN1	63.2331	0.60651	0.229904	2.64713	0.00811785	0.041523
HYAL2	1911.33	-0.4706	0.0950486	-4.95108	7.38045e-07	1.3194e-05
HYLS1	85.8548	-1.10336	0.208768	-5.25221	1.50287e-07	3.06196e-06
IBTK	3015.77	0.297343	0.092759	3.20535	0.00134898	0.00950927
ICAM1	14834.1	0.551478	0.0909627	6.0614	1.34945e-09	3.96761e-08
ICAM2	256.716	0.558553	0.167869	3.32141	0.000895636	0.00673478
ICOSLG	40.2478	-1.60736	0.302827	-5.25932	1.44592e-07	2.96299e-06
ID2	1837.19	0.461443	0.0846941	5.44851	5.07937e-08	1.12683e-06
IDH1	12201.5	0.29238	0.0702291	4.16342	3.13518e-05	0.000377203
IDI1	4218.49	0.545244	0.0912573	5.97524	2.29747e-09	6.51092e-08
IDS	713.239	-0.5397	0.0944124	-5.71469	1.09904e-08	2.74564e-07
IER3	642.621	-0.358381	0.114803	-3.11873	0.00181634	0.0122113
IER5L	219.081	-0.512757	0.129908	-3.93687	8.25498e-05	0.000863415
IFI27L1	326.992	0.332633	0.12477	2.66667	0.00766068	0.0395977
IFI30	3246.39	0.498395	0.0921253	5.40968	6.31386e-08	1.38193e-06
IFI35	1553.47	0.309291	0.0981672	3.14915	0.00163748	0.0112203
IFI44	143.79	0.554325	0.158801	3.45985	0.00054048	0.00434934
IFIH1	4189.29	0.429659	0.0793896	5.40987	6.30716e-08	1.38193e-06
IFIT1	9967.02	0.317161	0.0773502	4.09894	4.15047e-05	0.000484205
IFIT2	12971.4	0.518073	0.0666331	7.77305	7.66205e-15	4.81604e-13
IFIT3	6364.14	0.308327	0.066484	4.63649	3.54376e-06	5.34591e-05
IFITM3	5953.51	0.318529	0.110706	2.87586	0.00402933	0.0236019
IFNAR1	741.17	0.271799	0.0908533	2.99121	0.00277877	0.0173351
IFNAR2	1074.41	0.257038	0.0728385	3.5286	0.000417768	0.00350122
IFNB1	110.504	0.713822	0.199006	3.53228	0.000411992	0.00345577
IFNGR1	661.996	0.605528	0.0830758	7.28642	3.18292e-13	1.60877e-11
IFNGR2	1006.87	0.252744	0.0849312	2.97548	0.00292532	0.0180916
IFNL1	3579.87	0.79874	0.215566	3.64211	0.000270417	0.00240397
IFRD1	1843.21	0.691672	0.0685443	10.0896	6.13944e-24	9.48036e-22
IFRD2	2455.51	-0.282719	0.0801862	-3.52624	0.000421506	0.00352201
IFT57	309.044	0.328758	0.121119	2.71425	0.00664263	0.035351
IGDCC3	5.61305	-1.03183	0.395377	-2.58678	0.00968783	0.0479768
IGF1R	711.187	0.594387	0.118067	5.03303	4.82785e-07	8.8984e-06
IGF2	461.824	-2.82144	0.15729	-17.8206	4.89425e-71	7.38317e-68
IGF2R	11519.8	0.217155	0.0781455	2.77892	0.00545392	0.0301372
IGFBP1	12.7069	-1.24667	0.376352	-3.24653	0.00116823	0.00843036
IGFBP3	88.0101	-1.76892	0.198592	-8.79791	1.39382e-18	1.2773e-16
IGFBP4	74.4065	-0.762885	0.247029	-3.09309	0.00198086	0.0130929
IGFBP6	302.23	0.568109	0.150658	3.76439	0.000166956	0.00158873
IGFLR1	363.154	0.372716	0.109725	3.395	0.000686292	0.00535783
IGHMBP2	2250.39	-0.323199	0.0643829	-5.01963	5.17707e-07	9.49013e-06
IGSF1	1540.74	0.720879	0.0798679	9.02833	1.74315e-19	1.75307e-17
IGSF3	1595.71	0.384649	0.0696052	5.52673	3.26246e-08	7.50941e-07
IHH	287.882	-0.432589	0.133065	-3.25861	0.00111959	0.00812897
IKBKE	1026.88	0.609384	0.121042	5.03131	4.8713e-07	8.97004e-06
IL10RB	420.225	0.300932	0.106695	2.82062	0.00479304	0.0271007
IL13RA1	1768.4	0.586559	0.0730176	8.03325	9.49254e-16	6.50903e-14
IL15	378.985	0.337032	0.115058	2.92611	0.00343234	0.0206161
IL18	467.869	0.257667	0.0996581	2.58396	0.00976738	0.0482732
IL18BP	554.771	0.463073	0.0996941	4.64262	3.44015e-06	5.20964e-05
IL1RL2	43.4594	-0.931016	0.261184	-3.52691	0.000420442	0.00351612
IL1RN	171.194	1.78436	0.159716	11.1189	1.01558e-28	2.26325e-26
IL22RA1	62.9197	-0.818717	0.212974	-3.77794	0.000158133	0.00151645
IL31RA	261.998	-1.29204	0.149343	-8.63457	5.89462e-18	4.96134e-16
IL32	5045.83	0.710978	0.100712	7.0588	1.67943e-12	7.6063e-11
IL4R	1852.25	0.633914	0.0749454	8.45679	2.74846e-17	2.20001e-15
IL6	364.774	1.40139	0.123724	11.2725	1.79429e-29	4.2395e-27
IL6R	2378.49	-0.1474	0.0570829	-2.58224	0.00981606	0.0484182
IL6ST	5685.41	0.622673	0.0914594	6.80745	9.93441e-12	3.9518e-10
IL7	10.8135	1.33492	0.38838	2.97223	0.00295642	0.0182609
ILDR2	5.26163	1.27657	0.39316	3.30542	0.000948349	0.00707151
ILF3-DT	385.969	-0.43866	0.127036	-3.45442	0.000551478	0.00442514
ILK	8039.12	0.660025	0.0810855	8.14003	3.9517e-16	2.82835e-14
ILKAP	764.974	0.424937	0.0841915	5.04737	4.47935e-07	8.29505e-06
IMMP2L	1364.63	0.238151	0.0902783	2.6378	0.00834456	0.0425052
IMP3	2591.06	-0.49123	0.0716273	-6.85829	6.96874e-12	2.84717e-10
IMPDH2	5224.53	-0.424849	0.0824323	-5.15436	2.54499e-07	4.91722e-06
ING1	537.41	-0.351838	0.130717	-2.69172	0.00710855	0.0373441
ING3	494.14	0.291215	0.10703	2.71962	0.00653563	0.0348953
ING4	123.641	-0.565214	0.195194	-2.89575	0.00378257	0.0223569
INHBB	9.09922	-1.51134	0.399427	-3.51344	0.000442352	0.00367116
INPP4B	478.616	0.667181	0.0955746	6.97622	3.03223e-12	1.3127e-10
INSIG1	3850.17	0.464941	0.0766943	6.06317	1.33466e-09	3.93003e-08
INTS1	4942.17	-0.49411	0.073011	-6.76779	1.30768e-11	5.03111e-10
INTS12	517.116	0.282398	0.0958677	2.94434	0.00323646	0.0196311
INTS5	992.141	-0.259356	0.091083	-2.84714	0.00441134	0.0253475
IP6K1	2148.03	-0.475812	0.0743954	-6.39531	1.60219e-10	5.3165e-09
IP6K2	3080.36	-0.496866	0.0960617	-5.17228	2.31257e-07	4.50813e-06
IPO5	3195.66	0.211499	0.0766415	2.75969	0.00578567	0.0315876
IPO7	5029.59	0.352704	0.0728553	4.8411	1.29123e-06	2.15143e-05
IPO8	1282.55	0.373056	0.089037	4.19004	2.7891e-05	0.000339101
IPPK	341.716	-0.303587	0.11214	-2.70604	0.00680904	0.0360605
IQCE	932.376	-0.479147	0.0898905	-5.33007	9.81768e-08	2.07249e-06
IQCH-AS1	159.077	-0.767093	0.200432	-3.83082	0.000127717	0.00126116
IQGAP1	3286.1	0.325566	0.0762736	4.26841	1.96873e-05	0.000247017
IQGAP2	1971.29	0.262133	0.0920057	2.84927	0.00438193	0.0252431
IRAK2	2065.52	0.381114	0.0775489	4.91394	8.92641e-07	1.57001e-05
IRF2	1188.03	0.273919	0.0770891	3.55256	0.000381497	0.00323037
IRF6	16.4872	-1.0087	0.38038	-2.77326	0.00554977	0.0305549
IRS1	2775.92	-0.193785	0.0650272	-2.97965	0.00288579	0.0179149
ISG20	2795.5	0.500261	0.106428	4.69835	2.62267e-06	4.08849e-05
ISG20L2	2991.32	-0.24555	0.0665678	-3.68845	0.000225621	0.00205894
ISX	964.72	-0.273559	0.0904687	-3.02563	0.00248114	0.0157417
ITFG1	1167.6	0.289756	0.0927146	3.12561	0.0017744	0.0119785
ITGA1	1047.47	0.439896	0.0959667	4.58453	4.55008e-06	6.65907e-05
ITGA2	390.351	0.293127	0.109701	2.67103	0.00756189	0.0392007
ITGA5	7522.09	0.200346	0.0691188	2.89864	0.0037478	0.0221982
ITGB1	15462.9	0.289507	0.0770045	3.75968	0.000170128	0.00161178
ITGB3	29.4551	0.899469	0.324757	2.84809	0.00439821	0.0253048
ITGBL1	86.1336	-3.37391	0.28573	-10.4816	1.04925e-25	1.92307e-23
ITIH1	358.966	0.604774	0.13279	4.56193	5.06858e-06	7.34662e-05
ITM2B	4287.91	0.188078	0.073048	2.57481	0.0100295	0.0492089
ITM2C	2940.95	0.295691	0.0792474	3.73174	0.000190164	0.00177164
ITPR1	1107	-0.207363	0.0805411	-2.5749	0.0100268	0.0492082
ITPR2	2927.98	0.251662	0.0913845	2.75389	0.00588916	0.03201
ITPR3	626.796	-2.08882	0.165816	-12.5747	2.90885e-36	1.09703e-33
ITPRIPL1	510.102	-0.283497	0.103503	-2.73791	0.00618316	0.0333401
JADE2	1696.77	-0.228968	0.076001	-3.01225	0.00259319	0.0163626
JAK1	3130.58	0.341722	0.0609177	5.60962	2.02774e-08	4.84952e-07
JAK2	984.152	0.552791	0.0935915	5.90213	3.58845e-09	9.8424e-08
JAZF1	390.509	1.06233	0.102786	10.3241	5.48126e-25	9.03303e-23
JCAD	12.8408	-1.45863	0.386328	-3.57396	0.00035162	0.00300987
JMY	298.794	-0.404496	0.116305	-3.47636	0.000508276	0.00413259
JRK	1063.22	-0.308392	0.100457	-3.0696	0.00214343	0.0139373
JUNB	2828.76	0.55137	0.122303	4.50397	6.66959e-06	9.40988e-05
JUND	2063.47	-0.334214	0.0985156	-3.39179	0.000694383	0.00540808
KALRN	1236.67	-0.376165	0.0869494	-4.32571	1.52042e-05	0.000196907
KANK1	5727.41	-0.26756	0.0476762	-5.61227	1.99687e-08	4.7815e-07
KANSL1	2240.19	-0.261504	0.0796871	-3.28127	0.00103341	0.00759321
KANSL1L	610.03	0.233534	0.0897886	2.60062	0.00930564	0.0464477
KARS	6011.78	0.375964	0.053105	7.07963	1.44537e-12	6.59335e-11
KAT14	1548.36	-0.396359	0.0708543	-5.5942	2.2164e-08	5.2495e-07
KAT6B	1066.48	-0.452496	0.0922502	-4.90514	9.33585e-07	1.62598e-05
KATNA1	517.567	0.267873	0.0992596	2.69847	0.00696586	0.0367521
KATNAL2	273.78	0.513389	0.14154	3.63032	0.000283074	0.00249796
KBTBD2	1762.69	0.342658	0.0853106	4.016	5.91937e-05	0.00065363
KBTBD4	430.527	-0.348383	0.126315	-2.75831	0.00581018	0.0316862
KBTBD6	953.25	-0.269365	0.0838	-3.21475	0.00130557	0.00923316
KBTBD7	626.205	-0.362211	0.102544	-3.53311	0.000410697	0.00344785
KCNAB2	197.105	1.69188	0.186419	9.06307	1.2683e-19	1.30223e-17
KCNC1	18.6959	1.03234	0.345986	2.97551	0.00292497	0.0180916
KCNG1	21.9906	-2.55976	0.381978	-5.58609	2.32241e-08	5.46756e-07
KCNH8	262.936	0.574739	0.131768	4.35343	1.34024e-05	0.000175457
KCNMA1	24.1844	1.07029	0.32545	3.25077	0.00115091	0.00832553
KCNMB4	220.965	0.566049	0.179185	3.16576	0.0015468	0.0106698
KCNQ1OT1	13019.5	0.222917	0.0852593	2.61464	0.0089321	0.0449262
KCNT2	565.998	0.379963	0.111673	3.40018	0.000673423	0.00527206
KCTD1	321.673	-0.402213	0.116323	-3.45596	0.000548328	0.00440347
KCTD21	754.829	-0.226611	0.0859733	-2.63543	0.00840316	0.0427385
KCTD7	895.346	-0.293449	0.0807056	-3.63644	0.000276437	0.00244971
KCTD8	73.4548	-1.24135	0.248417	-4.94915	7.45374e-07	1.33129e-05
KCTD9	1448.28	0.279406	0.0969312	2.8825	0.00394528	0.0231997
KDELC2	1319.26	0.240198	0.0757221	3.17203	0.00151377	0.0104826
KDELR2	11449.7	0.205546	0.0611135	3.36348	0.000769675	0.00591925
KDM1A	2671.74	-0.194723	0.0622673	-3.12761	0.00176235	0.0119096
KDM2A	28804.2	-0.200737	0.0628617	-3.19328	0.00140665	0.00985561
KDM2B	1043.94	-0.287429	0.0844837	-3.40207	0.000668776	0.00524405
KDM8	165.466	-0.463273	0.150387	-3.0777	0.00208604	0.0136455
KDSR	512.454	0.506818	0.10086	5.02121	5.13471e-07	9.42854e-06
KHDC4	3382.86	-0.329436	0.0535259	-6.15421	7.54544e-10	2.3013e-08
KHDRBS1	5160.85	0.264691	0.070213	3.76987	0.000163334	0.00155947
KHDRBS3	315.499	0.284826	0.107204	2.6568	0.00788852	0.0405722
KHNYN	1340.53	-0.253992	0.0832961	-3.04943	0.00229277	0.0147395
KIAA0040	556.818	0.536794	0.102725	5.22108	1.77879e-07	3.56685e-06
KIAA0319	217.331	0.366395	0.135224	2.70737	0.0067818	0.0359648
KIAA0513	1037.8	0.20151	0.0774059	2.6034	0.00923031	0.0461421
KIAA0754	1008.08	-0.25659	0.0888078	-2.88993	0.0038533	0.0227133
KIAA0825	199.074	0.502868	0.148051	3.39575	0.000684419	0.0053496
KIAA0895	347.862	0.478319	0.114666	4.1692	3.05665e-05	0.000368659
KIAA1109	2401.46	0.333862	0.0973232	3.43007	0.000603418	0.00479094
KIAA1143	1568.3	-0.206278	0.0746158	-2.7647	0.00569757	0.0312022
KIAA1211	612.492	-0.925691	0.103313	-8.95845	3.29267e-19	3.14988e-17
KIAA1217	5772.97	0.391477	0.0659845	5.93241	2.98517e-09	8.33934e-08
KIAA1522	3073.43	0.371315	0.0845932	4.38944	1.13641e-05	0.000151504
KIAA1671	115.983	-3.50879	0.23196	-14.2732	3.21531e-46	1.97048e-43
KIF15	576.716	-0.293699	0.112831	-2.6022	0.00926268	0.0462803
KIF16B	1267.11	0.276798	0.0845929	3.27209	0.00106754	0.00780886
KIF1C	17175.5	0.222641	0.0783572	2.84148	0.00449047	0.0257042
KIF21A	2958.76	0.281584	0.0952327	2.95669	0.00310959	0.0190212
KIF5A	549.33	-0.684063	0.100491	-6.80865	9.85169e-12	3.92686e-10
KIF5C	710.616	0.933129	0.0925197	10.0806	6.73109e-24	1.03128e-21
KIF7	241.735	-0.427278	0.136721	-3.1242	0.00178292	0.0120154
KIFAP3	268.661	0.409275	0.132784	3.08275	0.00205097	0.0134566
KIRREL1	1930.79	0.184985	0.0717932	2.57659	0.00997809	0.0490304
KLC2	4454.2	-0.269161	0.0722502	-3.72533	0.000195062	0.00181383
KLF12	1449.96	-0.218848	0.0829694	-2.63754	0.00835098	0.0425158
KLF15	574.384	0.490598	0.100242	4.89777	9.69292e-07	1.67893e-05
KLF2	759.678	0.366838	0.106452	3.44414	0.000572875	0.00457996
KLF4	1557.96	0.599915	0.103497	5.79068	7.01032e-09	1.81371e-07
KLF5	2528.49	-0.232052	0.0646566	-3.58867	0.000332363	0.00286757
KLF6	4878.22	0.266916	0.0817685	3.26379	0.00109932	0.00801444
KLF9	872.552	0.24446	0.0758771	3.22144	0.00127547	0.00906932
KLHDC10	2178.4	0.425761	0.0641526	6.6367	3.20786e-11	1.16069e-09
KLHDC8B	420.182	-0.550866	0.124192	-4.43988	9.00095e-06	0.000123009
KLHL11	1073.56	-0.201466	0.0745702	-2.70123	0.00690836	0.0365077
KLHL15	967.719	-0.224585	0.0821414	-2.73341	0.00626822	0.0337061
KLHL18	1425.41	-0.472162	0.0845022	-5.58636	2.31877e-08	5.46556e-07
KLHL21	808.097	-0.52495	0.101244	-5.18488	2.16158e-07	4.24451e-06
KLHL3	449.085	-0.437098	0.109897	-3.98179	6.83982e-05	0.000737084
KLHL5	5027.16	0.293485	0.0735003	3.99301	6.52407e-05	0.000708835
KMO	25.9486	1.63807	0.321204	4.88515	1.03352e-06	1.76708e-05
KMT2A	5161.89	-0.305756	0.0659606	-4.63531	3.56409e-06	5.37244e-05
KMT2E	2674.89	0.227972	0.0719325	3.16915	0.00152884	0.0105683
KMT5A	1132.69	-0.255721	0.0759703	-3.36607	0.000762476	0.00586849
KNL1	2247.71	0.272788	0.0926374	2.9445	0.00323472	0.0196311
KNOP1	2520.26	-0.262463	0.0708651	-3.70358	0.000212581	0.00195449
KPNA4	6795.12	0.250675	0.0697782	3.59241	0.000327636	0.00283052
KPNB1	8889.3	0.169561	0.0650432	2.6069	0.00913669	0.0457558
KRBA1	680.346	0.28998	0.0938217	3.09056	0.00199779	0.0131782
KRBA2	275.591	-0.515932	0.122549	-4.20965	2.55764e-05	0.000314469
KRBOX1	34.818	-2.22223	0.319855	-6.58383	4.5847e-11	1.63474e-09
KREMEN1	405.736	0.50622	0.103469	4.89344	9.90878e-07	1.70907e-05
KRIT1	1219.64	0.383909	0.0896552	4.28141	1.85711e-05	0.000235118
KRT17	421.804	0.39893	0.128489	3.09234	0.00198585	0.013117
KRT18	56282.6	0.374782	0.0737871	5.07931	3.78813e-07	7.10221e-06
KRT19	4391.41	-0.236501	0.0811594	-2.91482	0.00355894	0.0212658
KRT8	67490.3	0.441088	0.0841974	5.23887	1.61559e-07	3.26632e-06
KSR1	52.1006	-1.42785	0.243498	-5.78475	7.26185e-09	1.87631e-07
KTI12	388.394	-0.355308	0.109637	-3.23867	0.00120086	0.00862642
KTN1	2878.44	0.385908	0.103818	3.71696	0.000201637	0.00186436
KYAT1	336.164	-0.498423	0.127675	-3.90546	9.40469e-05	0.000967149
KYAT3	485.389	0.344993	0.110407	3.12379	0.00178536	0.0120277
KYNU	2258.93	0.430927	0.0807888	5.33316	9.65194e-08	2.0419e-06
L3HYPDH	362.542	-0.975557	0.130056	-7.49585	6.58717e-14	3.64918e-12
L3MBTL4	464.958	0.721262	0.106914	6.74323	1.54901e-11	5.89856e-10
LACC1	243.23	0.502726	0.143247	3.50516	0.00045634	0.00376123
LACTB	1547.82	0.510383	0.0772317	6.60779	3.90095e-11	1.40113e-09
LAMA3	366.548	-0.638949	0.149453	-4.27021	1.95289e-05	0.000245609
LAMA4	40.6214	1.88111	0.280131	6.56676	5.14215e-11	1.82026e-09
LAMA5	2673.37	0.377337	0.0991631	3.80537	0.000141591	0.00137599
LAMB1	14426.7	0.497081	0.0572253	8.68646	3.73901e-18	3.25892e-16
LAMP1	3199.97	0.199959	0.06713	2.97881	0.00289367	0.0179582
LAMP2	1887.45	0.257751	0.0673866	3.82518	0.000130678	0.00128457
LAMP3	808.35	1.01895	0.0924594	10.999	3.862e-28	8.23235e-26
LAMTOR4	1495.26	0.331522	0.110062	3.01287	0.00258786	0.0163342
LANCL1	698.174	0.283942	0.091097	3.11712	0.00182627	0.0122696
LAP3	6632.36	0.438312	0.0533616	8.21345	2.14916e-16	1.60255e-14
LAPTM4A	1327.21	0.42141	0.0792955	5.31424	1.07104e-07	2.23687e-06
LARGE1	291.864	-0.561925	0.126193	-4.45202	8.50676e-06	0.000117071
LARGE2	158.294	0.60676	0.165438	3.6717	0.000240941	0.00218398
LARP4	4559.5	0.187098	0.072567	2.57826	0.00992982	0.0488421
LCN10	67.0141	-2.87701	0.300285	-8.35581	6.49831e-17	5.05708e-15
LCN12	18.3794	1.17984	0.363046	3.20514	0.00134996	0.00951278
LCP1	1600.67	0.523314	0.0756691	6.91776	4.5884e-12	1.93929e-10
LDB1	1677.86	-0.340006	0.0851024	-3.99526	6.46226e-05	0.000704847
LDHB	2497.11	-0.28578	0.0856839	-3.33549	0.000851493	0.00642997
LDHD	46.4512	0.882643	0.296474	3.05332	0.00226328	0.0145812
LDLR	13030.8	0.50009	0.0612972	8.15828	3.39824e-16	2.48668e-14
LDLRAD3	222.433	-0.883585	0.131218	-6.722	1.79253e-11	6.72147e-10
LDOC1	38.2031	-3.97882	0.352219	-7.05803	1.68883e-12	7.63126e-11
LEMD3	1985.48	-0.264285	0.0763783	-3.45999	0.000540196	0.00434884
LENG8	2489.5	-0.20999	0.0765843	-2.74157	0.0061147	0.0330072
LEPR	186.861	0.530626	0.15493	3.42708	0.000610105	0.00483425
LETM1	5992.14	0.262296	0.0588181	4.45952	8.21423e-06	0.000113468
LFNG	136.547	-1.78946	0.219279	-8.10685	5.19495e-16	3.66468e-14
LGALS3	381.347	0.517761	0.130742	3.96036	7.48361e-05	0.000795453
LGALS8	1203.94	0.25894	0.063151	4.09979	4.13525e-05	0.000483005
LGR4	6232.78	-0.487565	0.0644137	-7.56943	3.74852e-14	2.15579e-12
LGR5	128.408	-2.15353	0.188454	-11.2741	1.76165e-29	4.21314e-27
LGSN	526.785	-0.307339	0.102478	-2.99976	0.00270195	0.0169561
LHPP	759.093	0.409341	0.126719	3.23232	0.0012279	0.00877245
LIF	131.901	-1.13798	0.177972	-6.31134	2.76622e-10	8.90778e-09
LIG3	2680.63	-0.193508	0.0570004	-3.39505	0.000686163	0.00535783
LIMA1	2187.74	0.596331	0.0745103	8.00183	1.22585e-15	8.17695e-14
LIMD1	3817.21	-0.311408	0.0634224	-4.90981	9.11666e-07	1.59631e-05
LIMS1	2734.63	0.288039	0.0774487	3.71915	0.000199891	0.00185346
LIN28B	8076.85	0.380184	0.0726992	5.22966	1.69819e-07	3.41921e-06
LIN52	899.548	0.369945	0.0808479	4.5748	4.76681e-06	6.95033e-05
LIN54	1269.54	0.299591	0.0707894	4.23199	2.31634e-05	0.000287505
LIN7C	1838.66	-0.542087	0.0960017	-5.6469	1.63365e-08	3.97981e-07
LINC-PINT	900.845	0.299312	0.0900506	3.32376	0.000888132	0.00668657
LINC00189	5.33815	-1.16829	0.397273	-2.75756	0.00582338	0.0317368
LINC00221	28.3014	-2.76129	0.339269	-7.01303	2.33212e-12	1.03007e-10
LINC00265	164.484	0.646075	0.153097	4.21288	2.5213e-05	0.000310195
LINC00351	387.97	0.486389	0.112454	4.32599	1.51846e-05	0.000196818
LINC00472	23.7666	-2.16132	0.346179	-5.85306	4.82607e-09	1.28943e-07
LINC00482	99.9905	-0.648005	0.207969	-3.10925	0.00187562	0.0125368
LINC00654	760.988	-0.582538	0.0793271	-7.3423	2.09949e-13	1.09503e-11
LINC00674	1382.2	0.250528	0.0655781	3.82062	0.000133119	0.0013053
LINC00857	600.376	-0.292148	0.108272	-2.69893	0.0069562	0.0367365
LINC00869	209.411	0.478986	0.146585	3.26382	0.00109922	0.00801444
LINC00888	431.353	0.474816	0.116606	4.07426	4.61613e-05	0.000532511
LINC00938	343.925	-0.559467	0.141853	-3.94178	8.0879e-05	0.000848365
LINC00958	1598.57	0.266066	0.0673385	3.95106	7.78067e-05	0.00082257
LINC00982	75.555	0.629834	0.227539	2.77437	0.00553086	0.0304765
LINC00997	66.5123	0.529961	0.201541	2.62174	0.0087481	0.0441821
LINC01000	4543.65	0.248653	0.0753293	3.30062	0.000964729	0.00717456
LINC01004	2130.15	0.305005	0.0740873	4.11639	3.84854e-05	0.000454661
LINC01089	106.955	-0.741486	0.206818	-3.58797	0.000333262	0.00287406
LINC01096	46.412	1.08445	0.281192	3.82527	0.000130631	0.00128457
LINC01137	30.361	0.795927	0.301919	2.64848	0.00808549	0.0414007
LINC01145	1017.79	0.359963	0.0876342	4.10643	4.0182e-05	0.000471015
LINC01163	23.9199	0.955563	0.326071	2.92643	0.00342873	0.0206007
LINC01192	42.778	1.19151	0.267551	4.42541	9.62591e-06	0.00013073
LINC01224	511.966	-0.36147	0.0988509	-3.65896	0.000253242	0.00228023
LINC01232	111.957	0.495614	0.165955	2.9811	0.00287218	0.0178361
LINC01419	5529.24	0.240179	0.0714991	3.3592	0.000781687	0.0059838
LINC01508	8.19637	-1.60728	0.397945	-3.632	0.000281236	0.00248438
LINC01559	85.9656	-1.026	0.198414	-5.12479	2.97875e-07	5.68251e-06
LINC01579	67.5464	0.612312	0.219097	2.78491	0.00535422	0.0297034
LINC01608	329.508	-0.339648	0.116125	-2.92584	0.00343527	0.0206274
LINC01611	54.4421	0.69556	0.243141	2.84967	0.00437652	0.0252287
LINC01703	6.47846	1.16253	0.399063	2.9681	0.00299643	0.0184673
LINC01795	69.1091	-0.621012	0.213431	-2.89676	0.00377042	0.0223119
LINC01882	98.6729	0.509904	0.18613	2.72848	0.00636279	0.0341584
LINC02006	94.0807	-0.779045	0.19491	-3.99701	6.41479e-05	0.000701229
LINC02015	23.2831	-0.885822	0.323726	-2.66762	0.00763916	0.0395134
LINC02038	193.128	-0.384815	0.135381	-2.84546	0.00443477	0.0254373
LINC02046	96.6499	1.01888	0.217463	4.67843	2.89086e-06	4.47457e-05
LINC02197	41.7657	0.901945	0.329848	2.70239	0.00688427	0.0363999
LINC02241	19.0795	-2.08205	0.36186	-5.32082	1.03301e-07	2.16899e-06
LINC02242	173.782	-1.0267	0.343413	-2.89407	0.00380286	0.0224632
LINC02246	59.8587	0.70977	0.231785	3.05177	0.00227494	0.0146431
LINC02313	147.039	-0.599246	0.175586	-3.42452	0.000615891	0.00487223
LINC02331	478.221	0.353836	0.126049	2.80806	0.00498403	0.0279902
LINC02381	679.795	-0.366064	0.110637	-3.30904	0.000936161	0.00700085
LINC02397	11.5912	-1.07307	0.389513	-2.85489	0.0043052	0.0248866
LINC02538	33.709	-0.83803	0.31422	-2.74845	0.0059877	0.0324532
LINC02542	532.951	0.262527	0.10036	2.6153	0.00891491	0.0448513
LINC02605	80.9344	1.13928	0.238512	4.66105	3.14593e-06	4.81615e-05
LINC02609	386.63	1.41957	0.126454	11.2148	3.44888e-29	7.95719e-27
LINGO1	32.8335	-1.70788	0.308925	-5.40093	6.62969e-08	1.44654e-06
LIPA	1458.24	0.382004	0.0728758	5.24258	1.58346e-07	3.20799e-06
LIPG	170.172	-1.67558	0.17357	-9.61269	7.06776e-22	8.71735e-20
LMAN1	4133.65	0.347548	0.0710579	4.8913	1.0017e-06	1.72096e-05
LMBR1	3295.43	0.244205	0.0793959	3.07587	0.0020989	0.0137251
LMBRD1	1033.38	0.388066	0.0934517	4.15289	3.28297e-05	0.000392575
LMF2	1751.58	0.3798	0.113577	3.34388	0.000826167	0.00626769
LMTK2	5577.22	0.240033	0.063713	3.76735	0.00016499	0.00157222
LNPK	2366.97	0.284898	0.077314	3.68508	0.000228627	0.00208249
LOC100128653	20.0936	-1.01926	0.351134	-2.82057	0.00479385	0.0271007
LOC100129484	92.9593	-1.05602	0.212595	-4.96072	7.02315e-07	1.25897e-05
LOC100130357	54.4787	0.655271	0.254949	2.59502	0.00945865	0.0470438
LOC100130370	428.632	-0.494184	0.111156	-4.44485	8.79522e-06	0.000120533
LOC100134868	180.297	-0.548807	0.143232	-3.82959	0.000128355	0.00126554
LOC100506302	283.74	0.466409	0.122779	3.79854	0.000145551	0.00140889
LOC100506990	364.848	0.476041	0.104983	4.53503	5.75948e-06	8.24447e-05
LOC100507377	222.071	0.941597	0.13978	6.72986	1.69828e-11	6.41715e-10
LOC100507412	117.598	-0.722257	0.221802	-3.23891	0.00119987	0.00862248
LOC100507507	298.38	0.476248	0.126632	3.76128	0.000169043	0.00160383
LOC100652758	63.197	-0.732367	0.249703	-2.94347	0.00324552	0.0196566
LOC100996660	39.8028	0.723912	0.257614	2.79108	0.00525319	0.0292672
LOC100996724	306.157	0.433119	0.136337	3.17504	0.00149815	0.0104111
LOC101927021	369.507	-0.702193	0.126719	-5.54515	2.93699e-08	6.82433e-07
LOC101927209	23.9033	-0.950755	0.344461	-2.72016	0.00652495	0.0348572
LOC101927550	182.842	0.529633	0.147795	3.58376	0.000338687	0.00291443
LOC101927560	7.17305	1.03647	0.397885	2.67266	0.00752528	0.0390315
LOC101927759	25.3288	1.23755	0.313674	3.92969	8.50539e-05	0.000885346
LOC101927858	54.1524	0.976431	0.230115	4.22463	2.39334e-05	0.000296312
LOC101927995	12.0438	-1.16382	0.390147	-3.06269	0.00219354	0.0142113
LOC101928236	600.73	0.31282	0.11762	2.65894	0.00783872	0.0403478
LOC101928451	3215.46	0.360167	0.0694484	5.18559	2.15336e-07	4.23566e-06
LOC101928842	65.9029	1.11459	0.23827	4.6648	3.08923e-06	4.74044e-05
LOC101929007	272.207	-0.586226	0.14704	-3.98277	6.81169e-05	0.00073519
LOC101929709	290.148	0.372926	0.123586	3.01455	0.0025736	0.0162495
LOC101929895	379.634	0.320075	0.111227	2.87677	0.00401767	0.0235442
LOC101930112	94.9086	-0.542357	0.199177	-2.7233	0.00646341	0.0345661
LOC102723493	207.909	0.456024	0.165543	2.76059	0.00576978	0.0315184
LOC102723728	2464.61	0.264242	0.0840445	3.14438	0.00166441	0.0113756
LOC102724064	864.968	-0.374555	0.0944318	-3.96864	7.22838e-05	0.000773776
LOC102724081	99.2339	0.700366	0.185769	3.76173	0.00016874	0.00160173
LOC102724250	1694.08	0.44773	0.0821486	5.45035	5.02696e-08	1.11646e-06
LOC102724322	62.0272	0.636537	0.219947	2.87503	0.00403987	0.0236508
LOC102724497	12.1366	1.55438	0.395899	3.73999	0.000184024	0.00172675
LOC102724562	70.9276	0.909481	0.228407	3.97971	6.89993e-05	0.000741856
LOC102724621	298.143	-4.10256	0.178726	-22.1434	1.20732e-108	5.91918e-105
LOC102724701	1257.29	-0.520935	0.104003	-5.00893	5.47329e-07	9.9941e-06
LOC102724843	2723.43	-0.796371	0.0792888	-10.0435	9.81408e-24	1.46919e-21
LOC102724852	16672.4	0.633861	0.178478	3.55417	0.000379176	0.00321349
LOC102724968	37.6075	1.0425	0.297767	3.40866	0.000652831	0.00513133
LOC105369354	215.184	-0.499549	0.128214	-3.89155	9.96058e-05	0.00101738
LOC105369455	40.4583	0.913499	0.294216	3.08311	0.00204852	0.013445
LOC105369669	57.839	-0.67384	0.23932	-2.81153	0.00493072	0.0277544
LOC105369686	29.5796	-0.784698	0.293948	-2.6434	0.00820788	0.0419094
LOC105369748	272.013	0.483434	0.141665	3.41339	0.000641607	0.00506137
LOC105369827	13.2035	-1.09745	0.378384	-2.82997	0.00465528	0.0264622
LOC105369828	17.6907	-1.11262	0.351624	-3.08888	0.00200916	0.0132382
LOC105369859	7.8635	0.885168	0.399033	2.75578	0.00585519	0.0318696
LOC105370461	323.82	0.751105	0.1442	5.20625	1.927e-07	3.83659e-06
LOC105370463	8.2926	1.29498	0.39875	3.11195	0.00185859	0.0124399
LOC105370481	60.6818	0.777566	0.277102	2.81477	0.00488126	0.0275234
LOC105370698	9.2797	-1.70707	0.394099	-3.93076	8.46782e-05	0.000882372
LOC105370780	18.0254	-0.926122	0.3335	-2.58692	0.00968374	0.0479686
LOC105370956	9.23619	-1.19473	0.391265	-2.98164	0.00286712	0.0178207
LOC105371085	10.7329	-1.23004	0.381834	-3.06297	0.00219153	0.014203
LOC105371159	8.72622	-1.41383	0.393233	-3.09398	0.00197489	0.013066
LOC105371224	5151.37	0.218599	0.0807029	2.70839	0.00676115	0.0358941
LOC105371453	7287.14	0.467079	0.070664	6.61005	3.84201e-11	1.38249e-09
LOC105371611	84.8349	1.05367	0.251095	4.22109	2.43128e-05	0.000300819
LOC105371961	41.3738	-0.968964	0.290971	-3.30145	0.000961852	0.00715587
LOC105371967	36.6461	-0.893733	0.335092	-2.7046	0.00683863	0.0361898
LOC105372042	6.90565	1.4306	0.399456	3.30706	0.000942803	0.00703822
LOC105372044	10.2027	1.27311	0.398305	2.96784	0.002999	0.0184773
LOC105372061	149.112	0.528218	0.177676	2.97532	0.00292682	0.0180952
LOC105372233	105.34	-0.560358	0.205657	-2.72782	0.00637537	0.0341979
LOC105372310	896.739	-0.283078	0.0955681	-2.9621	0.00305545	0.0187603
LOC105372380	9.92936	-1.61666	0.39851	-3.68311	0.000230405	0.00209674
LOC105372862	11.9431	-1.15185	0.388551	-3.01769	0.0025471	0.0161029
LOC105372924	84.7905	-1.8609	0.221111	-8.31936	8.84422e-17	6.77516e-15
LOC105373297	8.48228	1.86643	0.396139	3.87629	0.000106061	0.0010716
LOC105373485	1541.85	0.305618	0.0937257	3.26052	0.00111206	0.00808733
LOC105373873	7.07048	-1.50402	0.396088	-4.11246	3.91466e-05	0.000461083
LOC105374019	51.2979	0.781586	0.246071	3.16052	0.00157489	0.0108445
LOC105374140	19.4631	1.03	0.336375	2.99833	0.00271465	0.0170304
LOC105374151	67.2091	-1.34174	0.310393	-4.29265	1.76552e-05	0.000224829
LOC105374218	150.659	-0.49032	0.143823	-3.405	0.000661648	0.00519023
LOC105374407	138.864	0.705194	0.154019	4.55708	5.18706e-06	7.50173e-05
LOC105374493	45.3215	1.00213	0.276334	3.62364	0.000290489	0.00255716
LOC105374879	18.1082	-1.46075	0.350126	-4.08206	4.4639e-05	0.000516774
LOC105375127	51.0418	-0.670436	0.257544	-2.60534	0.0091784	0.045906
LOC105375162	46.7392	0.830928	0.24309	3.40671	0.000657518	0.00516403
LOC105375170	47.0864	-1.41829	0.251286	-5.53318	3.14484e-08	7.28141e-07
LOC105375253	51.0669	0.727174	0.248792	2.92036	0.0034963	0.0209298
LOC105375369	12.8026	-1.48915	0.391868	-3.63707	0.000275752	0.00244696
LOC105375423	14.2753	0.983328	0.383958	2.64067	0.00827423	0.0422238
LOC105375434	596.739	0.666349	0.154199	4.3178	1.57593e-05	0.000203058
LOC105375721	116.97	0.778738	0.192738	4.02466	5.70573e-05	0.000634686
LOC105375816	6.14794	-1.72271	0.398394	-3.63586	0.00027705	0.00245403
LOC105375914	288.228	0.944577	0.195932	4.76285	1.90877e-06	3.05076e-05
LOC105376107	13.949	-2.93134	0.388241	-5.54762	2.8959e-08	6.74484e-07
LOC105376114	81.1496	0.806747	0.214646	3.74511	0.000180316	0.00169601
LOC105376156	181.845	-0.410133	0.145551	-2.81768	0.00483723	0.0272998
LOC105376544	81.7046	0.599578	0.1949	3.0607	0.00220819	0.014295
LOC105376600	64.1524	-1.22391	0.233113	-5.2256	1.73589e-07	3.49155e-06
LOC105377016	956.723	-0.987038	0.0957997	-10.3021	6.89598e-25	1.11766e-22
LOC105377067	156.534	-0.598723	0.155528	-3.84815	0.000119014	0.00118236
LOC105377148	86.0587	-0.689878	0.205329	-3.34769	0.000814879	0.00618684
LOC105377310	16.5471	-0.947943	0.349018	-2.69408	0.00705838	0.0371702
LOC105377428	23.2212	0.958433	0.316939	2.87255	0.00407176	0.0237794
LOC105377725	15.2843	1.25424	0.347935	3.48657	0.000489255	0.00399449
LOC105377873	141.264	0.549703	0.176358	3.11479	0.00184075	0.0123415
LOC105377884	8.99433	-2.50919	0.396184	-5.299	1.16439e-07	2.41383e-06
LOC105377885	36.9631	-4.13073	0.360079	-6.51083	7.47344e-11	2.58486e-09
LOC105377979	73.5382	0.79651	0.227291	3.50087	0.00046375	0.00380686
LOC105377992	19.8553	1.20303	0.337853	3.47741	0.00050629	0.00411985
LOC105378075	24.4186	1.4727	0.347834	4.04132	5.31507e-05	0.000594942
LOC105378120	265.885	0.378574	0.143545	2.63527	0.00840696	0.0427454
LOC105378260	219.465	-1.64688	0.191211	-8.58247	9.28552e-18	7.71603e-16
LOC105378560	204.727	-0.425092	0.150207	-2.8373	0.00454966	0.0259672
LOC105378789	5.31671	-1.21518	0.391914	-2.86354	0.0041893	0.0243426
LOC105378835	5.71783	-1.73105	0.391335	-4.34474	1.39439e-05	0.00018206
LOC105378842	369.394	0.46612	0.116977	3.98143	6.85006e-05	0.000737303
LOC105378936	170.241	0.481109	0.162367	2.96858	0.00299176	0.0184443
LOC105379278	70.6693	-0.877656	0.259908	-3.35761	0.000786193	0.00600624
LOC105379280	660.16	-1.32333	0.0949319	-13.9314	4.08528e-44	2.35637e-41
LOC105379362	84.5547	2.31847	0.244716	9.26352	1.97808e-20	2.17933e-18
LOC105379392	66.1967	0.99085	0.259098	3.86416	0.000111474	0.00111822
LOC105379752	208.171	0.394561	0.13833	2.84983	0.0043743	0.0252233
LOC107984214	31.9244	0.743143	0.283094	2.58401	0.00976578	0.0482732
LOC107984289	298.043	-0.5616	0.139994	-4.0204	5.80992e-05	0.000643719
LOC107984292	61.2562	-0.713123	0.252995	-2.83606	0.00456732	0.0260529
LOC107984345	112.176	0.5791	0.190857	3.03957	0.00236914	0.0151636
LOC107984376	33.152	-1.13343	0.291967	-3.84066	0.000122704	0.0012141
LOC107984616	8.27529	-1.53441	0.399348	-3.51649	0.000437295	0.00363535
LOC107984745	36.7098	-1.09378	0.279876	-3.86868	0.000109425	0.00110048
LOC107984862	18.0048	-1.7427	0.375625	-4.10766	3.9969e-05	0.000469361
LOC107984993	294.204	-0.329857	0.115438	-2.85718	0.0042742	0.024748
LOC107985002	152.465	-0.410003	0.158093	-2.59118	0.00956486	0.047457
LOC107985014	61.7368	0.974058	0.263576	3.69222	0.000222307	0.00203343
LOC107985200	892.718	0.414757	0.122221	3.39397	0.000688862	0.00537362
LOC107985486	55.89	0.666664	0.227532	2.91919	0.00350947	0.0210022
LOC107985541	108.755	0.669893	0.171944	3.88825	0.000100972	0.00102919
LOC107985544	22.1406	-0.929263	0.318649	-2.88225	0.00394843	0.0232112
LOC107985634	36.1623	-3.96423	0.343155	-6.50963	7.53339e-11	2.60101e-09
LOC107985686	15.1778	1.07829	0.357509	2.99369	0.00275625	0.0172265
LOC107985798	12.1773	-1.83586	0.378115	-4.49072	7.09833e-06	9.93614e-05
LOC107986011	190.636	-1.26788	0.157986	-8.01972	1.05989e-15	7.23791e-14
LOC107986022	11.558	-1.9603	0.377006	-4.70811	2.5002e-06	3.91297e-05
LOC107986066	115.687	-0.639628	0.182358	-3.50828	0.000451008	0.00373353
LOC107986127	4.88615	-1.74475	0.391832	-4.27503	1.91108e-05	0.00024079
LOC107986153	666.017	0.273664	0.102282	2.6748	0.00747738	0.0388447
LOC107986198	59.8621	1.05324	0.229813	4.54611	5.46465e-06	7.8626e-05
LOC107986211	232.674	0.414697	0.142548	2.90884	0.00362774	0.0216026
LOC107986275	67.0553	-1.16864	0.235608	-4.91053	9.08327e-07	1.59189e-05
LOC107986282	61.829	-0.72904	0.234776	-3.09127	0.00199302	0.0131555
LOC107986285	188.097	-0.43445	0.147877	-2.92127	0.00348613	0.0208753
LOC107986293	208.45	-0.882912	0.162523	-5.43575	5.45655e-08	1.20505e-06
LOC107986352	2143.73	-0.318005	0.0963745	-3.29948	0.000968648	0.00720097
LOC107986363	383.465	0.407848	0.104698	3.89066	9.99713e-05	0.00102005
LOC107986558	281.904	-1.5041	0.12566	-11.9461	6.80565e-33	2.05332e-30
LOC107986561	38.6647	1.0177	0.3092	3.26934	0.001078	0.00787068
LOC107986700	80.4513	0.584967	0.206271	2.84416	0.00445293	0.0255202
LOC107986777	22.7234	-1.71827	0.351817	-4.69522	2.66315e-06	4.14172e-05
LOC107986779	462.902	0.391783	0.12808	3.05762	0.002231	0.0144064
LOC107986837	76.807	0.955355	0.244763	3.90226	9.52972e-05	0.000978467
LOC107986838	86.2914	0.616141	0.19763	3.11004	0.0018706	0.0125074
LOC107986858	46.7484	1.22848	0.277538	4.41696	1.001e-05	0.000134919
LOC107986918	34.0064	-0.872661	0.279756	-3.0901	0.00200087	0.0131896
LOC107987073	23.4627	0.818022	0.311373	2.61219	0.00899641	0.0452033
LOC107987081	901.928	-0.293176	0.107873	-2.7175	0.00657777	0.0350725
LOC107987160	1434.97	-0.459717	0.0672756	-6.83252	8.34353e-12	3.36677e-10
LOC107987290	33.6075	-1.25492	0.288862	-4.28596	1.8195e-05	0.000230505
LOC107987294	198.014	-0.995253	0.214472	-4.63009	3.65508e-06	5.49692e-05
LOC107987397	4460.95	0.509586	0.085999	5.92517	3.11973e-09	8.69047e-08
LOC107987401	246.045	-0.493044	0.132498	-3.7187	0.000200248	0.00185478
LOC108783654	755.233	-0.305919	0.0992413	-3.08216	0.00205501	0.0134786
LOC112267899	25.3142	0.958662	0.313461	3.01152	0.00259939	0.0163965
LOC112267938	109.274	-0.506492	0.181204	-2.78943	0.00528005	0.02936
LOC112268009	187.805	0.578851	0.165933	3.48708	0.00048832	0.00398852
LOC112268059	14.675	1.05641	0.369029	2.85591	0.00429132	0.0248398
LOC112268189	13.2593	-2.1125	0.390909	-4.78136	1.74116e-06	2.8243e-05
LOC112268268	180.148	-0.50772	0.180262	-2.83411	0.00459536	0.0261595
LOC112268280	13.8325	-1.00686	0.370448	-2.65216	0.0079978	0.0410589
LOC112268317	617.413	-0.474252	0.097131	-4.88325	1.04353e-06	1.78108e-05
LOC152048	205.545	-0.371689	0.141007	-2.63373	0.00844517	0.0429063
LOC171391	466.357	0.4942	0.130518	3.78832	0.000151671	0.00146235
LOC254896	35.3937	-1.41269	0.32778	-4.31358	1.60629e-05	0.000206024
LOC283335	122.003	0.474773	0.177516	2.68319	0.00729235	0.0381056
LOC339166	105.65	-0.796746	0.184781	-4.31021	1.63102e-05	0.000208922
LOC339862	172.504	-0.580604	0.172683	-3.35798	0.000785155	0.00600065
LOC339975	50.1979	0.785177	0.25677	3.04536	0.002324	0.0149087
LOC389831	854.124	-0.595177	0.0735099	-8.09535	5.7101e-16	3.99931e-14
LOC389834	1083.87	-0.237361	0.0877012	-2.70629	0.00680403	0.0360534
LOC401312	7.58891	-1.72916	0.398214	-3.73766	0.000185743	0.00173663
LOC440300	171.234	-0.576238	0.152637	-3.76854	0.000164208	0.00156628
LOC613266	23.0142	-0.937616	0.310295	-2.95984	0.003078	0.0188751
LOC730268	176.762	0.766565	0.151017	5.07149	3.94712e-07	7.37313e-06
LOC79999	57.938	0.680759	0.248276	2.74457	0.00605897	0.0327605
LOC93622	393.714	-0.330758	0.122037	-2.71156	0.00669677	0.0356199
LONRF1	239.71	0.564752	0.131905	4.27547	1.90731e-05	0.000240542
LONRF3	1044.83	0.376988	0.0996629	3.78167	0.000155783	0.00149684
LOX	149.353	-0.818566	0.158152	-5.18222	2.19265e-07	4.29571e-06
LOXL4	835.429	0.502425	0.101771	4.93818	7.88532e-07	1.40199e-05
LPGAT1	3893.03	0.302122	0.068573	4.40592	1.05336e-05	0.00014149
LPIN1	1650.21	0.311273	0.0756895	4.1125	3.91404e-05	0.000461083
LPIN2	1573.36	0.232434	0.0717141	3.24096	0.00119128	0.00856774
LPP	5445.08	0.279723	0.0691217	4.04674	5.19365e-05	0.000584688
LRBA	4769.76	0.272478	0.0795596	3.42474	0.000615389	0.00487218
LRCH3	2385.59	-0.211113	0.0690364	-3.0577	0.00223045	0.0144064
LRCH4	1033.94	0.353278	0.104573	3.37794	0.00073031	0.00564975
LRFN4	54.9322	-2.79528	0.299457	-8.81015	1.2498e-18	1.1507e-16
LRFN5	218.744	0.600495	0.125703	4.76829	1.85792e-06	2.98898e-05
LRG1	532.505	0.507631	0.128525	3.94432	8.00262e-05	0.00084195
[truncated: 2,013 more rows]

## Sheet: sig_polyic_vs_ctrl_WT
gene	baseMean	log2FoldChange	lfcSE	stat	pvalue	padj
A1BG-AS1	87.0289	0.535041	0.201518	2.65341	0.00796838	0.0199562
A1CF	9027.94	-0.571927	0.07064	-8.09642	5.65986e-16	6.00525e-15
A2M	9583.88	-0.902193	0.0496213	-18.1809	7.31645e-74	7.34172e-72
AAAS	2434.38	-0.849574	0.111022	-7.65179	1.98202e-14	1.83803e-13
AACS	829.545	-0.525865	0.0768355	-6.84348	7.72929e-12	5.61918e-11
AADAC	456.427	-0.853631	0.114163	-7.47629	7.64475e-14	6.72696e-13
AADACL2-AS1	5.42794	1.16562	0.399287	2.76545	0.00568449	0.0146692
AADACP1	65.2939	-0.848728	0.2578	-3.30935	0.000935134	0.0027923
AADAT	533.68	0.29891	0.117321	2.54736	0.0108542	0.0263517
AAK1	3539.05	0.330403	0.0645051	5.12215	3.02074e-07	1.40472e-06
AAMP	4287.28	-0.83691	0.0748154	-11.186	4.77357e-29	1.18555e-27
AARS	14571	-0.512283	0.0862712	-5.93817	2.88226e-09	1.64448e-08
AARS2	2074.96	-0.415975	0.0926512	-4.4896	7.13574e-06	2.83365e-05
AARSD1	1101.1	-0.835177	0.0963669	-8.66559	4.49199e-18	5.53509e-17
AASDH	179.634	0.444855	0.165696	2.67945	0.00737428	0.0185911
ABAT	913.449	-0.824351	0.0869347	-9.48319	2.46625e-21	3.82449e-20
ABCA1	5207.85	-0.469234	0.0591878	-7.92793	2.22836e-15	2.25221e-14
ABCA11P	174.49	0.655664	0.164248	3.99081	6.5849e-05	0.000230812
ABCA2	1381.75	-0.892602	0.0859803	-10.38	3.05929e-25	6.09598e-24
ABCA5	420.991	0.426916	0.159079	2.68874	0.00717225	0.0181451
ABCA7	330.679	-0.410992	0.129244	-3.18063	0.00146956	0.00424205
ABCB1	1462.18	0.501131	0.0818239	6.12486	9.07612e-10	5.42458e-09
ABCB10	751.214	-0.276722	0.0875857	-3.15952	0.00158029	0.00453651
ABCB4	410.893	-0.589257	0.108111	-5.44995	5.03846e-08	2.5485e-07
ABCB6	5387.43	-1.29582	0.0693703	-18.6791	7.32827e-78	7.73513e-76
ABCB8	971.497	-0.736959	0.106557	-6.91609	4.64284e-12	3.44162e-11
ABCB9	342.91	-0.827634	0.122402	-6.75932	1.38646e-11	9.83351e-11
ABCC3	1316.29	-0.674464	0.0728188	-9.26242	1.99842e-20	2.91327e-19
ABCC4	1776.35	-0.505243	0.0701429	-7.20312	5.88517e-13	4.75081e-12
ABCC5	2280.69	-0.454687	0.0664077	-6.84677	7.55337e-12	5.49664e-11
ABCC6	2624.08	-0.208918	0.0748076	-2.79274	0.00522629	0.0135784
ABCC9	742.929	0.671192	0.121512	5.52351	3.32284e-08	1.70932e-07
ABCD3	3366.7	-0.51737	0.0907181	-5.70295	1.17749e-08	6.33533e-08
ABCE1	4572.41	-0.300263	0.0784364	-3.82812	0.000129127	0.000435425
ABCF2	3900.79	-0.390502	0.0696505	-5.60661	2.06326e-08	1.08455e-07
ABCF3	1390.86	-0.240873	0.0937074	-2.57041	0.0101579	0.0248309
ABCG2	1223.6	-0.908455	0.0925895	-9.81036	1.01601e-22	1.7435e-21
ABHD10	1085.25	-0.285594	0.0887392	-3.21827	0.00128968	0.00376505
ABHD12	2393.13	-0.47775	0.08019	-5.95768	2.55842e-09	1.46606e-08
ABHD13	523.974	0.334657	0.123857	2.70212	0.00688979	0.0175021
ABHD14A	434.199	-0.863052	0.137711	-6.26271	3.7835e-10	2.3446e-09
ABHD14B	1213.59	-0.867927	0.109005	-7.96063	1.7116e-15	1.74728e-14
ABHD15	418.634	-1.03336	0.0994585	-10.3822	2.98939e-25	5.96199e-24
ABHD17A	1742.15	-0.564338	0.100714	-5.60309	2.10566e-08	1.10529e-07
ABHD17B	502.72	0.349512	0.100584	3.4745	0.000511805	0.00158778
ABHD3	864.118	-0.387455	0.0907617	-4.26878	1.96547e-05	7.38027e-05
ABHD4	2032.37	-0.771747	0.0997011	-7.74006	9.93712e-15	9.45823e-14
ABHD5	574.884	0.394358	0.124814	3.15882	0.0015841	0.00454396
ABHD8	392.306	-0.930402	0.1297	-7.17022	7.48777e-13	5.97766e-12
ABITRAM	336.173	0.35295	0.126957	2.78064	0.00542522	0.0140542
ABL1	3642.89	0.248634	0.0675484	3.68071	0.000232584	0.000755046
ABL2	2560.71	1.09308	0.0807179	13.5408	8.97769e-42	3.76205e-40
ABLIM3	558.69	0.448001	0.103358	4.33384	1.4653e-05	5.61457e-05
ABRAXAS1	395.23	0.869841	0.121518	7.15675	8.26116e-13	6.56697e-12
ABRAXAS2	566.577	0.47912	0.0874372	5.47955	4.26405e-08	2.17004e-07
ABTB2	4.99468	1.38636	0.395787	3.05998	0.00221349	0.00620148
ACAA1	3719.23	-0.851928	0.102031	-8.34923	6.87118e-17	7.81282e-16
ACAA2	1161	-0.728127	0.0838787	-8.68036	3.94509e-18	4.88001e-17
ACACA	4383.59	-0.459953	0.0762993	-6.02835	1.65643e-09	9.66013e-09
ACACB	1423.15	-0.833939	0.0896545	-9.30151	1.38461e-20	2.03436e-19
ACAD10	1055.89	-0.372791	0.0887728	-4.19935	2.6768e-05	9.87124e-05
ACAD11	1057.9	-0.597601	0.0834056	-7.16531	7.76118e-13	6.18269e-12
ACAD8	648.647	-0.465268	0.0994102	-4.67977	2.87194e-06	1.19209e-05
ACAD9	3245.87	-0.461958	0.0747076	-6.18354	6.26814e-10	3.8063e-09
ACADS	532.358	-0.924697	0.113248	-8.1614	3.31162e-16	3.59205e-15
ACADSB	2480.38	-0.544122	0.0928458	-5.86104	4.59975e-09	2.5745e-08
ACADVL	5681.82	-1.05862	0.0887833	-11.9232	8.96314e-33	2.65302e-31
ACAP3	1558.37	-0.71037	0.090228	-7.87272	3.47022e-15	3.4574e-14
ACAT1	1220.27	-0.284331	0.0844845	-3.36557	0.000763852	0.00231577
ACAT2	5237.22	-1.03101	0.0747994	-13.7835	3.20264e-43	1.42476e-41
ACBD4	205.238	-0.996102	0.134724	-7.38581	1.51524e-13	1.2991e-12
ACBD5	2463.44	0.255821	0.0858108	2.98142	0.00286915	0.00787453
ACCS	219.908	0.509924	0.14251	3.57588	0.000349058	0.00110824
ACD	2550.72	-0.679882	0.103052	-6.59765	4.1773e-11	2.84552e-10
ACE2	67.5697	2.39684	0.24237	9.52311	1.68076e-21	2.63562e-20
ACER2	250.279	1.72951	0.198032	8.71597	2.88281e-18	3.5958e-17
ACER3	581.255	0.299897	0.110839	2.70557	0.00681867	0.0173368
ACHE	37.0532	2.47359	0.35267	6.30717	2.84184e-10	1.78779e-09
ACIN1	6239.72	0.151849	0.0582974	2.60471	0.00919515	0.0227208
ACKR4	4.14953	0.907941	0.388379	3.18234	0.00146091	0.00422144
ACLY	14061.2	-1.1443	0.0567248	-20.1726	1.7038e-90	2.17863e-88
ACMSD	784.828	-0.915549	0.0964846	-9.48762	2.36368e-21	3.67051e-20
ACO1	2177.6	-0.971516	0.0701839	-13.8417	1.42705e-43	6.43812e-42
ACO2	2875.59	-0.560074	0.0798507	-7.01377	2.31985e-12	1.7699e-11
ACOT11	412.013	-0.616922	0.10757	-5.7348	9.76303e-09	5.29618e-08
ACOT13	1749.09	-0.730144	0.0706359	-10.3363	4.82921e-25	9.48755e-24
ACOT7	1154.59	-0.222546	0.0910881	-2.44318	0.0145587	0.0343486
ACOT8	598.074	-0.948725	0.116904	-8.11351	4.91767e-16	5.23763e-15
ACOX1	3713.37	-0.683146	0.0628955	-10.8615	1.75784e-27	4.01379e-26
ACOX2	902.716	-0.811354	0.0955541	-8.48938	2.0775e-17	2.43521e-16
ACOX3	509.022	-0.614469	0.108448	-5.66488	1.47127e-08	7.8406e-08
ACP1	1660.43	-0.392945	0.0657129	-5.97971	2.23534e-09	1.28818e-08
ACP5	511.267	-0.87861	0.098032	-8.96008	3.2445e-19	4.31129e-18
ACP6	524.908	-0.83211	0.110281	-7.54401	4.55725e-14	4.09055e-13
ACSF2	874.454	-1.07307	0.0865162	-12.4011	2.57901e-35	8.47436e-34
ACSL4	7147.64	-0.585815	0.0772643	-7.58212	3.39951e-14	3.08729e-13
ACSL5	201.024	-0.455955	0.14438	-3.15909	0.00158261	0.00454025
ACSM1	5.29475	1.01	0.395911	2.47978	0.0131463	0.0313486
ACSM2A	68.2669	-1.29967	0.305499	-4.2671	1.98027e-05	7.43124e-05
ACSM2B	182.281	-1.0399	0.153793	-6.75294	1.44883e-11	1.02564e-10
ACSM3	124.774	-0.630223	0.210229	-2.9946	0.00274807	0.00756845
ACSS2	4172.45	-1.16545	0.0738328	-15.7854	3.9228e-56	2.76039e-54
ACSS3	875.732	-0.462459	0.0839343	-5.50959	3.59672e-08	1.84385e-07
ACTA2	4.67959	1.29744	0.390127	3.73885	0.000184861	0.000608865
ACTB	124464	-0.719125	0.0691327	-10.4021	2.4256e-25	4.8636e-24
ACTG1	27148.2	-0.65591	0.0842272	-7.78742	6.83887e-15	6.64496e-14
ACTL10	28.8787	1.16387	0.320102	3.61738	0.000297597	0.000955289
ACTL6A	2467.83	-0.311821	0.0689224	-4.52425	6.06097e-06	2.41931e-05
ACTN1	3828.05	-0.424693	0.0911602	-4.65875	3.1814e-06	1.31371e-05
ACTN4	44160.5	-0.599909	0.090562	-6.62438	3.48699e-11	2.39424e-10
ACTR10	618.83	-0.291279	0.093645	-3.11063	0.00186687	0.00528664
ACTR1A	4384.45	-0.449133	0.0860403	-5.21992	1.79004e-07	8.53521e-07
ACTR1B	1987.45	-1.04353	0.104877	-9.94924	2.54108e-23	4.50568e-22
ACTR2	2200.09	-0.28796	0.0888039	-3.24271	0.00118399	0.00347784
ACTR3	3703.35	-0.197476	0.0651972	-3.02891	0.0024544	0.00682347
ACTR8	1027.94	0.200901	0.0721972	2.78249	0.00539436	0.0139856
ACTRT3	214.441	0.541913	0.136969	3.95406	7.68361e-05	0.000266899
ACVR1	1233.82	0.955992	0.0823112	11.6141	3.49291e-31	9.53181e-30
ACVR1C	208.264	0.582559	0.157884	3.69998	0.000215616	0.000703637
ACVR2A	1095.47	0.316037	0.0781124	4.04595	5.21117e-05	0.000185214
ACY1	1963.52	-1.27163	0.0870038	-14.6129	2.32414e-48	1.22949e-46
ACY3	1996.96	-0.335771	0.105904	-3.17062	0.00152117	0.00438197
ACYP1	57.5439	0.581201	0.23089	2.50609	0.0122075	0.029313
ADA	114.658	-0.949661	0.191511	-4.95016	7.41515e-07	3.30601e-06
ADAM15	1546.13	-0.986866	0.103196	-9.56161	1.15942e-21	1.84263e-20
ADAM17	1103.18	0.312892	0.0773147	4.04721	5.18321e-05	0.000184307
ADAM20	591.712	0.917125	0.122535	7.48423	7.19652e-14	6.35503e-13
ADAM20P1	54.2271	1.34008	0.255236	5.22629	1.72948e-07	8.26582e-07
ADAM23	1518.98	-0.348691	0.0739267	-4.71689	2.39479e-06	1.00503e-05
ADAM9	8635.49	-0.461499	0.0854284	-5.40224	6.58138e-08	3.29098e-07
ADAMTS12	1327.27	-0.751822	0.0775996	-9.68773	3.40015e-22	5.61928e-21
ADAMTS20	145.829	0.431168	0.168333	2.56401	0.0103471	0.02523
ADAMTS6	600.716	0.939897	0.107669	8.72968	2.55404e-18	3.19641e-17
ADAMTS9	773.602	0.352925	0.0856931	4.11812	3.81976e-05	0.000138398
ADAMTSL4-AS1	40.9224	1.43382	0.29522	4.79387	1.63594e-06	6.99282e-06
ADAP1	28.77	4.06983	0.362842	6.34052	2.28992e-10	1.45407e-09
ADAR	23817.1	1.25643	0.0576703	21.7863	3.1319e-105	4.83327e-103
ADAT1	2010.41	0.254883	0.058806	4.33457	1.46044e-05	5.59784e-05
ADCK2	224.081	-0.55319	0.146537	-3.77526	0.000159842	0.00053139
ADCK5	532.317	-0.78974	0.121457	-6.5019	7.93096e-11	5.27246e-10
ADCY5	50.7821	-0.946919	0.238831	-3.92129	8.80745e-05	0.00030316
ADCY6	2750.36	-0.863734	0.0644896	-13.3928	6.66337e-41	2.72092e-39
ADCY9	2598.97	-0.822207	0.094756	-8.67689	4.06724e-18	5.02832e-17
ADCYAP1	8.71898	1.32476	0.390562	3.12986	0.0017489	0.00497838
ADD1	9553.06	-0.644878	0.0595418	-10.8306	2.46448e-27	5.57609e-26
ADD3	2621.9	-0.705363	0.0852508	-8.27399	1.29545e-16	1.45087e-15
ADGRA3	3026.2	-0.252851	0.0648481	-3.89909	9.6555e-05	0.000330875
ADGRB2	17.5489	-0.989424	0.338144	-2.86836	0.0041261	0.0109499
ADGRE5	1441.78	-0.258087	0.112577	-2.29258	0.0218721	0.0493131
ADGRF4	1.99599	0.792044	0.327188	2.60772	0.00911463	0.0225518
ADGRG6	5336.52	0.185589	0.0758856	2.44578	0.0144537	0.034146
ADGRL1	746.674	-0.451791	0.112385	-4.02009	5.81766e-05	0.000205528
ADGRV1	2964.47	0.959827	0.0993067	9.66438	4.27203e-22	7.00845e-21
ADH5	3361.17	-0.506881	0.0627865	-8.07311	6.85293e-16	7.21977e-15
ADH6	1182.41	-1.07683	0.0876564	-12.2836	1.10882e-34	3.54459e-33
ADHFE1	16.2466	-0.991934	0.358261	-2.77004	0.00560502	0.0144814
ADI1	5881.47	-0.955822	0.0686796	-13.9169	5.00063e-44	2.28365e-42
ADIPOR1	3623.92	-0.777556	0.0786246	-9.88925	4.63507e-23	8.10962e-22
ADIPOR2	2130.46	-0.231996	0.0622811	-3.72497	0.000195342	0.000641309
ADIRF	42.9989	-0.888565	0.257695	-3.39744	0.000680191	0.00207535
ADK	252.765	0.397744	0.134869	2.94872	0.00319097	0.00868878
ADM	1645.1	1.78373	0.105826	16.8485	1.07545e-63	8.78299e-62
ADM2	286.455	0.486284	0.152862	3.1841	0.00145203	0.00420121
ADM5	130.301	-0.759762	0.178157	-4.25751	2.06716e-05	7.73783e-05
ADNP	2738.37	0.515912	0.0767761	6.71947	1.8239e-11	1.28465e-10
ADNP2	1506.75	0.412981	0.0656533	6.28984	3.17791e-10	1.98693e-09
ADORA2A	98.3586	-1.09822	0.268353	-4.05596	4.99278e-05	0.000177989
ADORA2A-AS1	1639.71	-1.12899	0.0792202	-14.25	4.47977e-46	2.21289e-44
ADPRHL1	300.527	-1.07378	0.145937	-7.35104	1.96676e-13	1.66453e-12
ADPRHL2	2008.92	1.17076	0.102102	11.4647	1.98358e-30	5.28412e-29
ADPRM	180.038	1.00982	0.153451	6.57319	4.92497e-11	3.33352e-10
ADRA2C	33.0853	-0.985754	0.273909	-3.55306	0.000380779	0.00120424
ADRB2	9.54117	1.03711	0.393123	2.52423	0.0115951	0.0279897
ADRM1	15668	-0.73403	0.0988018	-7.42916	1.09291e-13	9.4754e-13
ADSL	2580.44	-0.740735	0.0709242	-10.4435	1.56981e-25	3.19923e-24
ADSS	1580.95	0.306141	0.0763642	4.00889	6.10045e-05	0.00021501
AEBP2	1294.1	0.627659	0.0981621	6.39425	1.61341e-10	1.03804e-09
AES	3348.49	-0.961794	0.113651	-8.4617	2.63497e-17	3.06938e-16
AFAP1	56.5636	1.7547	0.25905	6.6523	2.88541e-11	1.99341e-10
AFAP1L1	413.966	-0.306738	0.114283	-2.68429	0.00726849	0.0183575
AFDN	7846.35	0.166088	0.0663343	2.50388	0.0122839	0.0294731
AFF1	6222.43	0.78712	0.0688905	11.4256	3.11563e-30	8.20217e-29
AFF1-AS1	112.355	1.26965	0.181417	6.97228	3.11854e-12	2.34962e-11
AFF4	4477.66	0.844985	0.0594755	14.207	8.2874e-46	4.02271e-44
AFG3L1P	1395.32	0.511049	0.069635	7.33908	2.15065e-13	1.81536e-12
AFG3L2	3346.35	-0.304764	0.066127	-4.60874	4.05113e-06	1.65032e-05
AFMID	680.988	-0.756011	0.0997333	-7.57896	3.4833e-14	3.15954e-13
AFP	30140.7	-0.881058	0.0780856	-11.2832	1.58896e-29	4.04047e-28
AFTPH	863.461	0.386741	0.0848903	4.55634	5.20536e-06	2.0961e-05
AGA	577.436	-0.360804	0.0931482	-3.87374	0.000107179	0.000365099
AGAP10P	85.1114	0.786879	0.220731	3.56453	0.000364514	0.00115502
AGAP2	165.092	-1.24808	0.164396	-7.57001	3.73189e-14	3.37681e-13
AGAP3	1799.84	-0.411214	0.0925139	-4.44483	8.7962e-06	3.44897e-05
AGAP4	66.1377	1.40329	0.379811	3.76772	0.000164748	0.000546725
AGAP6	398.093	0.881317	0.131854	6.68019	2.38628e-11	1.66712e-10
AGAP9	150.094	0.875383	0.169229	5.16879	2.35616e-07	1.10694e-06
AGBL2	65.9758	1.47035	0.233749	6.24699	4.18446e-10	2.58305e-09
AGBL5	680.561	-1.13565	0.0955761	-11.8777	1.54623e-32	4.51107e-31
AGFG2	4081.28	-1.69902	0.0840597	-20.2097	8.04644e-91	1.04078e-88
AGMAT	2979.97	-1.01636	0.0755782	-13.447	3.20557e-41	1.32345e-39
AGMO	1175.49	-0.61399	0.0879146	-6.9837	2.8751e-12	2.17499e-11
AGO1	5406.67	-0.233111	0.0577817	-4.03433	5.47577e-05	0.000193971
AGO2	3526.6	0.349302	0.0569786	6.13017	8.77832e-10	5.2522e-09
AGO3	1424.75	0.399142	0.0669294	5.96337	2.47092e-09	1.4181e-08
AGO4	478.035	0.423613	0.107745	3.93192	8.42708e-05	0.000290828
AGPAT1	2633.63	-0.761093	0.0851811	-8.93457	4.08768e-19	5.39646e-18
AGPAT2	1595.79	-0.731766	0.111293	-6.57444	4.88364e-11	3.30854e-10
AGPAT3	1638.99	-0.435754	0.0727751	-5.98767	2.12871e-09	1.22895e-08
AGPAT5	1839.74	0.359037	0.0725029	4.95199	7.3457e-07	3.27701e-06
AGR2	49.2882	-0.698287	0.22939	-3.00143	0.00268716	0.00742171
AGT	5892.99	-0.821942	0.0831379	-9.88649	4.76438e-23	8.31612e-22
AGTR1	1229.02	-0.394249	0.0818441	-4.81686	1.45832e-06	6.28036e-06
AGTRAP	518.99	-0.545445	0.111783	-4.87884	1.06711e-06	4.67204e-06
AGXT	42.345	-0.877996	0.258089	-3.3817	0.000720399	0.00219146
AGXT2	448.746	-0.972653	0.113935	-8.53724	1.37471e-17	1.6354e-16
AHCTF1	4680.91	0.240364	0.083234	2.88797	0.0038774	0.0103451
AHCY	14883.4	-0.99422	0.074964	-13.2623	3.83061e-40	1.51713e-38
AHCYL1	4919.65	-0.576821	0.0670908	-8.59762	8.13854e-18	9.83348e-17
AHDC1	465.766	0.444001	0.125959	3.52401	0.000425071	0.00133458
AHI1	544.964	0.61096	0.112654	5.42371	5.83758e-08	2.9315e-07
AHNAK	50743.9	-0.669189	0.0714348	-9.36791	7.39799e-21	1.11029e-19
AHR	5587.22	0.649862	0.0555095	11.707	1.17401e-31	3.28795e-30
AHSA1	5821.77	-0.481676	0.0597592	-8.06019	7.61744e-16	7.99134e-15
AHSA2P	793.447	0.211081	0.0901225	2.34236	0.019162	0.0438657
AHSG	1752.93	-1.15635	0.0788302	-14.6673	1.04411e-48	5.68467e-47
AIDA	1427.77	0.646971	0.102917	6.28672	3.2424e-10	2.02386e-09
AIF1	26.7513	-1.33013	0.328646	-4.02909	5.59941e-05	0.000198256
AIFM1	1882.88	-0.703253	0.0699421	-10.0545	8.7791e-24	1.60629e-22
AIFM2	1528.28	-0.508511	0.0741352	-6.85885	6.94195e-12	5.0715e-11
AIFM3	20.8948	-0.813829	0.351272	-2.29722	0.0216061	0.0487851
AIG1	2407.45	-0.637385	0.0681726	-9.34954	8.80312e-21	1.31588e-19
AIMP1	500.239	0.330611	0.120981	2.73381	0.00626069	0.0160073
AIMP2	1391.62	-0.288173	0.118776	-2.42598	0.015267	0.0358591
AIP	5050.06	-0.512119	0.0857535	-5.97184	2.34598e-09	1.34986e-08
AIPL1	17.8056	1.0827	0.347113	3.08496	0.00203582	0.00573171
AJUBA	3053.96	-0.658866	0.0678469	-9.7107	2.71478e-22	4.52673e-21
AK1	1075.07	-0.805278	0.120634	-6.67441	2.48233e-11	1.7299e-10
AK2	5557.8	-0.665814	0.0698319	-9.53436	1.50806e-21	2.37982e-20
AK4	3869.77	-0.626574	0.0698633	-8.96842	3.00789e-19	4.01357e-18
AK6	424.431	0.714529	0.112958	6.32434	2.54316e-10	1.60712e-09
AK9	147.129	0.468853	0.163635	2.86512	0.00416853	0.011052
AKAP1	7449	-0.515311	0.0595997	-8.64612	5.32815e-18	6.52589e-17
AKAP10	665.739	0.427759	0.0986024	4.3379	1.43852e-05	5.51857e-05
AKAP13	3554.9	0.535445	0.0578605	9.25386	2.16523e-20	3.15028e-19
AKAP17A	1911.34	0.583652	0.0762727	7.65142	1.98773e-14	1.84256e-13
AKAP7	422.788	0.667247	0.109654	6.08333	1.17714e-09	6.96293e-09
AKAP9	2029.97	0.48348	0.114723	4.21523	2.49519e-05	9.25031e-05
AKIRIN1	2602	0.438373	0.0571115	7.67549	1.64791e-14	1.53647e-13
AKIRIN2	824.342	0.494753	0.109462	4.51946	6.19969e-06	2.47336e-05
AKNA	520.472	0.580838	0.115368	5.03441	4.79312e-07	2.17955e-06
AKR1A1	2313.58	-0.832688	0.0824392	-10.1004	5.501e-24	1.01732e-22
AKR1B1	780.791	-0.784651	0.109885	-7.13835	9.44557e-13	7.47396e-12
AKR1B10	52234.4	-0.753191	0.0510824	-14.7447	3.32931e-49	1.87186e-47
AKR1B15	1037.75	-0.788417	0.0804908	-9.79384	1.19659e-22	2.04241e-21
AKR1C1	14586.5	-1.14051	0.0828404	-13.7667	4.04081e-43	1.79407e-41
AKR1C2	14928.1	-0.792765	0.0652046	-12.1579	5.20856e-34	1.6084e-32
AKR1C3	539.837	-1.12663	0.114517	-9.81789	9.42999e-23	1.61945e-21
AKR1C4	25.6639	-0.972004	0.298957	-3.18427	0.00145118	0.00419983
AKR7A2	1217.93	-0.991165	0.0972694	-10.1882	2.23964e-24	4.22566e-23
AKT1	4511.98	-0.574304	0.0779991	-7.36281	1.8008e-13	1.52928e-12
AKT1S1	1993.59	-0.42737	0.126499	-3.37813	0.000729797	0.00221944
AKT2	4291.29	-0.599165	0.0823997	-7.2713	3.56036e-13	2.93229e-12
ALAD	919.26	-0.845786	0.0781172	-10.8251	2.6177e-27	5.90486e-26
ALAS1	3697.27	-0.159727	0.0690733	-2.31243	0.0207542	0.0471345
ALB	4466.96	-0.728231	0.0792564	-9.18706	4.03717e-20	5.75046e-19
ALDH16A1	732.554	-0.676759	0.0901949	-7.50207	6.28187e-14	5.56711e-13
ALDH18A1	5112.32	-0.985554	0.066961	-14.7177	4.96471e-49	2.74309e-47
ALDH1A1	29948.2	-0.760958	0.0629182	-12.0944	1.13089e-33	3.45238e-32
ALDH1B1	1461.77	-0.576622	0.0812424	-7.09679	1.27687e-12	9.96603e-12
ALDH1L1	2624.42	-1.57407	0.0897323	-17.5446	6.53967e-69	6.02215e-67
ALDH2	3461.54	-0.948482	0.0644642	-14.7128	5.33504e-49	2.94045e-47
ALDH3A1	83.1701	-1.07629	0.234163	-4.59003	4.43184e-06	1.79625e-05
ALDH3A2	3284.42	-0.705905	0.061347	-11.5063	1.22575e-30	3.29276e-29
ALDH3B1	1398.32	-1.34992	0.0992694	-13.5956	4.25225e-42	1.82634e-40
ALDH3B2	4.57984	-1.16725	0.392895	-2.49949	0.0124373	0.0298072
ALDH4A1	779.696	-1.21717	0.0965973	-12.5964	2.20919e-36	7.57045e-35
ALDH5A1	724.697	-0.805997	0.092904	-8.67441	4.15705e-18	5.13369e-17
ALDH6A1	1321.82	-1.29645	0.0902592	-14.363	8.82878e-47	4.44959e-45
ALDH7A1	1107.23	-0.596849	0.0908897	-6.56683	5.13964e-11	3.47357e-10
ALDH9A1	1191.67	-0.526963	0.0761867	-6.91653	4.62834e-12	3.43283e-11
ALDOA	38625.5	-1.08905	0.0719044	-15.1456	8.09769e-52	5.08994e-50
ALDOB	12.9981	-0.904536	0.374519	-2.46791	0.0135906	0.0323014
ALDOC	1243.2	-1.09286	0.0831344	-13.1427	1.87318e-39	7.25192e-38
ALG1	1240.3	-0.877635	0.0820837	-10.6905	1.12708e-26	2.45099e-25
ALG11	999.428	0.397382	0.0874274	4.5457	5.4753e-06	2.20045e-05
ALG12	713.169	-0.721546	0.0979356	-7.36635	1.7536e-13	1.49203e-12
ALG14	421.839	-0.367266	0.127378	-2.88334	0.0039348	0.0104883
ALG3	2195.89	-0.728663	0.0936353	-7.78124	7.18182e-15	6.94501e-14
ALG8	896.853	-0.615222	0.0813841	-7.55864	4.0729e-14	3.67349e-13
ALG9	976.104	-0.690824	0.0968745	-7.13029	1.00154e-12	7.89973e-12
ALKBH1	292.897	0.36257	0.135041	2.68287	0.00729941	0.0184251
ALKBH5	4089.03	-0.781516	0.0793098	-9.85363	6.6112e-23	1.14238e-21
ALKBH6	630.878	-0.876134	0.112626	-7.77774	7.38329e-15	7.11831e-14
ALKBH7	502.087	-0.834062	0.141524	-5.89247	3.80458e-09	2.14663e-08
ALMS1	1471.04	0.802636	0.0841929	9.53376	1.51683e-21	2.39197e-20
ALMS1-IT1	44.5845	0.744099	0.250323	2.96795	0.00299793	0.00819405
ALMS1P1	46.3392	2.42817	0.302186	7.58651	3.28629e-14	2.98811e-13
ALOXE3	1.76414	0.72921	0.32986	2.4896	0.0127885	0.0305932
ALPI	92.9768	-1.81492	0.22091	-8.14713	3.72671e-16	4.02668e-15
ALPK1	458.786	1.2579	0.116009	10.8371	2.29595e-27	5.20532e-26
ALPK2	152.837	0.5049	0.170675	2.9422	0.00325885	0.00885958
ALPK3	248.113	1.0638	0.132882	7.9991	1.25331e-15	1.29122e-14
ALS2	2131.54	0.283285	0.0661566	4.28207	1.8516e-05	6.98351e-05
ALX1	404.262	1.18973	0.106784	11.1319	8.77523e-29	2.13671e-27
ALYREF	3715.03	-0.630473	0.0730922	-8.62551	6.38051e-18	7.78074e-17
AMACR	1195.38	0.493093	0.0784042	6.28903	3.19459e-10	1.99568e-09
AMBP	27051.3	-1.26366	0.0813037	-15.5424	1.7925e-54	1.22289e-52
AMBRA1	1989.27	0.567009	0.0712118	7.96185	1.69481e-15	1.73172e-14
AMDHD1	113.562	-0.883014	0.186631	-4.73079	2.23644e-06	9.42641e-06
AMER1	650.812	0.783992	0.0856528	9.14947	5.7216e-20	8.06756e-19
AMFR	2520.45	-0.800935	0.0624275	-12.8293	1.12362e-37	4.01648e-36
AMHR2	64.1558	-0.913959	0.246915	-3.71075	0.000206649	0.000676148
AMIGO2	938.981	0.350535	0.0741012	4.72912	2.25501e-06	9.49835e-06
AMMECR1	661.049	0.486685	0.0935087	5.20457	1.94442e-07	9.22608e-07
AMMECR1L	1383.63	0.54073	0.0694838	7.78155	7.16416e-15	6.93393e-14
AMN	689.23	-1.19284	0.142586	-8.36429	6.04795e-17	6.89429e-16
AMOT	731.911	-0.530645	0.112693	-4.7095	2.48325e-06	1.04098e-05
AMOTL1	2101.56	0.490265	0.0949994	5.16078	2.45925e-07	1.15296e-06
AMOTL2	5787.44	1.62632	0.0726991	22.3687	7.93531e-111	1.27747e-108
AMPD2	2124.05	-1.06459	0.0698857	-15.2321	2.16685e-52	1.38536e-50
AMPD3	408.944	0.259738	0.108607	2.39082	0.0168109	0.039051
AMT	727.737	-0.974538	0.106885	-9.11586	7.80525e-20	1.09093e-18
AMZ2	686.315	-0.622245	0.0940141	-6.61824	3.63507e-11	2.49209e-10
ANAPC10	453.398	0.511466	0.114884	4.45135	8.53313e-06	3.35405e-05
ANAPC11	739.881	-0.923805	0.10376	-8.90111	5.52887e-19	7.25202e-18
ANAPC13	591.956	0.307627	0.115439	2.66439	0.00771286	0.0193726
ANAPC15	1470.04	-0.732724	0.0843668	-8.68452	3.80361e-18	4.71281e-17
ANAPC16	965.393	-0.510082	0.0779736	-6.54133	6.09735e-11	4.10101e-10
ANAPC2	630.07	-0.491468	0.090689	-5.41871	6.00299e-08	3.00984e-07
ANAPC5	2565.55	-0.747395	0.0694295	-10.7644	5.06947e-27	1.12205e-25
ANG	243.653	0.345091	0.149537	2.30527	0.0211516	0.0478944
ANGEL1	435.651	-0.295337	0.117521	-2.51276	0.011979	0.0288292
ANGEL2	808.488	0.487596	0.0881594	5.53069	3.18979e-08	1.64352e-07
ANGPT1	325.195	0.757411	0.12022	6.29923	2.99127e-10	1.87811e-09
ANGPT2	19.4049	1.18391	0.355965	3.28794	0.00100923	0.00300073
ANGPTL3	1045.64	-0.84236	0.129463	-6.51391	7.32194e-11	4.885e-10
ANGPTL6	76.1858	-1.18166	0.225589	-5.22433	1.74786e-07	8.34832e-07
ANK1	732.619	-1.36975	0.0942777	-14.5238	8.56485e-48	4.48842e-46
ANK2	943.34	-0.506501	0.088407	-5.72793	1.01661e-08	5.50948e-08
ANK3	931.062	-0.266201	0.0939181	-2.83437	0.00459165	0.0120638
ANKAR	243.76	0.691965	0.149416	4.63261	3.6108e-06	1.48309e-05
ANKFY1	3761.02	1.01406	0.0684332	14.8175	1.12841e-49	6.4579e-48
ANKHD1-EIF4EBP3	1814.54	0.711956	0.190752	3.73265	0.000189474	0.000623144
ANKIB1	1889.35	0.809128	0.0726832	11.1333	8.63634e-29	2.10518e-27
ANKLE2	2403.17	0.378456	0.0778019	4.86421	1.14917e-06	5.01071e-06
ANKMY2	566.835	0.235917	0.0946857	2.49168	0.0127139	0.0304246
ANKRD1	966.039	2.126	0.120838	17.5743	3.87431e-69	3.62742e-67
ANKRD10	2277.7	0.381244	0.0798811	4.77246	1.81993e-06	7.74231e-06
ANKRD11	7645.4	0.585902	0.0924621	6.33676	2.34651e-10	1.48832e-09
ANKRD12	528.209	0.775398	0.105758	7.33126	2.27991e-13	1.92012e-12
ANKRD13A	2129.27	-0.276127	0.0709064	-3.89427	9.84948e-05	0.000336851
ANKRD13B	261.145	0.855503	0.142988	5.97824	2.25568e-09	1.29957e-08
ANKRD16	316.899	-0.512836	0.121811	-4.20887	2.56656e-05	9.49602e-05
ANKRD23	119.966	-0.592212	0.16372	-3.61243	0.000303338	0.000972323
ANKRD24	68.5516	-0.743411	0.2265	-3.25523	0.00113301	0.00333685
ANKRD26	896.783	0.390582	0.107225	3.64349	0.000268964	0.000867735
ANKRD33B	1190.15	1.82017	0.0952438	19.0967	2.68835e-81	2.97808e-79
ANKRD36	1397.02	0.602327	0.0745894	8.07561	6.71426e-16	7.08035e-15
ANKRD36B	1076.54	0.66159	0.0932567	7.09452	1.29805e-12	1.01208e-11
ANKRD36C	666.753	0.76136	0.104431	7.29179	3.05855e-13	2.53486e-12
ANKRD39	412.056	-0.729036	0.125248	-5.81834	5.94364e-09	3.28884e-08
ANKRD40	1448.59	0.296584	0.0641464	4.62328	3.77716e-06	1.54603e-05
ANKRD42	197.052	0.62981	0.166657	3.77682	0.000158844	0.00052823
ANKRD49	194.996	0.893113	0.166134	5.36971	7.88649e-08	3.90952e-07
ANKRD50	1044.34	0.679366	0.100529	6.75746	1.40436e-11	9.95415e-11
ANKRD52	7880.59	-0.296263	0.056824	-5.21366	1.85151e-07	8.80953e-07
ANKRD53	15.5186	0.910264	0.364097	2.49058	0.0127536	0.0305161
ANKRD54	881.726	-0.280201	0.077244	-3.62731	0.000286391	0.000920905
ANKRD9	515.836	-1.02062	0.112116	-9.09799	9.20205e-20	1.27977e-18
ANKS1A	1126.21	0.452898	0.0787286	5.75244	8.79642e-09	4.79507e-08
ANKS1B	684.08	0.891586	0.0923708	9.64987	4.92194e-22	8.0393e-21
ANKS4B	1184.67	-0.386341	0.0779569	-4.95532	7.22108e-07	3.2227e-06
ANKS6	775.911	-0.345628	0.10612	-3.25691	0.00112634	0.00331981
ANKZF1	839.316	-0.646175	0.0942695	-6.85354	7.20464e-12	5.25312e-11
ANLN	5493.71	0.213883	0.0790219	2.70693	0.00679089	0.0172682
ANO10	1250.25	-0.760739	0.0730501	-10.4129	2.16488e-25	4.35251e-24
ANO2	4.24283	1.10196	0.381168	3.48373	0.000494479	0.00153872
ANO3	133.73	0.637095	0.186853	3.40761	0.000655347	0.00200611
ANO5	507.952	0.379463	0.119665	3.17227	0.00151253	0.0043589
ANO6	8130.35	-0.6304	0.0618197	-10.1975	2.03535e-24	3.85647e-23
ANO7L1	70.3398	1.73385	0.230779	7.40284	1.33299e-13	1.14901e-12
ANP32A	2507.22	-0.519417	0.0961611	-5.40139	6.6127e-08	3.30443e-07
ANP32E	1318.48	-0.297408	0.0941398	-3.15926	0.00158169	0.00453887
ANPEP	3041.86	-0.687097	0.0889964	-7.72095	1.15462e-14	1.09201e-13
ANTXR2	1295.16	0.21329	0.0760838	2.8034	0.00505673	0.0131769
ANXA1	555.24	0.272051	0.0999474	2.72088	0.00651084	0.0166127
ANXA11	4357.67	-0.819968	0.0829126	-9.88924	4.63521e-23	8.10962e-22
ANXA2	17235	-0.47306	0.0680264	-6.9541	3.54829e-12	2.65641e-11
ANXA2R	250.962	2.28816	0.154182	14.7343	3.88015e-49	2.17066e-47
ANXA4	1303.25	-0.306728	0.127981	-2.39653	0.0165513	0.0385159
ANXA5	15850.3	-0.697016	0.0592936	-11.7554	6.62835e-32	1.87988e-30
ANXA6	4768.87	-1.27714	0.0845884	-15.0972	1.68861e-51	1.03524e-49
ANXA7	2855.08	-0.37815	0.0674811	-5.60383	2.09662e-08	1.10106e-07
ANXA9	418.632	-1.46281	0.119549	-12.224	2.31416e-34	7.27304e-33
AOC3	72.6207	-0.549187	0.239544	-2.29947	0.0214781	0.0485274
AOPEP	1932.31	0.256255	0.0769209	3.33137	0.000864193	0.00259711
AOX1	24.3358	1.43137	0.334106	4.16733	3.08189e-05	0.000112962
AP1B1	7492.01	-0.546189	0.0709823	-7.69466	1.41868e-14	1.3333e-13
AP1G1	6936.18	-0.243814	0.0581436	-4.19333	2.74894e-05	0.000101239
AP1M1	2840.76	-0.405727	0.0802549	-5.05543	4.2943e-07	1.96631e-06
AP1M2	6518.17	-1.20565	0.0936049	-12.8801	5.82835e-38	2.12759e-36
AP1S1	1999.54	-0.857511	0.0785604	-10.915	9.77775e-28	2.26263e-26
AP2A1	2006.74	-0.762678	0.0887373	-8.59481	8.34033e-18	1.0061e-16
AP2A2	2585.26	-0.534881	0.065913	-8.11511	4.85355e-16	5.17427e-15
AP2B1	3516.95	-0.376383	0.0584495	-6.43939	1.19955e-10	7.82121e-10
AP2M1	4896.09	-1.09308	0.0807416	-13.5374	9.40708e-42	3.93462e-40
AP2S1	1127.87	-0.811308	0.0943685	-8.59579	8.26926e-18	9.98603e-17
AP3D1	5655.61	-0.304619	0.0704394	-4.32457	1.52827e-05	5.83883e-05
AP3S1	1580.5	-0.413411	0.0840255	-4.92018	8.64635e-07	3.82068e-06
AP3S2	925.753	-0.329516	0.114413	-2.8797	0.00398053	0.0105975
AP4M1	399.627	0.264491	0.113883	2.32298	0.0201802	0.0459991
AP5M1	1311.67	0.24051	0.0706278	3.40543	0.000660603	0.00201999
APBB1	1118.14	-0.629228	0.0969766	-6.48837	8.67687e-11	5.74615e-10
APC	1261.16	0.397897	0.109059	3.64873	0.00026354	0.000851217
APEH	3649.14	-1.12265	0.080176	-14.0011	1.53459e-44	7.184e-43
APH1A	1893.03	-0.541529	0.0947396	-5.71588	1.09141e-08	5.89344e-08
APH1B	296.949	-0.37339	0.139726	-2.67115	0.00755919	0.0190101
API5	2806.95	-0.189326	0.0736927	-2.56914	0.0101951	0.0249194
APLF	98.6441	1.0199	0.207985	4.90287	9.44467e-07	4.16112e-06
APLP1	81.0266	-1.17594	0.210021	-5.57939	2.41359e-08	1.26101e-07
APLP2	12386.8	-0.690042	0.0690523	-9.99295	1.63636e-23	2.93638e-22
APMAP	4930.48	-0.793499	0.0695176	-11.4141	3.55407e-30	9.33444e-29
APOA1	8153.87	-1.07113	0.0830146	-12.9029	4.33558e-38	1.59306e-36
APOA2	14897.1	-0.562106	0.116091	-4.84153	1.28843e-06	5.58481e-06
APOA4	77.2032	-1.39634	0.204443	-6.78587	1.15386e-11	8.25709e-11
APOA5	9.48301	-1.0381	0.395908	-2.48229	0.013054	0.0311484
APOB	124189	-0.69268	0.0846676	-8.18131	2.80769e-16	3.05879e-15
APOBEC3B	141.208	0.679463	0.224132	3.02824	0.00245982	0.00683768
APOBEC3C	102.553	-0.443309	0.188143	-2.34562	0.0189953	0.0435248
APOBEC3D	357.919	0.625414	0.129071	4.85367	1.212e-06	5.26927e-06
APOBEC3F	703.144	1.78447	0.123328	14.4558	2.30343e-47	1.19315e-45
APOBEC3G	34.3265	3.11588	0.33369	7.56522	3.87196e-14	3.49789e-13
APOC1	3393.4	-0.708802	0.102865	-6.89033	5.56621e-12	4.09991e-11
APOC1P1	31.524	-1.07418	0.294025	-3.62723	0.000286473	0.000921035
APOC2	564.676	-0.85576	0.134127	-6.38546	1.70881e-10	1.0969e-09
APOC3	1399.82	-1.16387	0.101112	-11.5102	1.17141e-30	3.15056e-29
APOC4-APOC2	13.405	-1.01877	0.400196	-2.5708	0.0101465	0.0248142
APOD	32.8217	-1.11139	0.288477	-3.75845	0.000170969	0.000565944
APOE	10430.3	-0.888348	0.0876542	-10.135	3.862e-24	7.20167e-23
APOH	514.891	-0.849753	0.102832	-8.26275	1.4236e-16	1.58882e-15
APOL1	1316.24	3.7465	0.104297	35.6836	7.09184e-279	3.11165e-276
APOL2	5349.34	2.96828	0.065086	45.5781	0	0
APOL3	96.1723	3.62719	0.255904	12.8154	1.3446e-37	4.79875e-36
APOL4	57.8979	1.05848	0.264727	3.98627	6.71215e-05	0.000234904
APOL6	11857.5	4.95634	0.0703259	70.3403	0	0
APOM	1112.41	-1.08744	0.104874	-10.3664	3.52481e-25	6.99244e-24
APOO	381.046	-0.585803	0.119391	-4.90529	9.32897e-07	4.11258e-06
APP	4848.79	-0.427905	0.0734224	-5.82797	5.61064e-09	3.10996e-08
APPL2	630.915	-0.507707	0.0924036	-5.49394	3.93057e-08	2.00809e-07
APRT	5814.55	-0.887195	0.100294	-8.84554	9.10899e-19	1.1789e-17
AQP10	16.9966	-1.05678	0.349222	-2.9689	0.00298871	0.00817085
AQP3	636.127	-0.812647	0.126865	-6.40837	1.47086e-10	9.51531e-10
AQP7	62.2766	-1.82039	0.262485	-6.85381	7.19093e-12	5.24654e-11
ARAF	2389.58	-0.334514	0.0835352	-4.0044	6.2175e-05	0.000218688
ARAP1	1547.69	-0.631552	0.0786473	-8.02977	9.76582e-16	1.01359e-14
ARAP2	511.426	3.77169	0.155028	23.8098	2.64476e-125	5.0154e-123
ARAP3	69.7009	-0.50655	0.207054	-2.4336	0.0149494	0.0351723
ARC	15.6739	2.27903	0.391949	4.60399	4.14479e-06	1.68571e-05
ARCN1	4880.74	-0.36202	0.0540518	-6.69762	2.11845e-11	1.4865e-10
AREG	110.438	3.71343	0.236539	14.6466	1.41728e-48	7.67904e-47
AREL1	1312.63	0.264339	0.0708616	3.73005	0.000191439	0.000628959
ARF1	8172.85	-0.46529	0.102536	-4.53777	5.6852e-06	2.27785e-05
ARF3	8366.69	-0.607395	0.0827295	-7.34184	2.10673e-13	1.77963e-12
ARF4	3665.32	-0.685005	0.0710516	-9.64077	5.37828e-22	8.77824e-21
ARF5	3864.09	-0.884131	0.0924863	-9.55961	1.18207e-21	1.8773e-20
ARF6	4895.98	0.245131	0.0715196	3.42744	0.000609304	0.00187337
ARFGAP2	2679.07	-0.463652	0.0858324	-5.40169	6.6017e-08	3.29967e-07
ARFGAP3	712.058	-0.366421	0.0969256	-3.78065	0.000156419	0.000520473
ARFGEF1	1772.25	0.222954	0.0807473	2.76102	0.0057621	0.0148478
ARFGEF2	4630.4	-0.223558	0.0623861	-3.58347	0.000339063	0.00107865
ARFIP1	995.038	0.304576	0.0835063	3.64758	0.000264721	0.000854786
ARFIP2	3001.68	-0.469426	0.0890158	-5.2736	1.33777e-07	6.45016e-07
ARG1	193.317	-0.690677	0.181037	-3.82308	0.000131794	0.00044348
ARG2	1227.51	-0.666311	0.0726098	-9.17585	4.48045e-20	6.36969e-19
ARGLU1	2795.27	0.56247	0.07589	7.41141	1.24967e-13	1.07969e-12
ARHGAP1	1646.95	-0.339983	0.0872801	-3.89525	9.80959e-05	0.00033559
ARHGAP11A	1123	0.520327	0.128305	4.05553	5.00214e-05	0.000178237
ARHGAP11B	556.345	0.799588	0.149077	5.36259	8.20384e-08	4.05875e-07
ARHGAP12	1940.06	-0.236586	0.0800526	-2.95537	0.0031229	0.00851689
ARHGAP17	1578.69	0.330293	0.091355	3.61553	0.000299737	0.000961471
ARHGAP18	926.667	-0.321493	0.0868787	-3.70023	0.000215402	0.000703042
ARHGAP19	1588.25	-0.236906	0.0868175	-2.72878	0.00635695	0.0162404
ARHGAP21	5315.84	0.721078	0.0732432	9.84497	7.2058e-23	1.24321e-21
ARHGAP23	1.8413	0.813445	0.339496	2.62138	0.00875752	0.0217596
ARHGAP24	491.456	0.578477	0.138742	4.17045	3.03997e-05	0.000111517
ARHGAP26	973.492	0.586761	0.0739451	7.93431	2.11668e-15	2.14418e-14
ARHGAP27P1-BPTFP1-KPNA2P3	69.2176	0.570884	0.212809	2.68908	0.007165	0.0181288
ARHGAP28	62.6415	0.866719	0.249711	3.44204	0.000577335	0.00178095
ARHGAP29	2152.54	0.630436	0.0965938	6.52734	6.69497e-11	4.48006e-10
ARHGAP31	731.23	-0.430651	0.0828208	-5.2	1.99293e-07	9.44027e-07
ARHGAP32	453.828	0.721271	0.110977	6.49635	8.2291e-11	5.45931e-10
ARHGAP33	160.091	-0.524265	0.177948	-2.94761	0.00320243	0.00871855
ARHGAP35	3545.51	-0.437272	0.0785045	-5.57005	2.54672e-08	1.32623e-07
ARHGAP42	1415.7	0.441218	0.092674	4.76129	1.92356e-06	8.15835e-06
ARHGAP45	1357.56	-0.445952	0.0872221	-5.11281	3.17402e-07	1.47295e-06
ARHGAP5	17850.8	0.371631	0.0904785	4.10749	3.99986e-05	0.000144456
ARHGAP5-AS1	498.339	0.481876	0.105914	4.54776	5.42189e-06	2.17976e-05
ARHGDIA	5958.03	-0.194837	0.0829753	-2.3481	0.0188695	0.0432848
ARHGDIB	69.9552	-0.727057	0.241465	-2.99863	0.00271201	0.0074774
ARHGEF1	920.506	-0.489436	0.107882	-4.53625	5.72626e-06	2.29306e-05
ARHGEF10L	1978.78	-0.757134	0.0900399	-8.40832	4.15921e-17	4.78758e-16
ARHGEF11	4380.61	0.208627	0.0574065	3.63422	0.000278828	0.000898262
ARHGEF16	697.793	-0.317152	0.120924	-2.62325	0.0087096	0.0216526
ARHGEF17	1396.91	-0.717499	0.0882064	-8.13427	4.14429e-16	4.45208e-15
ARHGEF25	675.493	-0.713154	0.0981485	-7.26565	3.71256e-13	3.05426e-12
ARHGEF28	1289.17	0.447962	0.0741445	6.04118	1.52993e-09	8.94803e-09
ARHGEF3	455.315	0.756659	0.116825	6.47601	9.41771e-11	6.20919e-10
ARHGEF34P	601.375	0.867052	0.119162	7.27494	3.46566e-13	2.85745e-12
ARHGEF35	1084.28	0.208292	0.0897362	2.32177	0.0202456	0.0461245
ARHGEF39	729.265	-0.765038	0.122556	-6.24059	4.35927e-10	2.68356e-09
ARHGEF40	2422.94	-0.45822	0.0718026	-6.38155	1.75304e-10	1.12433e-09
ARHGEF5	4143.4	0.69836	0.0716839	9.74226	1.99087e-22	3.35464e-21
ARHGEF7	1427.98	0.394828	0.0754427	5.23322	1.66578e-07	7.97329e-07
ARHGEF9	423.786	-0.252652	0.106206	-2.37912	0.017354	0.0401874
ARID1A	6659.18	0.412971	0.0912654	4.52491	6.04203e-06	2.41304e-05
ARID1B	2315.74	0.482029	0.107556	4.48174	7.40371e-06	2.93486e-05
ARID2	2195.33	0.778883	0.0860532	9.05093	1.41761e-19	1.94374e-18
ARID3A	11782.1	-0.813345	0.0556315	-14.6202	2.08882e-48	1.11025e-46
ARID3B	3314.6	-0.242028	0.0748231	-3.23464	0.00121796	0.00357341
ARID4B	1279.06	1.14114	0.0944994	12.0739	1.4515e-33	4.40113e-32
ARIH1	2440.71	0.332422	0.0788983	4.21344	2.51515e-05	9.31967e-05
ARIH2	5084.76	-0.224714	0.0659505	-3.40729	0.000656109	0.00200817
ARIH2OS	63.1875	0.8337	0.228444	3.6324	0.0002808	0.000904226
ARL1	2315.53	-0.384148	0.0737392	-5.20965	1.892e-07	8.99073e-07
ARL13B	557.228	0.88931	0.10367	8.57714	9.7263e-18	1.167e-16
ARL14	53.6236	3.26351	0.277755	10.8442	2.12476e-27	4.83188e-26
ARL14EP	445.668	0.557892	0.118523	4.70422	2.54842e-06	1.06591e-05
ARL15	346.794	-0.373538	0.112526	-3.31935	0.000902275	0.00270356
ARL17B	279.255	-0.39503	0.136993	-2.88272	0.00394253	0.0105051
ARL2	485.695	-0.464521	0.120026	-3.86924	0.000109174	0.0003715
ARL2BP	983.044	-0.588619	0.0973637	-6.04522	1.49203e-09	8.73551e-09
ARL3	338.949	-0.924624	0.116174	-7.95558	1.78296e-15	1.81599e-14
ARL4A	878.309	0.996916	0.0970492	10.27	9.61675e-25	1.85512e-23
ARL4D	102.657	-0.7721	0.175777	-4.38512	1.15922e-05	4.49409e-05
ARL5A	2648.25	-0.210531	0.0742301	-2.83621	0.00456519	0.0120013
ARL5B	4027.52	1.50781	0.0775976	19.4296	4.34037e-84	4.85622e-82
ARL6IP1	5114.24	-0.448763	0.0652692	-6.87558	6.17374e-12	4.52357e-11
ARL6IP4	3105.14	-0.796557	0.0795471	-10.0132	1.33352e-23	2.4123e-22
ARL6IP6	541.323	0.612329	0.105808	5.78698	7.16648e-09	3.93436e-08
ARL8B	3187.09	0.456858	0.0681856	6.70055	2.0764e-11	1.45837e-10
ARMC6	3570.27	-0.441313	0.0870615	-5.06885	4.0023e-07	1.83712e-06
ARMC8	1266.71	0.44981	0.0934691	4.81268	1.48919e-06	6.39976e-06
ARMCX1	233.165	1.32043	0.146584	8.99257	2.41513e-19	3.2439e-18
ARMCX4	197.574	0.505519	0.18726	2.70212	0.00688995	0.0175021
ARMCX6	566.861	0.28741	0.10664	2.6949	0.00704092	0.0178532
ARMH3	513.656	0.268877	0.101586	2.64649	0.00813329	0.0203328
ARMT1	826.087	-0.355867	0.0976555	-3.644	0.000268434	0.000866276
ARNTL2	1433.93	0.42526	0.0753196	5.64694	1.63326e-08	8.65848e-08
ARPC1A	5383.62	-0.896405	0.067201	-13.3391	1.37028e-40	5.53478e-39
ARPC1B	2363.78	-0.975441	0.096182	-10.1414	3.62035e-24	6.76796e-23
ARPC2	3744.93	-0.37664	0.062707	-6.00636	1.89732e-09	1.10105e-08
ARPC4	5135.08	-0.65897	0.0902551	-7.30106	2.85518e-13	2.37953e-12
ARPIN	821.869	-0.370243	0.103869	-3.56463	0.000364366	0.00115471
ARPIN-AP3S2	506.004	-0.825312	0.119583	-6.90073	5.17348e-12	3.82448e-11
ARPP19	5474.41	-0.1889	0.0644773	-2.92972	0.00339266	0.00917987
ARRB1	1432.05	-0.674874	0.0783864	-8.60841	7.408e-18	8.99451e-17
ARRB2	785.605	-0.62199	0.102466	-6.06911	1.28619e-09	7.58594e-09
ARRDC1	376.985	-0.578826	0.121553	-4.76114	1.925e-06	8.16292e-06
ARRDC1-AS1	286.081	-0.370477	0.134266	-2.75825	0.00581109	0.014964
ARRDC2	69.3876	0.937038	0.21264	4.37239	1.22894e-05	4.74958e-05
ARRDC3	3868.58	0.620098	0.0700896	8.84716	8.9773e-19	1.1632e-17
ARSA	337.361	-0.424247	0.130138	-3.26046	0.00111233	0.00328372
ARSB	1863.06	-0.504484	0.0762807	-6.61309	3.76373e-11	2.57556e-10
ARSD	1146.74	-0.666692	0.0795579	-8.37928	5.32534e-17	6.08918e-16
ARSE	4107.51	-1.12729	0.077058	-14.6281	1.85811e-48	9.92339e-47
ARSG	347.18	-0.453048	0.108128	-4.19019	2.78721e-05	0.000102564
ARSJ	213.777	1.43816	0.1674	8.57288	1.00926e-17	1.209e-16
ARVCF	686.854	0.296557	0.124519	2.38114	0.0172593	0.039993
AS3MT	766.375	-0.901127	0.1198	-7.52086	5.44152e-14	4.86475e-13
ASAH1	988.79	-0.34991	0.0988558	-3.53991	0.000400257	0.00126202
ASAH2	649.368	-1.61277	0.109912	-14.6613	1.14052e-48	6.19452e-47
ASAP1	4160.16	0.769606	0.0769099	10.007	1.42046e-23	2.5675e-22
ASAP1-IT1	100.603	1.32993	0.220415	6.02069	1.73678e-09	1.01143e-08
ASAP1-IT2	65.7338	1.00279	0.241359	4.15629	3.23461e-05	0.000118212
ASAP3	1505.27	-0.836032	0.0893406	-9.35778	8.14266e-21	1.21878e-19
ASB13	705.523	-0.403623	0.103655	-3.89336	9.88657e-05	0.000338068
ASB16-AS1	327.632	-0.496417	0.139858	-3.5488	0.000386993	0.00122209
ASB6	811.989	0.2967	0.101801	2.91409	0.0035673	0.00960133
ASB7	605.981	0.409752	0.0947276	4.32523	1.52372e-05	5.82444e-05
ASB8	628.585	-0.241183	0.0874154	-2.75895	0.00579878	0.0149355
ASB9	1043.71	-1.46719	0.0946026	-15.5024	3.34017e-54	2.21789e-52
ASCC2	2267.46	-0.394421	0.0781592	-5.04633	4.50387e-07	2.05638e-06
ASCC3	3063.33	0.504437	0.0728057	6.92888	4.24182e-12	3.15347e-11
ASF1B	2051.88	-0.58237	0.0797639	-7.30123	2.85154e-13	2.37738e-12
ASGR1	655.754	-0.987544	0.10628	-9.29039	1.53728e-20	2.25572e-19
ASGR2	5952.5	-0.714176	0.0788626	-9.05581	1.35561e-19	1.86216e-18
ASH1L	4537.31	0.479034	0.0817101	5.86254	4.55837e-09	2.55453e-08
ASH1L-AS1	159.327	0.728855	0.156291	4.65803	3.19242e-06	1.31778e-05
ASH2L	2158.98	-0.264441	0.0558103	-4.7382	2.15627e-06	9.10736e-06
ASIC1	115.886	-0.573712	0.194795	-2.93598	0.00332499	0.0090142
ASL	3719.04	-1.05424	0.0887588	-11.877	1.55774e-32	4.53875e-31
ASMTL	370.71	-0.793178	0.113618	-6.97801	2.99387e-12	2.26025e-11
ASNA1	2548.32	-0.689598	0.107966	-6.38681	1.69385e-10	1.08793e-09
ASNSP1	174.339	0.626281	0.164218	3.81965	0.000133643	0.0004493
ASPHD2	9.2824	1.47842	0.397827	4.12702	3.6749e-05	0.000133431
ASPSCR1	1020.82	-0.688825	0.095798	-7.18992	6.48275e-13	5.20691e-12
ASRGL1	421.396	-0.630156	0.108549	-5.80493	6.43911e-09	3.55159e-08
ASS1	187.623	-0.636499	0.178542	-3.56875	0.000358685	0.00113751
ASTN2	482.916	0.293359	0.10808	2.71462	0.00663513	0.016899
ASXL1	6190.88	0.226088	0.0562029	4.02271	5.7532e-05	0.000203315
ASXL2	2269	0.761473	0.0837486	9.09202	9.72164e-20	1.34784e-18
ATAD1	1062.04	0.641503	0.125296	5.11956	3.06252e-07	1.42326e-06
ATAD2B	1624.49	0.568799	0.0726306	7.83112	4.83559e-15	4.7605e-14
ATAD3A	2966.9	-0.865815	0.0758658	-11.412	3.64439e-30	9.56043e-29
ATAD3B	3313.07	-0.434708	0.0860738	-5.05031	4.41096e-07	2.01602e-06
ATAD5	576.87	0.405343	0.102148	3.96906	7.21556e-05	0.000251421
ATE1	959.864	-0.224702	0.0960042	-2.34052	0.019257	0.0440652
ATF1	575.324	0.395972	0.103771	3.81497	0.0001362	0.000457207
ATF3	3184.33	5.34535	0.122058	43.161	0	0
ATF5	965.842	-0.228935	0.0969253	-2.36181	0.018186	0.0418627
ATF6	1303.1	0.25917	0.0785707	3.29866	0.000971462	0.00289382
ATF6B	1161.96	-0.717614	0.0800459	-8.96407	3.12916e-19	4.16545e-18
ATF7	2528	0.439685	0.0796477	5.52014	3.38726e-08	1.74125e-07
ATG101	3064.68	-0.38443	0.0990441	-3.88134	0.000103881	0.000354512
ATG13	1910.38	-0.343965	0.0857584	-4.01075	6.05274e-05	0.000213497
ATG14	1341.02	1.10683	0.0786996	14.0612	6.57335e-45	3.12297e-43
ATG16L2	252.638	0.325644	0.132347	2.46055	0.0138723	0.0329149
ATG4B	773.24	-0.43886	0.0904715	-4.85053	1.23129e-06	5.35003e-06
ATG4D	426.483	-0.322627	0.131667	-2.45007	0.0142828	0.0337708
ATG5	682.012	0.383226	0.107913	3.55139	0.000383204	0.00121132
ATG7	1405.33	-0.299156	0.0794738	-3.76418	0.000167098	0.000553868
ATG9A	1731.53	-0.859225	0.0870943	-9.86457	5.92879e-23	1.02764e-21
ATMIN	2883.64	0.357345	0.068696	5.20188	1.9728e-07	9.35483e-07
ATN1	1874.39	0.575448	0.104853	5.48817	4.06119e-08	2.07104e-07
ATOX1	527.752	-0.727481	0.115651	-6.28893	3.19658e-10	1.99637e-09
ATP10D	972.581	1.58104	0.0932359	16.9484	1.97608e-64	1.63773e-62
ATP13A1	3275.02	-0.250315	0.081331	-3.07771	0.00208598	0.00586187
ATP13A2	1019.35	-0.432888	0.0919751	-4.70651	2.51997e-06	1.05479e-05
ATP1A1	10991.3	-0.980474	0.111809	-8.76921	1.79924e-18	2.27853e-17
ATP1B1	4224.41	-0.28118	0.0827985	-3.39593	0.000683956	0.0020857
ATP1B3	1473.57	-0.419271	0.084115	-4.98422	6.22122e-07	2.79655e-06
ATP23	113.379	-0.431306	0.171334	-2.51478	0.0119108	0.0286835
ATP2A2	12798.9	-0.633084	0.0676408	-9.35948	8.01269e-21	1.20094e-19
ATP2A3	118.323	-0.756503	0.17345	-4.35121	1.35391e-05	5.20914e-05
ATP2B2	1415.6	-0.952741	0.0890731	-10.6956	1.06767e-26	2.32631e-25
ATP2B4	1686.01	-0.354909	0.0682761	-5.19812	2.01309e-07	9.53215e-07
ATP5F1A	7343.41	-0.93436	0.0625113	-14.9468	1.63418e-50	9.64856e-49
ATP5F1B	16014.6	-1.07949	0.0750869	-14.3762	7.29808e-47	3.71157e-45
ATP5F1C	4275.93	-0.475575	0.0733498	-6.48367	8.95201e-11	5.92134e-10
ATP5F1D	3034.88	-0.641101	0.110487	-5.80222	6.54411e-09	3.60684e-08
ATP5F1E	1093.72	-0.218774	0.0955779	-2.28893	0.0220832	0.0497188
ATP5IF1	3285.03	-0.578212	0.0845564	-6.83805	8.02771e-12	5.81912e-11
ATP5MC1	1704.65	-0.957415	0.112766	-8.48889	2.08618e-17	2.44411e-16
ATP5MC2	3404.63	-0.842161	0.100364	-8.39039	4.84517e-17	5.55148e-16
ATP5MC3	4020.91	-0.772173	0.0791022	-9.76139	1.64873e-22	2.78863e-21
ATP5MD	1163.11	-0.430691	0.125428	-3.43365	0.000595515	0.00183319
ATP5ME	1912.23	-0.459625	0.0988369	-4.65008	3.3181e-06	1.36764e-05
ATP5MF	9812.59	-0.597019	0.100657	-5.93137	3.00425e-09	1.71059e-08
ATP5MG	3882.71	-0.524525	0.0907191	-5.78167	7.39608e-09	4.05643e-08
ATP5MPL	1955.77	-0.606683	0.0987729	-6.14201	8.14847e-10	4.89105e-09
ATP5PB	2100.34	-0.542015	0.0765931	-7.07651	1.4783e-12	1.14463e-11
ATP5PD	1441.41	-0.405476	0.0957653	-4.23405	2.2952e-05	8.54569e-05
ATP5PF	1865.65	-0.430836	0.094103	-4.57823	4.68921e-06	1.89473e-05
ATP5PO	1191.19	-0.580944	0.100586	-5.77545	7.67483e-09	4.20518e-08
ATP6AP1	1502.12	-0.810519	0.0782875	-10.3525	4.07776e-25	8.04657e-24
ATP6AP2	1704.47	-0.660999	0.0750166	-8.8111	1.23923e-18	1.58822e-17
ATP6V0A1	2724.55	-0.286769	0.0594055	-4.82727	1.38414e-06	5.97587e-06
ATP6V0A2	1255.52	-0.294411	0.0819968	-3.5904	0.000330176	0.00105232
ATP6V0B	1827.33	-0.701876	0.106121	-6.61334	3.75741e-11	2.57203e-10
ATP6V0C	2028.38	-0.336665	0.10407	-3.23492	0.00121678	0.0035704
ATP6V0D1	2075.54	-0.624376	0.0911492	-6.85021	7.37428e-12	5.36807e-11
ATP6V0E1	2217.2	-0.501277	0.0794102	-6.31232	2.74877e-10	1.73363e-09
ATP6V0E2	658.47	-1.26176	0.134574	-9.37468	6.93871e-21	1.04346e-19
ATP6V1A	4107.22	-0.808705	0.0737303	-10.9684	5.42217e-28	1.27049e-26
ATP6V1E1	1137.42	0.207931	0.0899994	2.31061	0.0208546	0.0473241
ATP6V1F	3169.1	-0.662262	0.104335	-6.34741	2.18966e-10	1.39238e-09
ATP7B	3190.76	-1.00484	0.0590625	-17.0126	6.62822e-65	5.57593e-63
ATP8A1	152.236	0.964236	0.189591	5.08457	3.68468e-07	1.6969e-06
ATP8B2	3606.01	-0.465097	0.0615426	-7.55718	4.11904e-14	3.71212e-13
ATP8B3	51.2002	-0.851411	0.259711	-3.26909	0.00107894	0.00319148
ATP9A	1979.86	-0.236778	0.076445	-3.09737	0.00195249	0.00551303
ATP9B	1266.05	-0.560522	0.0727693	-7.70195	1.34001e-14	1.26148e-13
ATPAF1	993.157	-0.504115	0.0861371	-5.8523	4.84834e-09	2.70417e-08
ATPAF2	661.984	-0.560439	0.115812	-4.83831	1.30949e-06	5.66889e-06
ATR	1622.35	0.730875	0.0794206	9.20253	3.49632e-20	5.02486e-19
ATRAID	1381.56	-0.873902	0.106351	-8.21663	2.09303e-16	2.30604e-15
ATRIP	702.97	0.263947	0.0898371	2.93652	0.00331913	0.0090016
ATRN	5952.9	-0.567162	0.0593576	-9.55506	1.23514e-21	1.96019e-20
ATRNL1	174.122	-0.527653	0.166739	-3.16649	0.00154291	0.00444119
ATRX	1583.35	0.552788	0.113601	4.86626	1.1373e-06	4.96186e-06
ATXN1	1654.31	0.215576	0.0863757	2.49566	0.0125722	0.030108
ATXN10	1249.93	-0.284658	0.0903888	-3.14934	0.00163641	0.00468141
ATXN1L	5995.61	0.495589	0.0583746	8.48978	2.07034e-17	2.42936e-16
ATXN2L	4274.44	0.34233	0.116318	2.94311	0.00324932	0.00883797
ATXN3	220.882	0.366116	0.143414	2.55207	0.0107086	0.0260265
ATXN7	882.804	0.973399	0.0805284	12.0846	1.27454e-33	3.87504e-32
ATXN7L1	1146.73	0.607196	0.0889778	6.82541	8.76746e-12	6.34552e-11
ATXN7L2	301.151	0.523058	0.144148	3.62515	0.000288797	0.000927974
AUNIP	314.604	0.672444	0.114831	5.85265	4.83813e-09	2.69915e-08
AUP1	1596.08	-0.473053	0.0953673	-4.95996	7.05067e-07	3.14979e-06
AURKA	2330.05	-0.339562	0.0647848	-5.24126	1.59483e-07	7.64352e-07
AURKAIP1	3267.2	-0.619226	0.0925295	-6.69189	2.20299e-11	1.54292e-10
AURKAP1	82.1822	0.475765	0.200907	2.36884	0.0178442	0.0411607
AURKB	2032.95	-0.463151	0.0982845	-4.71227	2.44975e-06	1.02752e-05
AVL9	2249	0.200265	0.0658005	3.04394	0.002335	0.006515
AVPR1A	338.147	0.365051	0.109217	3.34418	0.000825249	0.00248842
AXL	91.1487	1.266	0.216418	5.80627	6.38781e-09	3.5259e-08
AZI2	742.239	1.13823	0.092276	12.3286	6.35407e-35	2.06664e-33
AZIN1	4176.75	-0.523039	0.0602054	-8.68762	3.70121e-18	4.59101e-17
B2M	17855.5	1.38009	0.073234	18.8448	3.2421e-79	3.50476e-77
B3GALNT1	2102.41	0.880645	0.069397	12.6899	6.72743e-37	2.35218e-35
B3GALT1	42.8218	1.09852	0.268957	4.00231	6.27262e-05	0.000220487
B3GAT3	690.038	-0.685944	0.099933	-6.86269	6.75762e-12	4.94167e-11
B3GLCT	317.197	-0.316834	0.135882	-2.33192	0.0197049	0.044998
B3GNT2	525.705	0.402143	0.108454	3.70762	0.000209213	0.000684039
B3GNT7	410.12	1.74378	0.118007	14.7395	3.59236e-49	2.01469e-47
B3GNT8	107.276	1.24348	0.218749	5.65969	1.51648e-08	8.06425e-08
B3GNTL1	216.152	-0.570366	0.135132	-4.21882	2.4559e-05	9.1152e-05
B4GALNT1	2800.81	-0.857634	0.0836503	-10.2524	1.15436e-24	2.21726e-23
B4GALNT2	84.7765	-1.26706	0.220944	-5.70699	1.14994e-08	6.19156e-08
B4GALT1	3804.17	-0.186157	0.0757006	-2.45916	0.0139263	0.0330324
B4GALT2	2574.07	-0.8397	0.101424	-8.27843	1.24805e-16	1.39918e-15
B4GALT5	2483.57	0.972667	0.071058	13.6878	1.20014e-42	5.23499e-41
B4GALT7	951.381	-0.462393	0.109961	-4.2049	2.61203e-05	9.65148e-05
B4GAT1	3446.82	-1.25604	0.101529	-12.3694	3.82856e-35	1.25251e-33
B9D1	502.3	-0.839766	0.100638	-8.34106	7.36293e-17	8.35922e-16
BAAT	197.857	0.448689	0.13338	3.36614	0.000762273	0.0023113
BABAM1	4661.27	-0.948799	0.0887705	-10.6879	1.15931e-26	2.51863e-25
BABAM2	815.617	-0.541507	0.0967634	-5.59607	2.19265e-08	1.14906e-07
BACE1	1722.21	-0.559016	0.0727813	-7.68086	1.58021e-14	1.47656e-13
BACH1	1773.17	0.582494	0.0845192	6.89237	5.48705e-12	4.04293e-11
BACH1-IT2	55.2612	1.21823	0.252512	4.79448	1.63095e-06	6.97547e-06
BACH1-IT3	3.97783	1.03397	0.388286	2.58021	0.00987411	0.02423
BACH2	1012.19	1.71399	0.0839261	20.408	1.42118e-92	1.88176e-90
BAD	447.24	-0.879132	0.132876	-6.61475	3.72183e-11	2.54923e-10
BAG1	884.669	0.306651	0.0798278	3.84118	0.000122447	0.000413896
BAG2	1881.84	-0.350277	0.0916571	-3.82157	0.000132604	0.000446006
BAG4	2178.59	-0.407816	0.0686487	-5.94055	2.84068e-09	1.62199e-08
BAG5	1306.52	0.288827	0.0745108	3.87611	0.00010614	0.000361946
BAG6	6963.23	-0.601562	0.080799	-7.4451	9.68736e-14	8.43807e-13
BAGE2	545.761	0.530001	0.116456	4.54552	5.47998e-06	2.20193e-05
BAHD1	1149.72	-0.231127	0.0890063	-2.59672	0.00941188	0.0232102
BAIAP2-DT	176.899	-1.12683	0.176833	-6.36438	1.96086e-10	1.25366e-09
BAIAP2L2	308.149	0.353369	0.125597	2.81009	0.00495273	0.012935
BAK1	1883.66	-0.567086	0.101352	-5.59503	2.2058e-08	1.15541e-07
BAMBI	4653.77	0.924015	0.0843259	10.9576	6.11136e-28	1.42749e-26
BANF1	2156.23	-0.760152	0.183621	-4.13838	3.49772e-05	0.00012739
BAP1	2423.51	-0.564678	0.0871168	-6.48163	9.07358e-11	5.9929e-10
BARD1	608.675	0.636618	0.136985	4.64789	3.35351e-06	1.38122e-05
BATF2	2423.97	5.81723	0.126286	44.7681	0	0
BATF3	83.7529	1.43885	0.253832	5.62282	1.87866e-08	9.91013e-08
BAX	683.293	-0.888497	0.0985757	-9.01101	2.04165e-19	2.76049e-18
BAZ1A	980.134	1.36048	0.101555	13.3924	6.70152e-41	2.73151e-39
BAZ2B	789.968	1.09066	0.107616	10.1321	3.97964e-24	7.40869e-23
BBC3	733.185	3.60165	0.223181	15.9697	2.07897e-57	1.49586e-55
BBOX1-AS1	407.871	0.387132	0.117932	3.27945	0.0010401	0.00308678
BBS10	528.627	0.311534	0.106767	2.91775	0.00352564	0.00950178
BBS12	31.3631	0.663632	0.287045	2.29767	0.0215808	0.0487398
BBS2	408.346	-0.289209	0.104624	-2.76433	0.00570392	0.0147115
BBS7	285.894	0.633468	0.12577	5.03678	4.73418e-07	2.15538e-06
BBX	2855.84	0.208967	0.0810362	2.57921	0.00990267	0.0242867
BCAM	1736.54	-1.00066	0.0975024	-10.2618	1.04741e-24	2.01703e-23
BCAP31	2599.89	-0.936029	0.0762091	-12.2817	1.13604e-34	3.62641e-33
BCAR1	7048.27	0.31526	0.0729782	4.31988	1.56116e-05	5.9533e-05
BCAS1	298.679	-1.02678	0.123012	-8.33878	7.50624e-17	8.5176e-16
BCAS2	419.957	0.334089	0.124517	2.68359	0.00728371	0.0183917
BCAS3	875.275	-0.343143	0.0786621	-4.36213	1.28802e-05	4.96846e-05
BCAS4	242.892	-0.585582	0.158343	-3.69529	0.000219637	0.000715714
BCAT1	8510.26	-0.804934	0.0745912	-10.7912	3.78995e-27	8.47229e-26
BCAT2	597.36	-0.732686	0.115593	-6.3361	2.35649e-10	1.49338e-09
BCDIN3D	229.877	0.547835	0.165729	3.30185	0.000960501	0.00286232
BCHE	45.0502	-0.616935	0.262185	-2.31104	0.0208307	0.0472844
BCKDHA	1209.4	-0.932976	0.0943738	-9.88455	4.85741e-23	8.46528e-22
BCKDHB	863.078	-0.569645	0.0974614	-5.84509	5.06283e-09	2.81748e-08
BCKDK	816.646	-0.615973	0.119304	-5.1623	2.43938e-07	1.14412e-06
BCL10	519.101	0.657803	0.104575	6.28944	3.18605e-10	1.99146e-09
BCL2L1	8614.14	-0.642213	0.0879855	-7.29893	2.90057e-13	2.41556e-12
BCL2L11	1640.06	1.14832	0.0751367	15.2803	1.03427e-52	6.65053e-51
BCL2L12	390.134	-0.388703	0.137526	-2.82568	0.0047181	0.0123641
BCL2L14	150.91	3.24765	0.199125	15.684	1.94645e-55	1.35266e-53
BCL2L2	483.34	0.280186	0.112584	2.48787	0.0128509	0.0307248
BCL3	1156.4	1.7419	0.108473	16.0484	5.86341e-58	4.35899e-56
BCL6	1328.21	0.84776	0.0921888	9.19462	3.76322e-20	5.38081e-19
BCL7C	567.838	-0.742345	0.11117	-6.6759	2.45722e-11	1.714e-10
BCLAF1	4547.71	0.554705	0.0941091	5.89452	3.75764e-09	2.12121e-08
BCLAF3	532.494	0.540126	0.109184	4.94584	7.58163e-07	3.3762e-06
BCOR	3642.29	0.638483	0.0577187	11.0615	1.92939e-28	4.60768e-27
BCR	3777.33	-0.428928	0.077065	-5.5657	2.61107e-08	1.35753e-07
BCS1L	943.043	-0.55658	0.100339	-5.54667	2.91158e-08	1.50502e-07
BCYRN1	237.104	0.789681	0.188699	4.17469	2.98395e-05	0.000109534
BDH1	100.103	-1.45346	0.197988	-7.30321	2.80987e-13	2.34417e-12
BDNF	31.4981	1.12121	0.2908	3.82232	0.000132202	0.000444787
BDP1	2100.02	0.785461	0.0870255	9.02571	1.78527e-19	2.42262e-18
BECN2	7.47518	1.32467	0.398776	3.14347	0.00166955	0.00477011
BEX3	2061.01	-0.648374	0.0853944	-7.59259	3.13582e-14	2.85709e-13
BFSP1	114.382	-0.580598	0.194184	-2.98344	0.00285025	0.00782482
BHLHA15	239.147	-0.584399	0.131251	-4.45046	8.56872e-06	3.36685e-05
BHLHE40	2971.26	1.22331	0.0713788	17.1359	8.01468e-66	6.95134e-64
BHLHE41	83.7646	1.07355	0.206217	5.17787	2.24438e-07	1.05687e-06
BHMT	70.8107	-0.528154	0.215229	-2.45231	0.0141943	0.033597
BHMT2	2520.53	-0.851282	0.0554251	-15.3584	3.11283e-53	2.04269e-51
BICD1	843.785	0.548037	0.0913221	6.00086	1.96279e-09	1.13756e-08
BICDL1	1160.81	-0.364764	0.0784585	-4.64994	3.32032e-06	1.36805e-05
BICRA	234.754	1.11123	0.15821	7.01648	2.27527e-12	1.73767e-11
BICRAL	750.568	0.408392	0.0949996	4.29843	1.72014e-05	6.52289e-05
BID	961.661	-0.361021	0.0807558	-4.47033	7.80993e-06	3.08659e-05
BIN1	2459.37	-0.774462	0.068736	-11.2663	1.9248e-29	4.83946e-28
BIN3	763.294	0.22643	0.0930172	2.43374	0.0149439	0.0351667
BIN3-IT1	58.6332	0.749333	0.236449	3.165	0.00155082	0.00445935
BIRC2	984.885	0.771278	0.110836	6.95858	3.43716e-12	2.57925e-11
BIRC3	577.86	5.17963	0.199736	23.2166	3.09374e-119	5.53828e-117
BIRC5	2857.53	-0.940668	0.0869299	-10.8203	2.75845e-27	6.20985e-26
BISPR	138.661	4.68954	0.267013	13.946	3.32914e-44	1.536e-42
BIVM-ERCC5	541.309	-0.430376	0.123736	-3.47853	0.00050417	0.00156692
BLCAP	1432.61	-0.240923	0.0903937	-2.66522	0.00769382	0.0193291
BLM	438.004	0.285026	0.116619	2.44417	0.0145187	0.0342779
BLMH	2019.49	-0.73833	0.0739864	-9.97924	1.87902e-23	3.36914e-22
BLOC1S1	1127.18	-0.621978	0.110278	-5.63973	1.70321e-08	9.00583e-08
BLOC1S1-RDH5	271.835	-1.0378	0.1487	-6.97205	3.12363e-12	2.35266e-11
BLOC1S3	356.366	1.04884	0.140975	7.43454	1.0493e-13	9.11144e-13
BLOC1S4	378.894	0.27157	0.115635	2.34604	0.0189741	0.0434856
BLVRB	2111.83	-0.907978	0.104197	-8.71402	2.93286e-18	3.65618e-17
BLZF1	947.08	2.57413	0.104794	24.4989	1.51595e-132	2.97564e-130
BMF	835.532	0.808751	0.0804252	10.0525	8.95574e-24	1.63728e-22
BMP1	814.225	-0.261282	0.0935273	-2.79366	0.00521147	0.0135491
BMP2	3182.83	0.564597	0.0725483	7.78173	7.15421e-15	6.9273e-14
BMP4	313.243	1.37087	0.131741	10.3876	2.82237e-25	5.63392e-24
BMP7	27.3961	0.771457	0.30958	2.48127	0.0130916	0.0312314
BMP8A	205.935	-0.642065	0.144063	-4.45436	8.4145e-06	3.31091e-05
BMP8B	21.4208	-0.999385	0.366198	-2.68312	0.00729398	0.0184151
BMPR1A	1441.85	0.340331	0.0731798	4.65062	3.30941e-06	1.36456e-05
BMPR1B	287.453	0.992054	0.129862	7.63856	2.19662e-14	2.02779e-13
BMPR2	2435.07	0.828773	0.0817706	10.1355	3.84302e-24	7.17225e-23
BMS1	2101.83	0.334526	0.0804437	4.15869	3.20084e-05	0.000117111
BMS1P1	590.432	0.566745	0.103938	5.45244	4.96836e-08	2.51532e-07
BMS1P14	333.434	0.464885	0.129109	3.6023	0.000315418	0.00100859
BMS1P2	990.549	0.702761	0.097771	7.18731	6.60782e-13	5.30356e-12
BMS1P20	533.299	0.246071	0.10044	2.4509	0.01425	0.0337002
BMS1P4-AGAP5	433.36	0.560207	0.12502	4.48009	7.46106e-06	2.95707e-05
BNIP2	1222.22	0.390653	0.0823534	4.74243	2.11166e-06	8.92399e-06
BNIP3	2113.11	-0.876211	0.0772838	-11.3367	8.62903e-30	2.2169e-28
BNIP3L	1217.11	-1.06064	0.0826073	-12.8382	1.00202e-37	3.59906e-36
BOC	110.284	1.01948	0.216263	4.74868	2.04748e-06	8.66261e-06
BOD1L1	1631.49	0.802651	0.121871	6.58661	4.49974e-11	3.05679e-10
BOLA2B	2039.69	-0.65245	0.103145	-6.32492	2.53367e-10	1.60158e-09
BOP1	2698.22	-0.758742	0.0943727	-8.03919	9.04333e-16	9.42537e-15
BORCS5	351.764	-0.536024	0.186342	-2.87636	0.00402293	0.010699
BORCS6	503.886	-0.536295	0.12576	-4.26356	2.01196e-05	7.54639e-05
BORCS8	1586.28	-0.275	0.0934193	-2.94352	0.00324508	0.00882752
BPHL	439.267	-0.769227	0.102793	-7.48159	7.34306e-14	6.47167e-13
BPNT1	2110.25	-0.423454	0.0715245	-5.92045	3.21061e-09	1.82067e-08
BPTF	2611.86	0.307439	0.0811452	3.7887	0.00015144	0.000504792
BRAF	3854.4	0.252854	0.0703202	3.59595	0.000323211	0.00103203
BRAP	1357.9	0.496882	0.0709427	7.00378	2.49143e-12	1.89887e-11
BRAT1	1232.32	-0.46671	0.100933	-4.623	3.78225e-06	1.54783e-05
BRCA2	1762.25	1.09643	0.109289	10.0323	1.09874e-23	1.99889e-22
BRD1	2253.92	0.459812	0.0742469	6.19259	5.91822e-10	3.59967e-09
BRD2	8585.5	0.864331	0.0602052	14.3561	9.75817e-47	4.89593e-45
BRD3	690.77	0.492674	0.11698	4.21052	2.54779e-05	9.43126e-05
BRD4	3779.64	0.378087	0.106648	3.54523	0.000392263	0.00123821
BRD8	1722.65	0.224682	0.0682575	3.29165	0.000996017	0.00296342
BRDT	1062.19	-0.243586	0.0838577	-2.90475	0.00367551	0.00985584
BRF2	1181.96	-0.332671	0.0830099	-4.00748	6.13697e-05	0.000216059
BRI3BP	2140.67	-0.554524	0.0624949	-8.87265	7.14235e-19	9.30834e-18
BRICD5	37.7011	-0.935184	0.279025	-3.3297	0.00086939	0.00261062
BRINP2	75.3174	1.38469	0.206121	6.64318	3.06981e-11	2.11494e-10
BRINP3	50.339	-1.03127	0.305654	-3.46887	0.000522644	0.00161916
BRIP1	1172.48	0.801923	0.114257	7.01895	2.23544e-12	1.70958e-11
BRIX1	1801.82	0.533303	0.0715486	7.4534	9.09645e-14	7.93882e-13
BRK1	1735.15	-0.582637	0.0799512	-7.28722	3.16413e-13	2.62042e-12
BRMS1	8688.12	-0.446107	0.0835546	-5.33892	9.35022e-08	4.5924e-07
BRPF1	4672.12	0.469128	0.0643142	7.29429	3.00246e-13	2.49391e-12
BRPF3	2748.82	0.172669	0.0623887	2.76767	0.00564582	0.0145801
BRWD1	1586.78	0.236053	0.0828644	2.84859	0.00439133	0.011596
BSCL2	265.833	-0.976936	0.198655	-4.91097	9.06292e-07	3.99844e-06
BSG	29419	-0.898852	0.0812192	-11.0669	1.81517e-28	4.33955e-27
BSN	595.943	1.22854	0.105652	11.6281	2.96456e-31	8.13961e-30
BSPRY	4.24415	-1.18768	0.395355	-2.80822	0.00498163	0.0129999
BST2	149.502	5.90641	0.310983	8.99289	2.4081e-19	3.2364e-18
BTAF1	2871.41	0.65458	0.0814845	8.03327	9.49084e-16	9.86422e-15
BTBD10	1528.11	0.34458	0.0805525	4.27854	1.88126e-05	7.08803e-05
BTBD16	37.2731	-0.789661	0.263362	-2.9879	0.00280905	0.00772212
BTBD2	2033.55	-0.87223	0.0961478	-9.07119	1.17726e-19	1.62214e-18
BTBD3	1583.13	0.210855	0.0674576	3.12532	0.00177612	0.00505074
BTBD6	648.544	-0.713751	0.0984107	-7.25093	4.13933e-13	3.38669e-12
BTBD7	1184.29	0.416856	0.0694457	6.00216	1.94709e-09	1.12876e-08
BTC	80.4866	1.35866	0.235193	5.76737	8.052e-09	4.40322e-08
BTD	2012.83	-1.02894	0.0812963	-12.6554	1.0443e-36	3.60622e-35
BTF3	5066.79	-0.516638	0.0674033	-7.66472	1.79219e-14	1.66682e-13
BTG1	1942.12	0.228719	0.0733207	3.11959	0.00181102	0.00514605
BTG2	967.217	0.775905	0.0892086	8.69577	3.44487e-18	4.28017e-17
BTG3	230.327	0.976175	0.151744	6.43094	1.26814e-10	8.24435e-10
BTG3-AS1	11.8417	1.44631	0.385136	3.60105	0.000316937	0.00101316
BTK	11.1306	1.67005	0.39575	3.8487	0.000118745	0.000402051
BTN2A1	2153.08	1.13321	0.076121	14.8855	4.09487e-50	2.39245e-48
BTN2A2	584.756	0.932656	0.109961	8.48011	2.24979e-17	2.63165e-16
BTN2A3P	160.852	1.38733	0.152341	9.07506	1.13618e-19	1.56939e-18
BTN3A1	869.687	1.84669	0.100124	18.425	8.27494e-76	8.49396e-74
BTN3A2	597.769	0.732928	0.0917147	7.98952	1.35464e-15	1.39369e-14
BTN3A3	206.248	1.71031	0.149	11.4282	3.02313e-30	7.96802e-29
BUB1	2617.36	0.229286	0.0894151	2.56491	0.0103204	0.0251787
BUD13	1081.03	0.273341	0.0814773	3.35421	0.000795914	0.00240483
BUD23	1478.25	-0.644493	0.0875556	-7.36055	1.83149e-13	1.55299e-12
BUD31	3402.23	-0.204593	0.0815512	-2.50882	0.0121134	0.029112
BVES	650.461	0.556584	0.239684	2.32722	0.0199537	0.0455152
BVES-AS1	19.1115	1.28359	0.342731	3.69399	0.000220758	0.00071895
BZW2	1825	-0.397276	0.0735788	-5.39923	6.69258e-08	3.34136e-07
C10orf62	13.892	-1.55911	0.37279	-3.97174	7.13481e-05	0.000248879
C10orf88	198.821	0.553996	0.155063	3.5708	0.000355888	0.00112912
C11orf24	6241.74	-0.183253	0.0776686	-2.35938	0.0183054	0.0421204
C11orf49	539.139	-0.586801	0.123216	-4.76149	1.92171e-06	8.15205e-06
C11orf53	49.8609	-1.03101	0.265636	-3.84207	0.000121999	0.000412508
C11orf54	650.951	-0.779069	0.108384	-7.18816	6.56706e-13	5.27273e-12
C11orf72	226.948	0.485183	0.142561	3.40078	0.000671939	0.00205213
C11orf80	2209.19	-0.390757	0.0659144	-5.9283	3.06087e-09	1.74017e-08
C11orf95	885.44	-0.62855	0.0894796	-7.02364	2.16159e-12	1.65537e-11
C11orf98	1563.61	-0.438293	0.0926461	-4.73056	2.239e-06	9.43543e-06
C12orf10	1608.07	-0.676565	0.0915093	-7.39265	1.43928e-13	1.2373e-12
C12orf29	726.346	0.328199	0.0826345	3.9719	7.13012e-05	0.000248754
C12orf4	519.896	0.504852	0.0931419	5.42108	5.92411e-08	2.97162e-07
C12orf45	2419.31	0.527162	0.0741228	7.11172	1.14603e-12	8.98868e-12
C12orf50	422.423	0.539103	0.142591	3.78103	0.000156183	0.000519842
C12orf57	692.267	-0.524237	0.109337	-4.79434	1.63208e-06	6.97766e-06
C12orf65	353.054	0.375001	0.123187	3.04339	0.00233931	0.00652539
C12orf66	376.213	0.315057	0.111494	2.82501	0.00472786	0.0123868
C12orf73	139.057	0.448254	0.171853	2.60592	0.00916268	0.0226456
C12orf74	112.904	3.95567	0.247023	14.1503	1.86084e-45	8.95486e-44
C12orf75	1209.35	-0.502421	0.0754237	-6.661	2.71962e-11	1.88411e-10
C14orf119	1250.61	0.22045	0.0898461	2.45357	0.0141445	0.0334967
C14orf93	582.538	0.354404	0.0939692	3.77167	0.000162159	0.000538532
C15orf39	3976.26	0.570869	0.100425	5.6842	1.31426e-08	7.03735e-08
C15orf62	75.4863	-1.04156	0.210369	-4.93355	8.07498e-07	3.5852e-06
C16orf46	34.9298	0.909275	0.304999	2.96078	0.00306859	0.00837387
C16orf58	2991.02	-0.873499	0.101733	-8.58597	9.00746e-18	1.08366e-16
C16orf70	2343.31	1.09254	0.080496	13.5713	5.92466e-42	2.51091e-40
C16orf72	2267.19	0.223878	0.0637009	3.51447	0.00044063	0.00138136
C16orf86	39.5574	-1.50214	0.321885	-4.64997	3.31983e-06	1.36805e-05
C16orf87	430.319	0.856418	0.122747	6.97553	3.04714e-12	2.29969e-11
C17orf107	42.9092	-0.774286	0.265997	-2.9017	0.00371142	0.00994497
C17orf49	620.732	-0.586345	0.109613	-5.34839	8.87378e-08	4.36991e-07
C17orf53	805.76	0.489097	0.0901835	5.42285	5.86577e-08	2.94375e-07
C17orf67	232.246	2.46755	0.165741	14.7286	4.22163e-49	2.3441e-47
C17orf80	506.327	0.34728	0.119891	2.89712	0.00376604	0.0100781
C18orf21	209.26	0.650569	0.14696	4.42399	9.6894e-06	3.78724e-05
C18orf25	1018.63	0.339267	0.080351	4.22243	2.41685e-05	8.97924e-05
C18orf54	497.116	0.511679	0.121664	4.20649	2.59366e-05	9.59154e-05
C18orf61	30.1013	1.73564	0.355404	4.79723	1.60878e-06	6.88858e-06
C19orf12	1136.16	0.674622	0.0896453	7.52459	5.28842e-14	4.73167e-13
C19orf24	1810.14	-0.585902	0.115948	-5.05262	4.3578e-07	1.99375e-06
C19orf25	2132.47	-0.217629	0.0853814	-2.54889	0.0108066	0.0262534
C19orf33	816.94	-0.558433	0.109236	-5.11142	3.19746e-07	1.4832e-06
C19orf44	299.496	0.481211	0.125411	3.83396	0.000126097	0.000425786
C19orf53	2535.52	-0.610641	0.113066	-5.40017	6.65767e-08	3.32542e-07
C19orf54	295.014	0.539492	0.150221	3.59009	0.000330567	0.00105342
C19orf66	3332.5	2.24772	0.0888251	25.2951	3.61967e-141	7.71404e-139
C1GALT1	722.457	0.506788	0.102	4.96801	6.76434e-07	3.02852e-06
C1orf109	740.274	0.433419	0.100636	4.3063	1.66005e-05	6.30893e-05
C1orf115	2187.77	-0.569121	0.0727217	-7.82645	5.01844e-15	4.93399e-14
C1orf116	70.4561	-0.494445	0.201807	-2.43898	0.0147289	0.0347081
C1orf122	415.486	-0.753939	0.128679	-5.85752	4.69842e-09	2.62513e-08
C1orf158	30.5746	0.859043	0.307578	2.7816	0.00540919	0.0140192
C1orf162	173.573	0.90706	0.180513	5.01503	5.30254e-07	2.40095e-06
C1orf198	928.642	-0.319601	0.0871436	-3.66733	0.000245095	0.000794507
C1orf226	346.97	1.1971	0.134241	8.91406	4.91983e-19	6.47975e-18
C1orf43	4503.87	-0.464491	0.0682044	-6.81018	9.74738e-12	7.02018e-11
C1orf52	924.661	0.415323	0.0847653	4.89966	9.6004e-07	4.22474e-06
C1orf56	183.954	-0.875801	0.150416	-5.81674	6.0008e-09	3.31883e-08
C1orf74	87.072	0.471033	0.192954	2.42563	0.0152819	0.0358866
C1QBP	10268.6	-0.621857	0.0740251	-8.40051	4.44543e-17	5.10654e-16
C1QTNF3	492.605	0.520011	0.131658	3.95046	7.80023e-05	0.000270655
C1QTNF8	12.9203	-1.25741	0.372167	-3.26003	0.00111402	0.00328827
C1R	546.125	0.814051	0.111148	7.32545	2.38104e-13	2.00152e-12
C1RL-AS1	518.185	0.481046	0.105359	4.56604	4.97017e-06	2.00428e-05
C1S	1545.35	0.369776	0.0800891	4.6186	3.86335e-06	1.57785e-05
C2	218.591	0.819771	0.14152	5.78558	7.22626e-09	3.9662e-08
C20orf194	782.493	1.12436	0.0983132	11.4347	2.80654e-30	7.43218e-29
C20orf204	39.6131	0.749513	0.272217	2.743	0.00608805	0.0156104
C20orf27	1863.07	-0.879311	0.0951876	-9.23673	2.54146e-20	3.68569e-19
C20orf96	167.364	0.471183	0.160917	2.92574	0.00343641	0.0092904
C21orf58	962.92	-0.699655	0.100371	-6.96946	3.18161e-12	2.39391e-11
C21orf91	440.843	1.38875	0.114103	12.1579	5.21111e-34	1.6084e-32
C22orf39	270.044	-0.410721	0.128464	-3.19658	0.00139069	0.00403521
C2CD3	950.251	0.271316	0.082867	3.27438	0.00105895	0.00313731
C2CD4A	46.3166	3.32819	0.333874	8.35168	6.72972e-17	7.66366e-16
C2CD5	1174.1	0.283377	0.10987	2.57972	0.00988804	0.0242588
C2orf27A	251.096	0.521437	0.137488	3.79272	0.000149007	0.000497363
C2orf42	365.113	0.327205	0.113075	2.89268	0.00381965	0.010202
C2orf49	995.765	0.447367	0.110722	4.03956	5.35515e-05	0.000189938
C2orf50	15.7824	1.52245	0.377719	3.92982	8.50085e-05	0.000293057
C2orf68	1027.44	-0.480252	0.114239	-4.20351	2.62813e-05	9.70937e-05
C2orf69	518.426	0.657095	0.0962492	6.8254	8.76808e-12	6.34552e-11
C2orf72	2074.75	-1.27606	0.0711518	-17.9316	6.67933e-72	6.52678e-70
C2orf74	316.475	0.570538	0.127456	4.47772	7.54457e-06	2.98858e-05
C2orf91	34.4607	0.762148	0.289768	2.64493	0.00817076	0.0204173
C3	342.666	0.686617	0.120512	5.69704	1.21907e-08	6.54705e-08
C3orf18	139.701	-1.07434	0.173703	-6.17597	6.57578e-10	3.98123e-09
C3orf22	10.2951	-1.072	0.391825	-2.71294	0.00666886	0.0169791
C3orf38	729.36	0.719985	0.0982104	7.33001	2.30127e-13	1.93738e-12
C3orf52	1857.67	1.56857	0.0805543	19.4671	2.08926e-84	2.39751e-82
C3orf62	279.747	0.458015	0.127461	3.59086	0.000329593	0.00105082
C3orf86	121.634	-0.741684	0.242651	-3.03713	0.00238845	0.00664755
C4A	264.633	2.23059	0.199259	11.1396	8.04476e-29	1.96956e-27
C4B	326.059	2.66192	0.202611	12.9846	1.49547e-38	5.58668e-37
C4BPA	100.414	-0.895864	0.18572	-4.80565	1.5425e-06	6.61998e-06
C4orf19	1087.03	0.541106	0.0765485	7.06837	1.56762e-12	1.21149e-11
C4orf3	2107.19	-0.515032	0.0752631	-6.84311	7.74902e-12	5.62987e-11
C4orf33	262.484	1.29389	0.157104	8.23251	1.83333e-16	2.0269e-15
C4orf36	18.2458	1.04129	0.366038	2.89664	0.00377182	0.0100911
C4orf46	906.473	0.416392	0.0846185	4.92049	8.63283e-07	3.81546e-06
C4orf48	48.4602	-0.643983	0.262564	-2.44095	0.0146488	0.0345375
C4orf54	208.336	4.3178	0.257183	14.301	2.15786e-46	1.07542e-44
C5orf15	2168.4	0.27698	0.0815585	3.39609	0.000683554	0.00208476
C5orf24	1928.5	0.177462	0.0714558	2.48339	0.0130138	0.0310657
C5orf34	476.204	0.494336	0.102704	4.81336	1.48417e-06	6.38187e-06
C5orf51	1523.95	0.358767	0.0761879	4.70907	2.48852e-06	1.043e-05
C5orf56	29.9588	1.92731	0.32558	5.64584	1.64378e-08	8.71014e-08
C5orf63	441.528	0.676518	0.146663	4.61121	4.00325e-06	1.63141e-05
C5orf66	36.8917	0.797298	0.278027	2.87132	0.00408767	0.0108544
C6orf106	3897.45	-0.371434	0.0697218	-5.32735	9.96587e-08	4.88406e-07
C6orf132	25.7356	0.695226	0.297919	2.31519	0.0206023	0.0468562
C6orf141	680.334	1.78032	0.110007	16.163	9.19654e-59	6.88264e-57
C6orf203	515.085	0.586668	0.0944223	6.21232	5.22072e-10	3.19191e-09
C6orf222	2.04617	0.815604	0.328896	2.65433	0.00794664	0.0199084
C6orf62	3961.05	0.328848	0.0574135	5.72788	1.01696e-08	5.51003e-08
C6orf89	1930.51	-0.423158	0.0652666	-6.48337	8.96957e-11	5.93121e-10
C7orf25	424.23	0.671779	0.111849	6.00763	1.88254e-09	1.09332e-08
C7orf26	456.672	0.336157	0.116031	2.89604	0.003779	0.0101073
C7orf31	183.411	0.379366	0.145648	2.60617	0.00915609	0.0226318
C7orf50	3628.89	-0.693948	0.0898244	-7.7249	1.11943e-14	1.05962e-13
C8A	539.228	-1.10727	0.0950897	-11.6395	2.59408e-31	7.14874e-30
C8B	36.9331	-0.821535	0.290622	-2.84304	0.00446856	0.0117722
C8orf49	112.602	-0.667944	0.190312	-3.50521	0.000456254	0.00142732
C8orf58	369.754	-0.454488	0.119715	-3.79486	0.000147724	0.00049323
C8orf82	307.235	-0.538778	0.131518	-4.09522	4.2176e-05	0.000151756
C9orf16	417.118	-0.651911	0.156372	-4.16725	3.08295e-05	0.000112983
C9orf78	1353.83	-0.239976	0.0719768	-3.33406	0.000855877	0.00257419
C9orf85	414.391	0.784748	0.119714	6.5536	5.61672e-11	3.78342e-10
CA12	3395.57	-0.265424	0.0594093	-4.4677	7.90641e-06	3.12141e-05
CA13	141.554	1.76029	0.184711	9.46438	2.95316e-21	4.56373e-20
CA2	1028.19	-0.326236	0.0945664	-3.44987	0.000560858	0.00173251
CA5A	126.427	-0.977139	0.340181	-2.76362	0.00571638	0.0147385
CA5B	140.74	0.529087	0.17346	3.04694	0.00231186	0.00645369
CAB39	3079.13	0.558675	0.072277	7.72981	1.07705e-14	1.02037e-13
CABLES1	771.072	-0.226915	0.0844957	-2.68545	0.00724319	0.0182997
CABLES2	553.599	-0.903283	0.0969228	-9.31731	1.19326e-20	1.76248e-19
CABYR	962.515	0.400489	0.0929737	4.30693	1.65535e-05	6.2932e-05
CACFD1	1005.61	-0.269033	0.111345	-2.4161	0.0156879	0.036732
CACNA1A	57.2019	3.94874	0.332111	7.31308	2.61078e-13	2.18562e-12
CACNA1G	13.9603	-0.894331	0.362476	-2.38334	0.0171563	0.0397872
CACNA1H	726.299	-0.377317	0.101516	-3.71625	0.000202201	0.000662563
CACNA1I	3.02217	0.97496	0.374202	3.11167	0.00186032	0.00526941
CACNA1S	13.9041	-1.30393	0.370005	-3.40345	0.000665407	0.00203302
CACNB4	14.5878	1.1091	0.375373	2.96524	0.00302451	0.00826164
CACYBP	1761.39	-0.373618	0.0765192	-4.88265	1.04669e-06	4.58621e-06
CADM1	990.711	-0.424992	0.0826158	-5.14419	2.68679e-07	1.25307e-06
CADM4	401.103	-1.00531	0.122165	-8.22528	1.94733e-16	2.15081e-15
CADPS2	1032.19	0.345898	0.0811966	4.26176	2.02827e-05	7.60245e-05
CALCOCO1	792.099	-0.400402	0.105651	-3.78986	0.00015073	0.000502817
CALCOCO2	892.647	0.292245	0.100196	2.91724	0.00353144	0.00951445
CALHM5	48.7229	3.36347	0.338277	7.41483	1.21785e-13	1.05341e-12
CALM1	2792.87	-0.483216	0.0666352	-7.25167	4.11679e-13	3.36947e-12
CALM3	15270.9	-0.665112	0.0733209	-9.0712	1.17712e-19	1.62214e-18
CALR	55905.6	-1.02431	0.0742088	-13.803	2.44541e-43	1.09442e-41
CALU	12292.8	-0.624084	0.0602725	-10.3545	3.99135e-25	7.88996e-24
CAMK1	1337.57	-0.913391	0.0809061	-11.288	1.50389e-29	3.83724e-28
CAMK2D	2676.69	-0.249562	0.0695911	-3.58612	0.00033564	0.00106867
CAMK2G	1747.19	-0.635959	0.0643118	-9.88831	4.67877e-23	8.1731e-22
CAMK2N1	1259.36	-0.700854	0.0734925	-9.53575	1.48811e-21	2.35e-20
CAMKV	44.7123	-0.848797	0.247052	-3.41924	0.00062797	0.00192732
CAMSAP2	1279.3	0.635723	0.0875917	7.25779	3.93453e-13	3.22857e-12
CAMSAP3	653.509	0.461976	0.10905	4.23584	2.27696e-05	8.48343e-05
CAMTA1	272.375	-0.425203	0.151594	-2.80413	0.00504529	0.0131522
CAMTA1-DT	2.45979	0.593332	0.327088	2.45117	0.0142394	0.0336859
CAND2	62.1196	-0.937116	0.213256	-4.36919	1.24707e-05	4.81712e-05
CANX	27705	-0.716421	0.0597258	-11.9952	3.7658e-33	1.13263e-31
CAP1	5168.01	-0.434053	0.0560154	-7.74875	9.27994e-15	8.88184e-14
CAPG	1501.71	-0.902887	0.098759	-9.14171	6.14708e-20	8.65115e-19
CAPN1	3032.22	-0.79049	0.080096	-9.86895	5.67577e-23	9.85313e-22
CAPN10	348.849	-0.339131	0.115586	-2.93354	0.00335117	0.00907748
CAPN12	403.79	-0.37867	0.123033	-3.0783	0.00208186	0.005851
CAPN15	2998.49	-0.416985	0.100309	-4.15685	3.22667e-05	0.00011796
CAPN5	883.888	-0.428466	0.0906998	-4.72383	2.31441e-06	9.74405e-06
CAPN7	2543.75	0.235867	0.0762257	3.09452	0.00197131	0.00556408
CAPNS1	14030.6	-0.874027	0.0905676	-9.65052	4.89059e-22	7.99391e-21
CAPRIN2	575.496	0.553945	0.108593	5.10272	3.34798e-07	1.55013e-06
CAPS	19.6672	-1.07508	0.332427	-3.192	0.00141293	0.00409442
CAPZB	2522.89	-0.932996	0.0840854	-11.0953	1.32239e-28	3.19904e-27
CARD10	1372.33	-0.693246	0.0862873	-8.03362	9.46407e-16	9.84554e-15
CARD14	7.83542	1.24993	0.396042	2.98994	0.00279028	0.00767524
CARD16	166.998	2.27037	0.190625	11.7219	9.84945e-32	2.77583e-30
CARD17	118.803	0.809243	0.202182	4.00682	6.15409e-05	0.000216579
CARD6	832.876	0.20907	0.087479	2.38943	0.0168743	0.0391861
CARD8	957.952	0.537554	0.0903222	5.95142	2.6582e-09	1.52129e-08
CARD8-AS1	56.4968	1.10316	0.226714	4.83101	1.35845e-06	5.86834e-06
CARHSP1	2271.44	-0.902943	0.0980601	-9.20726	3.34543e-20	4.8204e-19
CARM1	2319.11	-0.326146	0.0832489	-3.91761	8.94313e-05	0.000307641
CARMIL1	808.122	0.204314	0.075705	2.69925	0.00694957	0.0176456
CARS2	828.154	-0.648743	0.100716	-6.4403	1.1924e-10	7.77908e-10
CASC10	162.222	-1.41543	0.172488	-8.18313	2.76569e-16	3.02335e-15
CASC4	2798.09	-0.418727	0.0690165	-6.06712	1.30224e-09	7.67252e-09
CASC9	232.876	0.383334	0.138626	2.76788	0.00564216	0.0145723
CASK	4547.31	-0.404162	0.0692402	-5.83713	5.31086e-09	2.95111e-08
CASP1	55.7448	3.36091	0.306815	8.74634	2.20385e-18	2.77054e-17
CASP10	712.91	0.830415	0.108238	7.672	1.69339e-14	1.5769e-13
CASP16P	24.8799	-1.40904	0.332256	-4.2069	2.58893e-05	9.57561e-05
CASP3	420.171	0.762503	0.107625	7.08507	1.38969e-12	1.07986e-11
CASP4	974.75	1.14639	0.0871085	13.1584	1.52375e-39	5.94024e-38
CASP5	1.84217	0.729059	0.331637	2.4887	0.0128212	0.0306615
CASP6	776.959	-0.482691	0.0913946	-5.28131	1.28262e-07	6.20165e-07
CASP7	1581.5	1.86558	0.0784542	23.7658	7.54736e-125	1.40739e-122
CASP8	1782.49	1.00265	0.0843573	11.8845	1.42489e-32	4.16251e-31
CASP8AP2	793.218	0.671879	0.120759	5.56473	2.62564e-08	1.36447e-07
CASP9	386.871	-0.834791	0.105523	-7.90685	2.63983e-15	2.65251e-14
CASR	2.42275	0.869761	0.349369	2.39477	0.0166309	0.038677
CAST	2315.47	0.549442	0.0642607	8.5506	1.22446e-17	1.4621e-16
CASTOR1	22.1587	-0.960548	0.345119	-2.80405	0.00504644	0.0131537
CASTOR2	5227.91	-0.998629	0.0786072	-12.7034	5.66046e-37	1.98845e-35
CASTOR3	1684.42	-0.411625	0.0689097	-5.97338	2.32392e-09	1.33751e-08
CASZ1	726.313	0.839686	0.113949	7.36775	1.73528e-13	1.477e-12
CAT	1203.96	-0.969768	0.0799539	-12.1271	7.59016e-34	2.32983e-32
CATSPERG	39.881	1.28286	0.276354	4.58803	4.47451e-06	1.81289e-05
CATSPERZ	34.1613	-1.09656	0.283401	-3.85155	0.00011737	0.000397758
CAV1	529.359	0.47688	0.103707	4.60018	4.2212e-06	1.71585e-05
CAV2	986.655	0.340335	0.087122	3.90753	9.32463e-05	0.000320125
CAVIN1	2691.35	-0.764614	0.0786659	-9.71917	2.49806e-22	4.17781e-21
CAVIN2	325.837	2.90354	0.144629	19.8348	1.49174e-87	1.79466e-85
CBFA2T2	1628.02	0.502281	0.0738145	6.80439	1.01477e-11	7.2944e-11
CBL	2261.82	0.28629	0.0735929	3.89004	0.000100227	0.000342566
CBLB	968.136	0.660123	0.0749485	8.80591	1.29798e-18	1.65876e-17
CBLL1	3698.97	0.454582	0.0663281	6.85375	7.19382e-12	5.24694e-11
CBR1	2360.14	-0.351964	0.0887964	-3.96363	7.38187e-05	0.000256976
CBR3-AS1	10.723	1.45151	0.397247	3.57255	0.000353521	0.00112209
CBS	4312.55	-0.815118	0.0776726	-10.4942	9.18272e-26	1.89834e-24
CBX1	2032.39	-0.482664	0.0663495	-7.2745	3.477e-13	2.86574e-12
CBX2	300.129	-0.386601	0.112442	-3.43615	0.00059005	0.00181792
CBX4	1430.9	1.14592	0.0891687	12.8481	8.81824e-38	3.17755e-36
CBX5	16740.5	-0.521111	0.0631717	-8.24915	1.59524e-16	1.77331e-15
CBX7	100.281	-1.44636	0.205087	-7.02203	2.18666e-12	1.674e-11
CBX8	511.693	-0.46714	0.126454	-3.6932	0.000221454	0.000721006
CC2D1A	1345.2	-0.252653	0.0780295	-3.23792	0.00120406	0.00353493
CC2D1B	2371.48	0.31816	0.0779514	4.08157	4.47315e-05	0.000160513
CC2D2B	25.3699	0.839006	0.354349	2.35683	0.0184317	0.0423805
CCAR1	2383.62	0.389993	0.067106	5.81145	6.19355e-09	3.4229e-08
CCAR2	5077.13	-0.44745	0.0848292	-5.2746	1.33044e-07	6.4176e-07
CCDC106	318.063	-0.398181	0.125091	-3.18393	0.00145288	0.00420311
CCDC112	85.777	0.946082	0.207126	4.56181	5.0715e-06	2.04294e-05
CCDC115	265.208	-0.463479	0.138665	-3.34251	0.00083025	0.00250182
CCDC117	4569.68	0.360215	0.059274	6.07718	1.22316e-09	7.22374e-09
CCDC12	1795.78	0.25948	0.089008	2.91477	0.00355952	0.00958271
CCDC120	553.95	0.471526	0.111482	4.2296	2.34105e-05	8.70772e-05
CCDC125	642.095	0.772595	0.0948776	8.14212	3.88431e-16	4.1909e-15
CCDC127	279	0.486088	0.121222	4.00784	6.12767e-05	0.000215765
CCDC130	1049.96	0.373675	0.10635	3.51324	0.000442674	0.00138697
CCDC137	1062.01	0.503121	0.0781257	6.43883	1.20398e-10	7.84321e-10
CCDC14	1909.28	0.56763	0.0800515	7.09073	1.33403e-12	1.03904e-11
CCDC144A	64.4108	1.02987	0.257249	3.99886	6.36492e-05	0.000223451
CCDC144CP	3.9427	1.04923	0.390472	2.57235	0.0101011	0.0247192
CCDC149	84.5759	-0.562339	0.197363	-2.84403	0.00445462	0.011741
CCDC158	7.81358	1.11503	0.399736	2.63982	0.00829497	0.0206954
CCDC159	283.68	-1.04353	0.149977	-6.95551	3.51281e-12	2.63249e-11
CCDC163	209.271	-0.992129	0.142564	-6.95268	3.58411e-12	2.68143e-11
CCDC167	578.764	-0.776526	0.119948	-6.47246	9.64211e-11	6.34779e-10
CCDC17	146.517	0.87635	0.174902	5.0082	5.49418e-07	2.4827e-06
CCDC174	1693.77	0.909453	0.103469	8.78959	1.50106e-18	1.91064e-17
CCDC18	412.864	0.311295	0.125257	2.48619	0.012912	0.030849
CCDC18-AS1	684.592	0.249216	0.106248	2.3462	0.0189661	0.0434751
CCDC183	207.95	-0.640137	0.135255	-4.73084	2.23598e-06	9.42625e-06
CCDC183-AS1	186.414	-0.825625	0.146774	-5.61988	1.91094e-08	1.00709e-07
CCDC191	184.729	0.701863	0.162828	4.31005	1.63216e-05	6.21137e-05
CCDC22	780.346	-0.547269	0.0960899	-5.69469	1.23594e-08	6.63549e-08
CCDC24	206.47	-0.568168	0.155228	-3.6598	0.000252415	0.000817408
CCDC28A	206.221	-0.367197	0.146848	-2.50078	0.0123919	0.0297142
CCDC28B	149.35	-1.20374	0.204761	-5.86452	4.50435e-09	2.52616e-08
CCDC34	368.074	-0.370181	0.12365	-2.99269	0.00276532	0.00761406
CCDC47	2239.28	-0.231703	0.0837683	-2.76604	0.00567422	0.0146484
CCDC57	981.04	0.463065	0.100894	4.58943	4.44463e-06	1.80111e-05
CCDC58	984.974	0.230241	0.0905074	2.54403	0.0109583	0.0265785
CCDC59	701.696	0.23704	0.0983282	2.41028	0.0159403	0.0372607
CCDC6	3276.7	0.2881	0.0550784	5.23077	1.68803e-07	8.07288e-07
CCDC61	306.831	-0.858372	0.157413	-5.45129	5.00054e-08	2.53046e-07
CCDC68	1127.96	0.713565	0.110445	6.46082	1.04136e-10	6.82359e-10
CCDC69	2317.86	-1.00426	0.0752647	-13.3418	1.32142e-40	5.34711e-39
CCDC71L	81.6007	2.0425	0.223448	8.97275	2.89192e-19	3.86113e-18
CCDC77	544.72	0.835325	0.104128	8.01927	1.06372e-15	1.09944e-14
CCDC80	351.678	-0.374514	0.134319	-2.78908	0.00528582	0.0137217
CCDC81	32.9366	0.960689	0.32448	2.97207	0.002958	0.00809678
CCDC82	421.405	0.770417	0.134234	5.74076	9.42549e-09	5.12052e-08
CCDC85C	1108.55	-0.716753	0.0897866	-7.98169	1.44348e-15	1.48169e-14
CCDC88B	199.281	-1.01037	0.157822	-6.39337	1.62265e-10	1.04339e-09
CCDC9	593.946	0.946707	0.150622	6.28425	3.2944e-10	2.05288e-09
CCDC91	235.128	0.384553	0.13344	2.88138	0.00395932	0.0105461
CCDC92	1034.55	-0.267537	0.108191	-2.47282	0.0134051	0.0319046
CCDC93	2836.18	0.730686	0.0807197	9.05224	1.40065e-19	1.92285e-18
CCDC97	1404.46	0.390934	0.0770173	5.07537	3.86748e-07	1.77779e-06
CCHCR1	886.044	-0.912352	0.0934537	-9.76125	1.65116e-22	2.79063e-21
CCL15-CCL14	27.3613	-0.956418	0.34294	-2.64412	0.0081903	0.0204616
CCL20	2265.22	1.94696	0.0957286	20.3292	7.10016e-92	9.29124e-90
CCL28	30.5862	0.706049	0.290708	2.42932	0.0151273	0.0355496
CCL3	78.4647	4.57593	0.336675	7.73113	1.06593e-14	1.01155e-13
CCL3L3	71.7926	4.34667	0.33424	7.47159	7.92341e-14	6.95848e-13
CCL4	4.20914	1.63704	0.385537	4.06658	4.77087e-05	0.000170567
CCL4L2	2.23779	0.727269	0.32122	2.56278	0.0103838	0.0253087
CCL5	762.704	3.03215	0.143189	21.0423	2.68786e-98	3.83098e-96
CCM2	2920.1	-0.543615	0.0755088	-7.1997	6.03462e-13	4.86269e-12
CCN1	695.942	1.35758	0.104428	12.9922	1.35545e-38	5.07207e-37
CCN3	3.6787	0.96108	0.380836	3.13976	0.00169087	0.0048261
CCNA2	1263.92	-0.240081	0.0819639	-2.92912	0.00339928	0.00919555
CCNB1	2249.43	-0.43523	0.0813157	-5.35225	8.6865e-08	4.28333e-07
CCNB1IP1	683.172	0.278342	0.0946405	2.9416	0.00326525	0.00887376
CCNB2	1597.15	-0.612333	0.0636108	-9.62583	6.22046e-22	1.00939e-20
CCNB3	220.208	-0.604389	0.177338	-3.40509	0.000661412	0.00202219
CCNC	1760.73	-0.417852	0.0742099	-5.63066	1.79519e-08	9.48099e-08
CCND1	3710.05	-0.340197	0.0529665	-6.42274	1.33842e-10	8.68612e-10
CCNDBP1	534.432	-0.474731	0.108191	-4.3876	1.14608e-05	4.44391e-05
CCNE1	770.935	-0.248243	0.0830437	-2.98914	0.00279765	0.00769362
CCNE2	176.139	1.21239	0.17254	7.01818	2.24783e-12	1.71847e-11
CCNF	2593.76	-0.575626	0.0695085	-8.28102	1.22126e-16	1.37121e-15
CCNG1	1414.73	-0.402817	0.0963548	-4.18061	2.90726e-05	0.000106789
CCNH	829.727	0.235366	0.0948667	2.4812	0.0130941	0.0312341
CCNI	1838.53	-0.663108	0.069077	-9.59844	8.1165e-22	1.30476e-20
CCNJ	1046.12	0.568943	0.0798378	7.12607	1.03278e-12	8.13465e-12
CCNJL	225.829	-0.309987	0.126939	-2.43461	0.014908	0.0350895
CCNL1	7138.37	1.65074	0.0755554	21.8467	8.36374e-106	1.30878e-103
CCNL2	2002.18	0.367888	0.0626449	5.87242	4.29473e-09	2.41526e-08
CCNQ	683.58	-0.412471	0.111458	-3.70028	0.000215363	0.000703017
CCNT1	2398.67	0.858692	0.0835993	10.2708	9.54102e-25	1.8421e-23
CCNT2	2211.17	1.06818	0.0892163	11.9719	4.98477e-33	1.49523e-31
CCNY	1122.6	-0.546713	0.0723693	-7.55404	4.21956e-14	3.79964e-13
CCNYL1	552.28	0.302781	0.0967832	3.12998	0.00174817	0.00497757
CCP110	204.949	0.946271	0.148652	6.35876	2.0339e-10	1.29776e-09
CCPG1	1658.42	-0.361728	0.0832696	-4.34421	1.39776e-05	5.36954e-05
CCR1	96.4216	0.414475	0.179429	2.30502	0.0211656	0.0479139
CCR6	868.923	-1.14593	0.0967663	-11.8389	2.45712e-32	7.09456e-31
CCS	4627.09	-0.711664	0.0892041	-7.97772	1.49067e-15	1.52872e-14
CCT2	7026.05	-0.265331	0.0780563	-3.39924	0.000675742	0.00206234
CCT3	22518.1	-0.743335	0.0747278	-9.94718	2.59436e-23	4.59651e-22
CCT4	4511.63	-0.700887	0.0658677	-10.6407	1.92755e-26	4.13943e-25
CCT5	12667.2	-0.479455	0.064851	-7.3932	1.43335e-13	1.23314e-12
CCT6A	9947.42	-0.278078	0.0672622	-4.13425	3.56121e-05	0.000129534
CCT6P1	182.234	0.737871	0.160409	4.59529	4.32155e-06	1.75346e-05
CCT6P3	124.888	0.658164	0.170516	3.8548	0.000115825	0.000393117
CCT7	11231	-0.961529	0.0693394	-13.8668	1.00695e-43	4.56122e-42
CCT8	3302.79	-0.227232	0.0984055	-2.30917	0.0209343	0.0474666
CCZ1P-OR7E38P	465.619	-0.457876	0.121056	-3.78221	0.000155443	0.000517535
CD109	35.372	0.833519	0.277028	3.01056	0.00260763	0.00721719
CD151	3933.27	-1.00703	0.101601	-9.91126	3.71927e-23	6.54293e-22
CD226	41.6424	0.995669	0.32619	3.08129	0.00206103	0.00579684
CD24	10874.1	-0.157333	0.0562403	-2.79752	0.00514966	0.0134008
CD274	979.962	5.98961	0.177333	30.8454	6.45234e-209	2.00533e-206
CD276	6560.5	-0.493595	0.0693579	-7.11664	1.1059e-12	8.6861e-12
CD2AP	2222.26	0.731322	0.092681	7.89086	3.00105e-15	3.00468e-14
CD302	1393.38	-0.644386	0.0865532	-7.44476	9.71233e-14	8.45653e-13
CD320	1780.5	-0.779149	0.0942326	-8.26755	1.3674e-16	1.52838e-15
CD38	141.999	2.61395	0.239845	10.6771	1.30232e-26	2.81837e-25
CD3D	217.252	-0.896597	0.141155	-6.33394	2.38974e-10	1.51359e-09
CD44	3746.02	3.57364	0.0897983	39.71	0	0
CD46	2260.29	-0.482336	0.0883358	-5.46032	4.75283e-08	2.40893e-07
CD47	382.265	1.25098	0.128562	9.72728	2.30676e-22	3.86654e-21
CD55	322.692	0.727056	0.113881	6.37911	1.7812e-10	1.14173e-09
CD58	103.21	0.691637	0.213522	3.24068	0.00119247	0.00350182
CD63	9284.47	-0.938539	0.0838186	-11.1972	4.21011e-29	1.04677e-27
CD68	1448.7	1.40948	0.106402	13.2437	4.90537e-40	1.93593e-38
CD7	360.431	-0.958222	0.157049	-6.09567	1.08977e-09	6.47009e-09
CD70	138.484	0.526861	0.200731	2.62867	0.00857192	0.0213387
CD81	1771.22	-0.702586	0.0731845	-9.59894	8.07671e-22	1.2993e-20
CD83	37.4572	1.40893	0.27382	5.04325	4.57684e-07	2.08799e-06
CD8B	28.1397	-1.20703	0.29102	-3.9469	7.91682e-05	0.000274361
CD99	7086.71	-0.890963	0.07412	-12.0204	2.7772e-33	8.36413e-32
CD99L2	973.163	-0.75273	0.0851024	-8.84425	9.21446e-19	1.19186e-17
CDADC1	236.14	0.470075	0.134165	3.5039	0.000458495	0.00143353
CDAN1	787.247	-0.556499	0.0892194	-6.23706	4.45879e-10	2.74105e-09
CDC123	2791.1	-0.448164	0.0627567	-7.14122	9.25045e-13	7.32734e-12
CDC14A	495.377	1.25959	0.128588	9.79064	1.23514e-22	2.10661e-21
CDC14B	745.57	-0.457866	0.105537	-4.33878	1.43277e-05	5.49839e-05
CDC16	553.481	0.281188	0.113033	2.48797	0.0128475	0.0307212
CDC20	5140.25	-0.70915	0.0818709	-8.66156	4.65359e-18	5.72477e-17
CDC25C	713.656	-0.450515	0.101037	-4.45898	8.23511e-06	3.24489e-05
CDC27	2622.6	0.195707	0.0711399	2.75117	0.00593822	0.015249
CDC34	5669.03	-0.394772	0.0828223	-4.76646	1.87489e-06	7.96554e-06
CDC37	9989.61	-0.658974	0.0844806	-7.80018	6.18192e-15	6.04866e-14
CDC37L1	996.079	0.746042	0.0839772	8.88465	6.41237e-19	8.3814e-18
CDC42	4910.61	-0.543841	0.0597109	-9.10788	8.40063e-20	1.17195e-18
CDC42BPB	2575.06	-0.209101	0.0699214	-2.99051	0.00278508	0.00766471
CDC42EP3	4.97461	1.04608	0.396961	2.36724	0.0179215	0.0413177
CDC42EP4	1103.45	-0.305999	0.0948709	-3.22512	0.00125918	0.00368081
CDC42SE1	2328.85	0.380281	0.06847	5.55394	2.79309e-08	1.44846e-07
CDC42SE2	1070.53	0.501927	0.0916793	5.47501	4.37491e-08	2.22393e-07
CDC45	2218.75	-0.45927	0.068582	-6.69669	2.132e-11	1.49414e-10
CDC5L	1634.72	0.421423	0.0770321	5.47106	4.47343e-08	2.27143e-07
CDC7	841.139	0.609245	0.0937277	6.50051	8.00483e-11	5.31526e-10
CDC73	933.188	0.546503	0.142955	3.82311	0.00013178	0.00044348
CDCA3	1460.49	-0.774172	0.0954593	-8.1095	5.08273e-16	5.41085e-15
CDCA7	1076.85	-0.304041	0.0826459	-3.67881	0.000234322	0.000760579
CDH1	6105.32	-0.993522	0.0518305	-19.1687	6.75634e-82	7.52173e-80
CDH17	378.979	-0.610746	0.109535	-5.57383	2.49198e-08	1.29832e-07
CDH19	97.0716	-1.00542	0.284141	-3.59918	0.000319223	0.00102017
CDH2	4085.1	-0.580803	0.0712381	-8.15304	3.54876e-16	3.83811e-15
CDH23	73.1076	-0.594182	0.20749	-2.85904	0.00424925	0.0112527
CDH3	4.74361	0.933561	0.394501	2.49358	0.0126463	0.030282
CDH8	189.02	0.863049	0.156455	5.5172	3.4445e-08	1.76986e-07
CDHR3	278.504	-0.390036	0.144768	-2.69593	0.00701935	0.0178046
CDIP1	1530.56	-0.440536	0.0979186	-4.49879	6.83417e-06	2.71727e-05
CDIPT	962.867	-0.470932	0.0931323	-5.05629	4.2749e-07	1.95823e-06
CDK10	2781.4	-0.3497	0.0809292	-4.32104	1.55294e-05	5.926e-05
CDK12	7100.53	0.313466	0.0550658	5.69257	1.25141e-08	6.71371e-08
CDK16	7796.69	-0.579734	0.081768	-7.08995	1.34162e-12	1.04459e-11
CDK17	1423.59	1.23951	0.0780871	15.8697	1.02683e-56	7.29437e-55
CDK18	352.69	0.424826	0.141909	3.02005	0.00252729	0.00701305
CDK19	987.264	0.304108	0.082976	3.66553	0.000246827	0.000799661
CDK2	1960.63	-0.371843	0.0620257	-5.995	2.03491e-09	1.17693e-08
CDK2AP1	1472.2	-0.686802	0.0861285	-7.97365	1.5405e-15	1.57838e-14
CDK2AP2	2990.58	-0.356002	0.0966342	-3.68394	0.000229655	0.00074593
CDK4	3883.29	-0.659597	0.0805599	-8.18739	2.6696e-16	2.92115e-15
CDK5	720.559	-1.14406	0.107514	-10.6394	1.95413e-26	4.19249e-25
CDK5R1	214.502	0.340914	0.125316	2.718	0.00656776	0.0167388
CDK5RAP1	2076.76	-0.233735	0.0845512	-2.76437	0.00570333	0.0147115
CDK5RAP3	1222.24	-0.599123	0.0919414	-6.51635	7.20392e-11	4.812e-10
CDK8	548.845	0.619448	0.0882263	7.01915	2.23219e-12	1.70768e-11
CDKL3	84.2378	0.563619	0.214508	2.62395	0.00869171	0.0216201
CDKL5	1170.86	0.238221	0.0864763	2.75506	0.00586805	0.0150948
CDKN1A	68.8476	1.33795	0.218025	6.06368	1.33045e-09	7.83256e-09
CDKN1C	69.6144	-1.39821	0.212498	-6.51944	7.05711e-11	4.71817e-10
CDKN2A	1983.3	-0.590354	0.1265	-4.66628	3.06696e-06	1.2688e-05
CDKN2AIP	348.226	1.11631	0.123208	9.05188	1.40534e-19	1.9281e-18
CDKN2AIPNL	628.978	-0.858918	0.108496	-7.91462	2.48015e-15	2.49571e-14
CDKN2B	650.008	1.46601	0.0913181	16.0365	7.10277e-58	5.2455e-56
CDKN2B-AS1	282.146	0.563123	0.126817	4.44099	8.95442e-06	3.50977e-05
CDKN2C	307.697	-0.704621	0.163677	-4.30706	1.65436e-05	6.29052e-05
CDKN3	798.056	-0.611951	0.105716	-5.78819	7.11482e-09	3.90983e-08
CDON	619.701	-0.204163	0.088867	-2.29737	0.0215976	0.0487727
CDR2	1053.03	0.461443	0.0798814	5.7764	7.63156e-09	4.1825e-08
CDS2	2906.52	-0.130744	0.0553555	-2.36188	0.0181825	0.041859
CDV3	8471.71	0.152887	0.0531093	2.87876	0.00399248	0.0106268
CDYL2	1029.79	0.776386	0.0806022	9.634	5.7447e-22	9.34223e-21
CEACAM1	3371.84	1.44722	0.10767	13.4378	3.62996e-41	1.49591e-39
CEBPA	5795.57	-1.16635	0.0992809	-11.7468	7.33128e-32	2.07398e-30
CEBPA-DT	522.93	-0.99416	0.125427	-7.92368	2.30577e-15	2.3273e-14
CEBPB	684.399	1.41347	0.141804	9.95948	2.29248e-23	4.0843e-22
CEBPD	2766.84	3.88585	0.119757	32.3267	2.95197e-229	1.10094e-226
CEBPG	3588.4	0.311549	0.0658458	4.73164	2.22713e-06	9.39069e-06
CEBPZ	816.414	0.628812	0.107518	5.84836	4.96433e-09	2.76473e-08
CEBPZOS	671.197	-0.578325	0.232005	-2.49346	0.0126505	0.0302889
CELSR3	46.5983	1.3309	0.287946	4.5826	4.59224e-06	1.85824e-05
CENPB	4150.74	-0.549728	0.0843582	-6.51652	7.19561e-11	4.80932e-10
CENPBD1P1	324.984	-0.481049	0.111303	-4.32062	1.55594e-05	5.93542e-05
CENPC	429.717	0.489683	0.103408	4.73515	2.18896e-06	9.23845e-06
CENPJ	838.671	0.43	0.100286	4.28838	1.7998e-05	6.80294e-05
CENPL	415.533	0.492016	0.110677	4.44535	8.77473e-06	3.44176e-05
CENPM	389.386	-0.753797	0.12647	-5.95793	2.5546e-09	1.46462e-08
CENPN	2615.7	-0.269	0.0681239	-3.94874	7.85624e-05	0.000272388
CENPQ	72.0117	0.690239	0.229315	3.00621	0.00264528	0.00731505
CENPT	2877.2	-0.348462	0.0863436	-4.03576	5.44263e-05	0.000192858
CENPV	1061.26	-0.58491	0.0880666	-6.64076	3.1208e-11	2.14808e-10
CENPX	1243.25	-0.753867	0.109571	-6.87919	6.01957e-12	4.41495e-11
CEP112	209.28	0.910748	0.16132	5.64688	1.63386e-08	8.65959e-08
CEP120	463.415	0.318884	0.0957371	3.33112	0.000864965	0.00259908
CEP128	578.485	0.55458	0.12681	4.37447	1.21725e-05	4.70602e-05
CEP131	666.938	-0.685388	0.100016	-6.85209	7.27766e-12	5.29945e-11
CEP135	124.398	0.715423	0.188076	3.79337	0.000148616	0.000496133
CEP152	470.974	0.594977	0.120021	4.95816	7.11651e-07	3.17793e-06
CEP162	235.838	1.11509	0.151689	7.3457	2.04683e-13	1.73099e-12
CEP164	2041.97	0.674362	0.0791362	8.52127	1.57816e-17	1.86849e-16
CEP170	1987.12	0.595373	0.0921357	6.46203	1.03305e-10	6.77309e-10
CEP170B	3715.11	-0.318855	0.0752309	-4.23834	2.25183e-05	8.39402e-05
CEP290	351.912	0.72539	0.125013	5.8031	6.5099e-09	3.58886e-08
CEP295	1449.95	1.08581	0.0764151	14.2078	8.19084e-46	3.98449e-44
CEP350	1718.58	0.637907	0.0942586	6.76797	1.30605e-11	9.28976e-11
CEP44	623.236	0.295895	0.105365	2.80835	0.00497966	0.0129978
CEP55	847.489	0.420288	0.0914287	4.59791	4.26745e-06	1.73277e-05
CEP57L1	961.048	0.724797	0.0942098	7.69395	1.42655e-14	1.33957e-13
CEP63	510.975	0.352212	0.12162	2.89694	0.00376818	0.0100826
CEP76	440.019	0.38273	0.107677	3.55324	0.000380512	0.00120366
CEP78	1376.23	-0.352241	0.0915396	-3.84799	0.000119091	0.000403162
CEP83	657.307	0.495677	0.0962235	5.15141	2.58538e-07	1.20779e-06
CEP85	2295.68	0.251906	0.0748292	3.36616	0.000762213	0.0023113
CEP85L	432.064	0.754687	0.141833	5.31964	1.03972e-07	5.08653e-07
CEP89	1035.9	0.279102	0.0881668	3.16579	0.00154662	0.00444842
CEP95	800.848	0.560967	0.0939893	5.96816	2.39951e-09	1.37853e-08
CEP97	297.074	0.430666	0.156983	2.74411	0.00606746	0.015563
CERCAM	299.367	-1.1017	0.144132	-7.63801	2.20607e-14	2.034e-13
CERK	1805.91	-0.988314	0.0802092	-12.3201	7.05924e-35	2.28934e-33
CERS2	9039.12	-0.73927	0.0608191	-12.1552	5.38286e-34	1.65912e-32
CERS4	745.703	-0.898571	0.102516	-8.76312	1.89925e-18	2.39975e-17
CES1	72.4844	-0.739965	0.258822	-2.81904	0.00481676	0.0126034
CES2	1899.25	-0.250429	0.0893554	-2.80266	0.00506828	0.0132044
CETN2	244.087	-0.544418	0.134574	-4.04678	5.19274e-05	0.000184588
CFAP20	1712.88	-0.197466	0.0655705	-3.0115	0.0025996	0.00719764
CFAP298	1066.07	-0.340503	0.0741806	-4.59012	4.42992e-06	1.7958e-05
CFAP410	343.529	-0.723375	0.125414	-5.76614	8.11059e-09	4.43417e-08
CFAP47	1232.34	-0.510115	0.0887306	-5.75005	8.92153e-09	4.85499e-08
CFAP54	68.9912	4.29048	0.320893	7.8685	3.58906e-15	3.56627e-14
CFAP58	7.50757	0.952626	0.393651	2.29647	0.0216492	0.0488645
CFAP69	50.2381	0.801221	0.279512	2.90666	0.00365309	0.00980276
CFB	2392.56	2.46594	0.107078	23.0104	3.66627e-117	6.31078e-115
CFD	188.912	-0.94235	0.156865	-6.00013	1.97156e-09	1.14176e-08
CFH	5221.36	0.996135	0.0856765	11.6274	2.98895e-31	8.19654e-30
CFHR1	103.224	-0.603962	0.218211	-2.78698	0.00532018	0.0138061
CFL1	18083.9	-0.838409	0.0847558	-9.8919	4.51388e-23	7.90973e-22
CFLAR	4033.36	0.595695	0.0576396	10.3349	4.89781e-25	9.60545e-24
CGN	1945.61	-0.493048	0.102373	-4.81617	1.46337e-06	6.29968e-06
CGNL1	2830.88	0.309889	0.0695841	4.45366	8.44173e-06	3.31929e-05
CH507-145C22.1	547.786	0.550072	0.121693	4.51861	6.22468e-06	2.48244e-05
CHAMP1	1212.44	0.33663	0.0903019	3.72712	0.000193682	0.000636047
CHCHD1	303.457	-0.369003	0.129802	-2.842	0.00448316	0.0118079
CHCHD10	1114.68	-0.652053	0.102899	-6.33612	2.35623e-10	1.49338e-09
CHCHD2	7873.67	-0.959903	0.0963907	-9.95814	2.3237e-23	4.13663e-22
CHCHD3	3485.98	-0.26655	0.0754388	-3.5334	0.000410257	0.00129119
CHCHD5	536.086	-0.679338	0.152588	-4.45078	8.55602e-06	3.36245e-05
CHCHD6	447.214	-0.397302	0.0987453	-4.02306	5.74463e-05	0.000203077
CHD1	1325.27	0.615809	0.103518	5.94901	2.69776e-09	1.54275e-08
CHD1L	2511.3	-0.585448	0.0630353	-9.28733	1.58212e-20	2.32e-19
CHD2	3330.49	0.708812	0.0724194	9.7876	1.27277e-22	2.16913e-21
CHD3	2265.58	-0.786734	0.0794379	-9.90385	4.00554e-23	7.04101e-22
CHD4	9629.6	-0.49535	0.047304	-10.4716	1.16711e-25	2.39821e-24
CHD6	3048.91	0.234947	0.0790659	2.97167	0.00296184	0.00810629
CHD7	3834.83	0.311515	0.0703586	4.42757	9.52992e-06	3.72621e-05
CHD8	4501.09	0.179553	0.0569549	3.15255	0.00161849	0.00463499
CHEK1	932.336	0.231816	0.0765867	3.02683	0.0024713	0.00686619
CHEK2	887.379	0.277433	0.0964909	2.87587	0.00402915	0.0107091
CHERP	1890.01	0.536541	0.123033	4.36081	1.29582e-05	4.99767e-05
CHIC2	721.278	0.588745	0.120671	4.87729	1.07554e-06	4.70801e-06
CHID1	1888.43	-0.867256	0.0966451	-8.97336	2.87603e-19	3.84221e-18
CHKA	5150.12	-0.421325	0.0713231	-5.90722	3.47919e-09	1.96749e-08
CHMP1A	4730.22	-0.441544	0.0875152	-5.04526	4.52906e-07	2.06662e-06
CHMP1B	1508.18	0.429208	0.0673882	6.36872	1.90618e-10	1.22044e-09
CHMP2A	1180.15	-0.653934	0.10544	-6.20219	5.56836e-10	3.39241e-09
CHMP3	2063.74	-0.252272	0.0620328	-4.06676	4.76715e-05	0.000170488
CHMP4C	272.81	0.655683	0.123801	5.29672	1.17904e-07	5.72305e-07
CHMP5	934.885	0.597514	0.0957748	6.23863	4.41432e-10	2.71564e-09
CHN2	301.348	-0.360297	0.123787	-2.91044	0.00360924	0.00969789
CHP1	4740.28	-0.858597	0.0670715	-12.8009	1.61999e-37	5.7632e-36
CHPF	853.175	-0.445287	0.109274	-4.07459	4.60947e-05	0.00016506
CHPF2	1498.62	-0.356488	0.0949464	-3.75477	0.000173502	0.000573818
CHPT1	1812.92	-0.952433	0.0781799	-12.1817	3.89296e-34	1.20655e-32
CHRD	118.764	1.84152	0.240969	7.57423	3.61268e-14	3.27291e-13
CHRM3	237.501	0.377986	0.13236	2.85495	0.00430435	0.0113892
CHRM5	18.1076	2.26344	0.365578	5.58614	2.32173e-08	1.21472e-07
CHRNA1	4.94104	1.55043	0.396017	3.27502	0.00105653	0.00313055
CHRNA10	138.963	0.469367	0.168046	2.79153	0.0052459	0.0136212
CHRNB1	135.485	0.393496	0.15623	2.51693	0.0118383	0.0285274
CHST12	1345.69	-0.293158	0.125829	-2.32936	0.01984	0.045279
CHST13	702.3	-0.734319	0.132095	-5.55902	2.71288e-08	1.4085e-07
CHST14	217.828	-0.523782	0.135926	-3.85196	0.000117176	0.000397218
CHST3	1123.28	-0.380417	0.0786314	-4.8382	1.31018e-06	5.67076e-06
CHST9	813.889	-0.463191	0.121697	-3.80606	0.000141201	0.000472647
CHSY3	754.9	0.630243	0.137615	4.58313	4.58062e-06	1.85387e-05
CHTF18	946.502	-0.506945	0.102707	-4.93559	7.9907e-07	3.54989e-06
CHTF8	1194.98	-1.23694	0.328406	-3.74113	0.000183194	0.000603464
CHUK	824.849	0.216399	0.093484	2.31511	0.0206068	0.0468569
CIAO1	3706.53	-0.430148	0.0748261	-5.74853	9.00207e-09	4.89643e-08
CIAO2A	312.655	-0.523667	0.122159	-4.28605	1.8188e-05	6.87024e-05
CIAO2B	1242.01	-0.857774	0.0983076	-8.72465	2.67012e-18	3.33794e-17
CIAO3	656.171	-0.355632	0.116981	-3.03957	0.00236918	0.0065972
CIAPIN1	1526.3	-0.333245	0.0911643	-3.65527	0.000256916	0.000831381
CIART	13.5015	1.00031	0.383499	2.61356	0.00896039	0.0222119
CIB1	899.863	-0.989876	0.0965018	-10.2555	1.11838e-24	2.15186e-23
CIB2	395.255	-0.470018	0.121007	-3.88417	0.00010268	0.000350577
CIC	2434.29	0.568611	0.0950428	5.98261	2.19591e-09	1.26644e-08
CIDEB	1331.2	-0.791511	0.104255	-7.59105	3.17319e-14	2.88879e-13
CIDEC	305.525	-1.15058	0.148415	-7.73613	1.02488e-14	9.74664e-14
CIITA	31.5745	0.757758	0.29431	2.56402	0.0103467	0.02523
CINP	931.896	-0.554981	0.104316	-5.31956	1.04019e-07	5.08774e-07
CIP2A	1116.43	0.250515	0.0879306	2.8494	0.00438023	0.0115695
CIPC	515.365	0.440018	0.0999077	4.40287	1.06831e-05	4.15965e-05
CIR1	442.869	1.12528	0.114963	9.78446	1.31293e-22	2.23588e-21
CISD1	1375.19	-0.213104	0.0924543	-2.30497	0.021168	0.0479139
CISD3	402.031	-0.542022	0.121275	-4.46817	7.88928e-06	3.11575e-05
CISH	124.07	0.969446	0.193752	4.99213	5.97167e-07	2.68977e-06
CIT	1905.93	-0.422015	0.0814615	-5.18053	2.21261e-07	1.04279e-06
CITED2	7708.16	0.977488	0.0893944	10.9342	7.90904e-28	1.83972e-26
CKAP2	944.819	0.480074	0.109241	4.39483	1.10859e-05	4.303e-05
CKAP2L	657.902	0.416721	0.0948242	4.39551	1.10513e-05	4.29106e-05
CKAP4	9050.65	-0.735475	0.0642002	-11.4559	2.19549e-30	5.83473e-29
CKB	7520.67	-0.779931	0.108221	-7.2064	5.74514e-13	4.64279e-12
CKLF	664.536	-0.663915	0.107637	-6.16781	6.92423e-10	4.18314e-09
CKS1B	3488.3	-0.258422	0.0891792	-2.89777	0.0037583	0.0100597
CLBA1	65.2952	0.561965	0.214138	2.62171	0.00874895	0.0217407
CLCA4-AS1	7.15311	1.02618	0.399799	2.57212	0.0101079	0.0247293
CLCC1	1572.25	-0.234257	0.0759819	-3.08305	0.00204889	0.00576487
CLCF1	559.513	1.04909	0.108044	9.7018	2.96237e-22	4.91394e-21
CLCN2	312.197	-0.28312	0.119629	-2.36658	0.0179535	0.0413829
CLCN6	827.888	0.261111	0.100177	2.60672	0.00914151	0.0226108
CLDN1	8737.41	0.545791	0.0664975	8.20787	2.25145e-16	2.47328e-15
CLDN10	25.3835	1.11493	0.324792	3.40654	0.000657914	0.00201315
CLDN14	81.2382	-2.52683	0.243194	-9.9948	1.60618e-23	2.88688e-22
CLDN15	378.402	-0.376638	0.129695	-2.90601	0.00366069	0.00981962
CLDN19	52.26	-1.1689	0.270304	-4.32404	1.53196e-05	5.84996e-05
CLDN2	99.4903	-0.892178	0.210472	-4.22452	2.39453e-05	8.89924e-05
CLDN23	1969.6	0.963991	0.0816132	11.8105	3.44415e-32	9.84288e-31
CLDN6	77.9031	-0.55991	0.210566	-2.65235	0.00799341	0.0200099
CLDND1	1492.71	0.584027	0.09175	6.36531	1.94898e-10	1.24642e-09
CLDND2	33.6896	-0.907086	0.282371	-3.17137	0.0015172	0.00437166
CLEC12A	4.32741	1.52186	0.387518	3.95188	7.75398e-05	0.000269134
CLEC18C	3.96159	0.929634	0.39059	2.38301	0.0171719	0.039811
CLEC2B	1754.51	1.50656	0.0767308	19.6282	8.87729e-86	1.03462e-83
CLEC2D	129.221	0.566433	0.186546	3.03749	0.0023856	0.00664128
CLEC2L	299.623	-0.774979	0.143492	-5.39846	6.72172e-08	3.35516e-07
CLEC4A	20.3981	1.12114	0.347804	3.16488	0.00155149	0.00446072
CLGN	493.216	-0.464339	0.145987	-3.18202	0.00146251	0.00422496
CLIC1	17155.9	-0.583438	0.0923543	-6.31729	2.66183e-10	1.67975e-09
CLINT1	2325.83	-0.403579	0.0782194	-5.15959	2.47497e-07	1.15984e-06
CLIP1	2611.35	0.196065	0.0702151	2.79266	0.00522772	0.0135803
CLIP2	3486.98	-0.635254	0.068936	-9.2148	3.1187e-20	4.50545e-19
CLIP4	709.782	0.413566	0.0895745	4.61714	3.89072e-06	1.58786e-05
CLK1	875.864	1.24878	0.117582	10.6172	2.47912e-26	5.27833e-25
CLK2	1689.55	0.27932	0.0634208	4.40375	1.06395e-05	4.14339e-05
CLK4	296.283	0.395564	0.125488	3.1516	0.00162377	0.00464821
CLMN	16.4571	1.0767	0.356143	2.91614	0.00354392	0.00954298
CLMP	9.17339	1.43333	0.396126	3.2964	0.000979313	0.00291643
CLN3	1146.53	-0.935623	0.0868377	-10.7732	4.60909e-27	1.02319e-25
CLN6	1709.07	-0.423828	0.0845442	-5.01284	5.36321e-07	2.42695e-06
CLNS1A	1866.81	-0.262689	0.0654202	-4.01544	5.9335e-05	0.000209489
CLOCK	806.411	0.752488	0.0863776	8.70811	3.08974e-18	3.84962e-17
CLP1	1138.01	0.342802	0.0902627	3.79664	0.00014667	0.000490004
CLPB	2712.77	-0.567824	0.071734	-7.91548	2.463e-15	2.48152e-14
CLPP	1122.08	-0.659436	0.109087	-6.04415	1.50202e-09	8.79173e-09
CLPTM1	3679.9	-0.681382	0.0968757	-7.0334	2.01564e-12	1.54624e-11
CLPTM1L	2343.44	-0.926392	0.0887177	-10.4413	1.60658e-25	3.26229e-24
CLRN3	232.107	-0.954585	0.140059	-6.81124	9.67642e-12	6.97132e-11
CLSPN	1668.99	0.533389	0.088134	6.05264	1.42489e-09	8.35554e-09
CLSTN1	4246.9	-0.73799	0.066233	-11.1422	7.82064e-29	1.91889e-27
CLSTN3	1241.7	-0.629369	0.0807782	-7.79126	6.63431e-15	6.46304e-14
CLTA	6126.48	-0.355259	0.076536	-4.64171	3.45532e-06	1.4221e-05
CLTB	2247.61	-0.583886	0.084042	-6.9474	3.72069e-12	2.7799e-11
CLTC	8977.24	-0.695229	0.068943	-10.0841	6.49249e-24	1.19574e-22
CLTCL1	734.303	-0.362304	0.0922724	-3.92661	8.61503e-05	0.000296765
CLU	25572.6	-1.20726	0.0810522	-14.8945	3.58046e-50	2.09738e-48
CLUH	4406.42	-0.560772	0.0720942	-7.7782	7.35625e-15	7.09529e-14
CLUHP3	363.758	1.26727	0.135808	9.3232	1.12882e-20	1.6706e-19
CMAHP	21.4679	1.75856	0.352334	4.73576	2.18236e-06	9.21361e-06
CMBL	555.514	-0.773398	0.102205	-7.56671	3.82805e-14	3.45963e-13
CMPK1	4139.79	-0.534754	0.0593402	-9.01167	2.02943e-19	2.74562e-18
CMPK2	1840.77	8.21011	0.221008	26.5763	1.27549e-155	2.97309e-153
CMTM3	659.727	0.604248	0.105472	5.72929	1.0085e-08	5.46687e-08
CMTM4	1436.15	-0.363618	0.0722392	-5.03367	4.81183e-07	2.18762e-06
CMTM6	4465.33	-0.348003	0.062788	-5.54241	2.98329e-08	1.54031e-07
CMTM7	1148.93	-0.304417	0.0870968	-3.49472	0.000474554	0.00148105
CMTR1	2238.15	0.808805	0.0848593	9.53037	1.56717e-21	2.46614e-20
CMTR2	1182.18	0.740315	0.0907846	8.15479	3.4979e-16	3.78676e-15
CMYA5	253.236	0.633416	0.165473	3.83209	0.000127061	0.000428716
CNEP1R1	221.409	0.667865	0.12775	5.22556	1.73627e-07	8.29652e-07
CNIH1	1685.49	-0.312719	0.0744663	-4.19943	2.67586e-05	9.86943e-05
CNIH2	46.4837	-0.946269	0.263927	-3.56412	0.000365079	0.00115664
CNKSR3	3821.69	0.303382	0.0580996	5.22165	1.77333e-07	8.46457e-07
CNN2	10321.7	-0.937384	0.0755521	-12.4072	2.39e-35	7.86487e-34
CNN3	6010.72	-0.186482	0.0684861	-2.72293	0.0064706	0.0165156
CNNM1	1605.82	-0.216875	0.0588091	-3.68774	0.000226251	0.000735556
CNNM3	1166.62	-0.702589	0.0846548	-8.29831	1.05605e-16	1.18989e-15
CNOT1	9440.63	-0.231264	0.0586658	-3.94206	8.07846e-05	0.000279486
CNOT10	1233.2	0.231654	0.074285	3.11847	0.00181795	0.00516379
CNOT11	2729.5	-0.686603	0.0659223	-10.4148	2.12353e-25	4.27322e-24
CNOT2	2411.29	0.416762	0.0629475	6.62087	3.57096e-11	2.44965e-10
CNOT4	2983.04	0.66464	0.0524302	12.6767	7.96383e-37	2.76718e-35
CNOT6L	507.735	0.273779	0.0927581	2.95001	0.00317766	0.00865675
CNOT7	3278.05	-0.342689	0.0664319	-5.15853	2.489e-07	1.16569e-06
CNOT9	3148.64	-0.233938	0.0767774	-3.04694	0.00231187	0.00645369
CNP	5558.53	0.956408	0.0840012	11.3854	4.94629e-30	1.28851e-28
CNPPD1	669.728	-0.250575	0.106099	-2.36173	0.0181899	0.0418675
CNPY2	2994.62	-0.606676	0.0877891	-6.91043	4.83199e-12	3.57676e-11
CNPY3	1047.83	-0.484579	0.094455	-5.12979	2.90062e-07	1.35083e-06
CNPY4	433.965	-0.940852	0.107291	-8.76768	1.82393e-18	2.30718e-17
CNR2	57.4221	0.907012	0.259358	3.49473	0.000474546	0.00148105
CNST	1044.02	0.31217	0.0728518	4.28507	1.82683e-05	6.89825e-05
CNTNAP1	641.573	0.412893	0.0909469	4.54031	5.61707e-06	2.25256e-05
CNTNAP4	1997.84	0.467041	0.0742291	6.29223	3.12935e-10	1.95875e-09
CNTROB	1919.81	-0.3011	0.085061	-3.53986	0.000400346	0.00126212
COA1	2655.79	-0.30688	0.0640936	-4.7881	1.68364e-06	7.18986e-06
COA3	835.68	-0.761692	0.0970321	-7.84855	4.20875e-15	4.16538e-14
COA4	2316.73	-0.654556	0.0921804	-7.10032	1.24467e-12	9.71811e-12
COA7	1251.79	0.608562	0.0813465	7.48034	7.41286e-14	6.53061e-13
COASY	2967.35	-0.364937	0.0955712	-3.81849	0.000134273	0.000451211
COBL	1774.01	-0.308243	0.0751175	-4.10338	4.07151e-05	0.000146996
COCH	1113.07	-0.581651	0.0787442	-7.38699	1.50187e-13	1.28862e-12
COG3	996.605	0.330987	0.085902	3.85303	0.000116663	0.000395541
COG4	4155.96	-0.746474	0.0790738	-9.44028	3.71788e-21	5.70219e-20
COG8	1914.57	-0.262475	0.0953062	-2.75392	0.00588864	0.0151382
COIL	902.081	0.274213	0.0880859	3.11291	0.00185252	0.00524864
COL18A1	2929.94	-1.00847	0.0919544	-10.9668	5.52061e-28	1.2922e-26
COL1A2	119.397	-1.0021	0.227285	-4.45641	8.33447e-06	3.2823e-05
COL1A2-AS1	3.2432	0.765322	0.374621	2.37833	0.0173911	0.0402607
COL3A1	67.1131	-1.19728	0.262163	-4.58047	4.63923e-06	1.87589e-05
COL4A1	77.7624	-0.72436	0.222281	-3.25835	0.00112063	0.00330517
COL4A3BP	560.304	0.303793	0.10996	2.76367	0.00571555	0.014738
COL4A5	1108.78	-0.816232	0.0886352	-9.20775	3.33018e-20	4.80151e-19
COL4A6	85.0096	-0.759177	0.246758	-3.06419	0.00218257	0.00611869
COL5A2	8379.39	-0.865147	0.0591294	-14.6315	1.7684e-48	9.46684e-47
COL5A3	109.368	-1.26407	0.197907	-6.36092	2.0055e-10	1.28039e-09
COL6A1	144.555	-1.26944	0.176898	-7.14261	9.15752e-13	7.2563e-12
COL6A4P1	123.177	0.593219	0.172594	3.44109	0.000579371	0.00178651
COL7A1	86.4923	-0.682002	0.230857	-2.91089	0.00360399	0.00968843
COL9A2	44.234	-0.719027	0.246898	-2.87923	0.00398646	0.0106121
COLCA1	88.8731	-1.03493	0.196364	-5.245	1.56279e-07	7.49638e-07
COLCA2	155.155	-1.01983	0.168902	-6.02076	1.73598e-09	1.01135e-08
COLGALT1	4282.56	-0.826991	0.0753391	-10.9767	4.94749e-28	1.1617e-26
COMMD1	268.801	-0.466865	0.142254	-3.28181	0.00103144	0.00306271
COMMD10	523.646	0.405641	0.0988908	4.10129	4.10849e-05	0.000148212
COMMD3	495.764	-0.268278	0.109781	-2.44356	0.0145431	0.0343283
COMMD4	802.182	-0.838051	0.105002	-7.98026	1.4602e-15	1.49816e-14
COMMD6	914.552	-0.573941	0.0983657	-5.83448	5.39596e-09	2.99691e-08
COMMD7	1129.18	-0.808829	0.0884739	-9.1411	6.18187e-20	8.69464e-19
COMMD9	732.817	-0.643483	0.0917131	-7.01531	2.29445e-12	1.75172e-11
COMT	1586.05	-0.731643	0.086531	-8.45441	2.80512e-17	3.26249e-16
COMTD1	259.216	-0.57408	0.151622	-3.78513	0.000153627	0.000511945
COPA	5071.76	-0.885092	0.047983	-18.4456	5.6563e-76	5.83277e-74
COPB1	2193.83	-0.327721	0.0788725	-4.15526	3.24916e-05	0.000118705
COPB2	4371.99	-0.503941	0.0719975	-6.99954	2.56797e-12	1.95388e-11
COPE	10191.6	-0.925629	0.105181	-8.8	1.36816e-18	1.74545e-17
COPG1	4346.41	-0.881495	0.0582881	-15.1227	1.14776e-51	7.11455e-50
COPRS	980.769	-0.668571	0.11086	-6.03016	1.638e-09	9.56013e-09
COPS3	1568.2	-0.27385	0.0893721	-3.06421	0.00218245	0.00611869
COPS4	468.991	-0.394725	0.114366	-3.4516	0.000557266	0.00172213
COPS5	769.262	-0.223327	0.0818456	-2.7286	0.00636041	0.0162474
COPS6	2282.04	-0.74998	0.0850217	-8.82126	1.13176e-18	1.45465e-17
COPS7A	872.507	-0.523056	0.0968454	-5.40046	6.64691e-08	3.32078e-07
COPS7B	1049.45	-0.228538	0.0910342	-2.51037	0.0120604	0.0290032
COPS9	115.182	-0.54102	0.188785	-2.86267	0.00420092	0.0111313
COPZ1	5022.35	-0.861168	0.0815749	-10.5565	4.73764e-26	9.94504e-25
COPZ2	56.1588	-0.829309	0.252082	-3.30261	0.000957907	0.00285535
COQ10B	344.466	0.807712	0.121681	6.63621	3.21846e-11	2.21394e-10
COQ3	318.002	-0.395611	0.131681	-3.00395	0.00266502	0.00736417
COQ4	1048.01	-0.494038	0.105937	-4.66302	3.11596e-06	1.28764e-05
COQ5	522.597	-0.600241	0.117629	-5.10199	3.36098e-07	1.55518e-06
COQ6	256.175	-0.331506	0.121161	-2.73584	0.00622207	0.0159212
COQ8A	1301.1	-0.886364	0.0850625	-10.4183	2.04508e-25	4.12277e-24
CORO1B	11336.6	-0.867059	0.0934558	-9.27753	1.73453e-20	2.5385e-19
CORO1C	5961.08	-0.456202	0.0671128	-6.79753	1.06428e-11	7.63561e-11
CORO2A	1134.41	-0.882328	0.0881062	-10.0138	1.32496e-23	2.39876e-22
CORO6	84.0964	-1.12543	0.219946	-5.10126	3.37402e-07	1.56086e-06
COX11	1396.4	-0.660242	0.0796674	-8.28694	1.16199e-16	1.30531e-15
COX14	474.038	-0.467432	0.127672	-3.66056	0.000251661	0.000815203
COX15	1108.05	-0.465782	0.0896167	-5.1971	2.02423e-07	9.58041e-07
COX17	1205.31	-0.224124	0.0961738	-2.33044	0.0197828	0.0451547
COX18	491.956	-0.384909	0.117949	-3.26233	0.00110499	0.00326379
COX19	913.687	0.415696	0.0897632	4.62884	3.67716e-06	1.50786e-05
COX4I1	7483.58	-0.724777	0.0754356	-9.60788	7.40564e-22	1.19564e-20
COX5A	1445.97	-0.631428	0.0826091	-7.64314	2.11994e-14	1.96025e-13
COX6A1	4839.66	-0.499633	0.0878295	-5.68861	1.28078e-08	6.86631e-08
COX6B1	4520.66	-0.524236	0.110117	-4.76041	1.93198e-06	8.18943e-06
COX7A2	3659.55	-0.831213	0.0882113	-9.42272	4.39569e-21	6.70501e-20
COX7A2L	2290.3	-0.748219	0.0972442	-7.69398	1.42632e-14	1.33957e-13
COX7C	1771.97	-0.460775	0.089293	-5.1602	2.46684e-07	1.15627e-06
COX8A	2616.57	-0.755412	0.102183	-7.39234	1.44262e-13	1.23969e-12
CPA2	22.8687	1.9263	0.340763	5.36043	8.30249e-08	4.10665e-07
CPAMD8	15.1002	-1.18932	0.385106	-2.98823	0.00280601	0.00771472
CPB2	1764.19	-1.0436	0.0831837	-12.5447	4.25013e-36	1.43663e-34
CPB2-AS1	61.5109	2.22113	0.260963	8.24307	1.67849e-16	1.86123e-15
CPD	6306.4	-0.737111	0.0715493	-10.3021	6.89275e-25	1.34121e-23
CPEB2	1189.94	1.36842	0.100737	13.5809	5.19945e-42	2.22039e-40
CPEB3	195.2	1.49904	0.158288	9.44152	3.67413e-21	5.64283e-20
CPLANE1	1356.97	0.654141	0.0919752	7.11285	1.13667e-12	8.91841e-12
CPM	566.636	-0.59451	0.103611	-5.73702	9.63552e-09	5.22954e-08
CPN1	694.927	-0.690835	0.0975108	-7.08407	1.39979e-12	1.08723e-11
CPN2	1040.59	-0.888313	0.091544	-9.70491	2.8733e-22	4.77682e-21
CPNE1	4628.15	-0.615801	0.0655645	-9.39207	5.88348e-21	8.89558e-20
CPNE2	1863.72	-0.718652	0.0928082	-7.74312	9.70075e-15	9.24899e-14
CPNE3	1615.41	-0.348571	0.0801336	-4.34989	1.36204e-05	5.23864e-05
CPNE4	30.8763	-0.890958	0.287945	-3.0878	0.00201644	0.00568142
CPNE8	1373.26	0.599851	0.0813059	7.37782	1.609e-13	1.37422e-12
CPO	232.537	1.11921	0.144704	7.73039	1.07216e-14	1.01617e-13
CPOX	1447.11	-0.678427	0.0790183	-8.58494	9.08848e-18	1.09282e-16
CPPED1	1000.2	-0.435498	0.0814743	-5.34508	9.03791e-08	4.44487e-07
CPS1	122.954	-0.886242	0.193849	-4.5761	4.73728e-06	1.91278e-05
CPSF1	2947.58	-0.53358	0.0916228	-5.82354	5.76138e-09	3.19115e-08
CPSF3	981.591	-0.293041	0.0976899	-2.99972	0.00270231	0.00745525
CPSF4	2068.87	-0.324768	0.0789963	-4.11125	3.93521e-05	0.000142397
CPSF7	7646.02	0.274933	0.06442	4.2677	1.97496e-05	7.41254e-05
CPT1A	1198.09	0.319881	0.0991043	3.22619	0.00125451	0.0036691
CPT1B	74.5834	0.883265	0.281136	3.11742	0.00182441	0.00517818
CPT2	1333.43	-0.557473	0.0805998	-6.91608	4.64327e-12	3.44162e-11
CPVL	422.149	-0.555612	0.118789	-4.67958	2.87465e-06	1.19277e-05
CR1L	2.10608	0.897016	0.344989	2.79689	0.00515964	0.0134253
CRADD	417.451	-0.277506	0.104131	-2.66506	0.00769753	0.0193363
CRAMP1	1047.75	0.556595	0.0798128	6.97281	3.10678e-12	2.34233e-11
CRAT	1397.51	-0.822182	0.0960434	-8.56045	1.12431e-17	1.34395e-16
CRB2	166.214	-0.828967	0.17604	-4.70652	2.51985e-06	1.05479e-05
CRB3	438.159	-0.666889	0.146129	-4.56282	5.04701e-06	2.03344e-05
CRBN	531.641	0.286027	0.12383	2.30983	0.0208978	0.0474174
CREB1	1933.22	0.384422	0.076912	4.9982	5.78674e-07	2.61227e-06
CREB3	2295.18	-0.394927	0.0966317	-4.08696	4.37069e-05	0.000157063
CREB3L2	8971.88	-0.547769	0.0687379	-7.96898	1.59985e-15	1.63843e-14
CREB3L4	385.215	-0.373192	0.120884	-3.08698	0.002022	0.00569567
CREB5	2768.81	2.38265	0.0754715	31.5527	1.64728e-218	5.67096e-216
CREBBP	3579.67	0.598528	0.0899268	6.6556	2.82151e-11	1.95108e-10
CREBL2	643.116	-0.315843	0.0977317	-3.2318	0.00123012	0.00360577
CREBRF	434.592	1.34713	0.124885	10.7792	4.3151e-27	9.59831e-26
CREBZF	3505.34	0.283964	0.07919	3.58575	0.00033611	0.00107001
CREG1	303.186	-0.651314	0.131836	-4.93926	7.84206e-07	3.48732e-06
CRELD1	1045.15	-0.934276	0.1059	-8.82165	1.12787e-18	1.45049e-17
CRELD2	594.115	-0.874089	0.0954813	-9.15272	5.55176e-20	7.84292e-19
CRIM1	2021.78	-0.250462	0.076416	-3.27765	0.00104675	0.00310405
CRIP3	37.3225	-1.09258	0.340575	-3.17817	0.00148207	0.00427596
CRIPT	364.03	-0.286437	0.11192	-2.55921	0.0104911	0.0255479
CRISPLD1	438.915	0.315278	0.118919	2.65251	0.00798947	0.0200023
CRK	1971.15	0.446203	0.0723008	6.17095	6.78801e-10	4.10417e-09
CRKL	9047.26	0.315421	0.0590198	5.34432	9.07584e-08	4.46057e-07
CRLS1	1042.29	-0.606495	0.0757781	-8.00227	1.22145e-15	1.25897e-14
CRNKL1	991.541	0.267202	0.102353	2.61108	0.00902555	0.0223585
CRTAP	1309.54	-0.833068	0.0763984	-10.9026	1.12038e-27	2.57401e-26
CRTC3	1108.88	0.579826	0.0868308	6.67744	2.43157e-11	1.69717e-10
CRY1	957.73	0.27142	0.0733795	3.69884	0.000216588	0.0007065
CRYAB	56.2056	-1.21614	0.266947	-4.51593	6.30386e-06	2.51133e-05
CRYBB2P1	777.163	0.263178	0.100678	2.61433	0.00894038	0.0221697
CRYBG1	60.5465	2.86051	0.307837	8.12724	4.39184e-16	4.70447e-15
CRYBG3	1345.27	0.73904	0.105813	6.98507	2.84704e-12	2.15522e-11
CRYL1	148.568	-1.05238	0.170052	-6.17783	6.49894e-10	3.94004e-09
CRYZ	2542.47	-0.475121	0.0976484	-4.86592	1.13923e-06	4.96835e-06
CRYZL2P	348.537	-0.820097	0.12091	-6.78064	1.19645e-11	8.54276e-11
CRYZL2P-SEC16B	245.213	0.784945	0.205824	3.81061	0.000138622	0.00046457
CS	7205.78	-0.537902	0.0696839	-7.71907	1.17181e-14	1.10779e-13
CSAG1	1005.91	-0.441947	0.0919138	-4.80829	1.52226e-06	6.53688e-06
CSAG2	89.987	-0.658912	0.268822	-2.45429	0.0141165	0.0334446
CSAG3	496.149	0.414103	0.12209	3.39207	0.000693655	0.00211442
CSDE1	8752.33	-0.346294	0.0741596	-4.66962	3.01761e-06	1.24908e-05
CSE1L	4213.93	-0.308587	0.0794828	-3.88244	0.000103412	0.000352968
CSF1	3351.81	3.21248	0.0830465	38.6356	0	0
CSF3	4.35701	1.26908	0.380848	3.65481	0.000257369	0.000832727
CSF3R	272.816	-0.507607	0.11477	-4.417	1.0008e-05	3.90768e-05
CSGALNACT1	136.164	2.35332	0.198941	11.6488	2.32728e-31	6.43728e-30
CSGALNACT2	249.597	0.681928	0.128347	5.31121	1.08903e-07	5.31265e-07
CSNK1D	1690.53	0.526669	0.104364	5.04616	4.50783e-07	2.05776e-06
CSNK1G1	720.629	1.01815	0.0900595	11.3016	1.28781e-29	3.28965e-28
CSNK1G2	2107.59	-0.255482	0.0848056	-3.01251	0.00259101	0.00717562
CSNK2A1	10610.2	-0.161233	0.0473798	-3.403	0.000666511	0.00203611
CSNK2B	5298.18	-0.752549	0.115228	-6.53062	6.54998e-11	4.39224e-10
CSPG4	91.617	0.630315	0.210289	2.98418	0.00284338	0.00780883
CSPG4P1Y	14.2362	1.15083	0.362073	3.06792	0.00215553	0.00604818
CSPG5	17.4157	-0.922993	0.338216	-2.69305	0.00708025	0.0179407
CSPP1	850.155	0.424211	0.0757314	5.60035	2.13915e-08	1.12208e-07
CSRNP1	3655.27	1.25535	0.109756	11.4361	2.7593e-30	7.31575e-29
CSRNP2	1472.02	1.06781	0.0779659	13.6935	1.11106e-42	4.85589e-41
CSRNP3	706.892	-0.94805	0.0974407	-9.7284	2.28145e-22	3.82699e-21
CSRP1	3368.56	-0.569788	0.0897029	-6.3523	2.12114e-10	1.35035e-09
CSRP2	1165.98	-0.610463	0.0803819	-7.59453	3.08922e-14	2.81693e-13
CST3	4333.35	-0.811165	0.0974562	-8.32279	8.59202e-17	9.7201e-16
CSTB	2476.76	-0.527027	0.0898095	-5.86811	4.40788e-09	2.47392e-08
CSTF1	1030.31	0.291125	0.100435	2.89799	0.00375566	0.0100539
CSTF2	1017.98	-0.316248	0.0842972	-3.75143	0.000175828	0.000580824
CSTF2T	1015.06	0.415488	0.0880624	4.71799	2.38191e-06	1.00038e-05
CSTF3	1179.97	0.414283	0.0953725	4.34396	1.39937e-05	5.37482e-05
CT55	648.57	-0.546695	0.096107	-5.6881	1.28461e-08	6.88519e-08
CT83	6.95229	1.46968	0.399421	3.0413	0.00235556	0.006565
CTAGE8	159.913	1.4046	0.182205	7.6931	1.43609e-14	1.34796e-13
CTBP1	5442.65	-0.667072	0.0839533	-7.94549	1.93424e-15	1.9665e-14
CTBP1-DT	573.868	-0.318123	0.106967	-2.97397	0.00293971	0.00805064
CTC1	871.217	0.538088	0.140686	3.82495	0.000130796	0.000440455
CTD-3080P12.3	153.868	-0.687539	0.183981	-3.73539	0.000187427	0.000617044
CTDSP1	1478.46	-0.706155	0.0906027	-7.79333	6.52646e-15	6.36074e-14
CTDSP2	2927.69	-0.315796	0.0738657	-4.27521	1.90955e-05	7.18272e-05
CTDSPL	1562.74	-0.720304	0.0625503	-11.5142	1.11837e-30	3.01151e-29
CTDSPL2	1705.24	0.361621	0.083705	4.3203	1.55818e-05	5.94298e-05
CTHRC1	53.0523	-0.607225	0.254882	-2.36996	0.01779	0.0410568
CTNNA1	7391.73	-0.536357	0.0570504	-9.40147	5.38038e-21	8.16249e-20
CTNNAL1	761.701	-0.263246	0.110837	-2.37511	0.0175435	0.0405675
CTNNB1	9024.4	-0.582918	0.0531343	-10.9705	5.29803e-28	1.2427e-26
CTNNBIP1	402.194	-0.710908	0.121389	-5.85437	4.78818e-09	2.67261e-08
CTPS2	1365.49	-0.240623	0.0755343	-3.18554	0.00144482	0.00418252
CTRB2	4.34048	1.45554	0.388624	3.87118	0.000108311	0.000368846
CTSA	3210.87	-0.683741	0.074951	-9.12242	7.34651e-20	1.02746e-18
CTSB	11153.8	-0.938875	0.066725	-14.0707	5.75208e-45	2.7386e-43
CTSC	3389.11	-0.613722	0.0656261	-9.3515	8.64155e-21	1.29259e-19
CTSD	8248.74	-1.10509	0.0860802	-12.838	1.00445e-37	3.60202e-36
CTSE	200.068	-1.14514	0.140452	-8.13643	4.07097e-16	4.37751e-15
CTSF	616.355	-1.04006	0.0871154	-11.9313	8.12754e-33	2.41848e-31
CTSH	1463.13	-1.13638	0.0849284	-13.3783	8.09712e-41	3.28837e-39
CTSL	1735.21	-0.3629	0.0720158	-5.03915	4.67615e-07	2.13156e-06
CTSO	865.545	0.626496	0.0966901	6.48138	9.08878e-11	6.00117e-10
CTSS	62.0855	1.74567	0.264135	6.51604	7.21854e-11	4.82033e-10
CTSV	483.441	-0.450078	0.0953598	-4.7199	2.35955e-06	9.91731e-06
CTSZ	3328.58	-0.862879	0.0649456	-13.2856	2.80691e-40	1.11961e-38
CTTN	8033.23	-0.358207	0.0582448	-6.14999	7.74857e-10	4.65601e-09
CTTNBP2NL	505.979	1.23861	0.101333	12.2137	2.62514e-34	8.20428e-33
CTU1	156.497	0.572371	0.163339	3.49906	0.000466898	0.00145898
CTU2	1566.41	-0.566211	0.0967958	-5.84906	4.94368e-09	2.7546e-08
CTXND1	452.614	-0.874923	0.102313	-8.54716	1.26159e-17	1.50403e-16
CUEDC2	817.465	-0.864299	0.0950773	-9.08872	1.00214e-19	1.38854e-18
CUL2	835.616	0.283517	0.0979056	2.89578	0.00378218	0.010114
CUL7	1336.78	-0.467081	0.0730126	-6.39701	1.58448e-10	1.02031e-09
CUL9	644.635	-0.351433	0.0851351	-4.12782	3.66226e-05	0.000132993
CUTA	1695.21	-0.841653	0.0937178	-8.97961	2.7172e-19	3.63654e-18
CUX1	3141.22	-0.25087	0.0636104	-3.94391	8.01643e-05	0.000277555
CWC15	421.831	0.454372	0.117731	3.85949	0.000113625	0.00038606
CWC22	441.633	0.565537	0.121224	4.6653	3.08163e-06	1.27416e-05
CWC25	530.788	0.563726	0.106961	5.26957	1.36742e-07	6.5889e-07
CWF19L2	315.424	0.508744	0.14631	3.4777	0.000505735	0.00157091
CXADR	1737.19	-0.306037	0.0742162	-4.12363	3.72954e-05	0.000135305
CXCL1	463.645	3.23211	0.136206	23.4491	1.34977e-121	2.4556e-119
CXCL10	1279.11	7.62784	0.242383	20.4757	3.54833e-93	4.72625e-91
CXCL11	97.4085	4.78495	0.31222	9.30613	1.32574e-20	1.94915e-19
CXCL2	347.011	4.07214	0.165184	23.8	3.33811e-125	6.27705e-123
CXCL3	71.7126	3.31131	0.271569	11.1787	5.18203e-29	1.28414e-27
CXCL5	760.589	1.7057	0.0918648	18.5471	8.60284e-77	8.95376e-75
CXCL6	58.5553	1.03811	0.259982	4.00303	6.25352e-05	0.000219851
CXCL8	2017.97	3.28338	0.123398	26.5493	2.6186e-155	5.97923e-153
CXCL9	32.4016	3.46438	0.364478	5.91812	3.25638e-09	1.8457e-08
CXCR4	50.2701	2.21632	0.271536	7.89145	2.98699e-15	2.99328e-14
CXorf21	26.597	1.14398	0.327904	3.48932	0.000484248	0.0015092
CXorf38	884.281	0.963313	0.0784927	12.2695	1.31998e-34	4.19564e-33
CXorf40A	376.977	-0.305765	0.120858	-2.52955	0.0114208	0.0276076
CXorf56	961.864	-0.237101	0.0863117	-2.74701	0.00601408	0.0154296
CXXC1	1945.79	-0.321693	0.0858824	-3.74564	0.000179938	0.000593611
CXXC5	1330.68	-0.590944	0.0873365	-6.76632	1.32096e-11	9.39136e-11
CYB561	169.074	-0.62583	0.162694	-3.84871	0.000118742	0.000402051
CYB561A3	2103.36	-0.835532	0.0825418	-10.1217	4.42616e-24	8.20582e-23
CYB561D1	290.522	0.334026	0.122003	2.73668	0.00620621	0.0158861
CYB561D2	223.297	-0.57134	0.169998	-3.35742	0.000786744	0.00237951
CYB5A	1459.45	-0.872671	0.0747496	-11.6744	1.72365e-31	4.78538e-30
CYB5B	5342.51	-0.458826	0.0708808	-6.47328	9.58972e-11	6.31516e-10
CYB5D1	905.133	0.54394	0.0803916	6.7649	1.33403e-11	9.47672e-11
CYB5D2	361.449	-0.299212	0.127384	-2.34877	0.0188356	0.0432248
CYB5R1	1037.38	-0.916786	0.0956123	-9.58683	9.08368e-22	1.45815e-20
CYB5R2	655.766	-0.553417	0.0995791	-5.55658	2.7511e-08	1.42768e-07
CYB5R3	5926.65	-0.64533	0.0825959	-7.81297	5.5858e-15	5.47496e-14
CYBA	6339.13	-1.02286	0.107227	-9.53855	1.44838e-21	2.28887e-20
CYBC1	1257.96	0.274615	0.104664	2.62363	0.00869994	0.0216333
CYC1	3680.55	-0.789954	0.0930222	-8.49164	2.03746e-17	2.39203e-16
CYFIP1	3450.3	-0.572955	0.0531065	-10.7886	3.89535e-27	8.69923e-26
CYFIP2	45.3969	-1.05818	0.259833	-4.04815	5.16231e-05	0.000183593
CYGB	13.466	-0.961964	0.355153	-2.54551	0.0109118	0.026483
CYLD	958.046	1.56253	0.122344	12.7674	2.49399e-37	8.81643e-36
CYP1B1	12.7284	2.46719	0.387576	5.24758	1.54109e-07	7.39702e-07
CYP27A1	961.127	-1.20702	0.0985756	-12.2429	1.83277e-34	5.79265e-33
CYP2B6	176.639	-0.439544	0.155215	-2.82481	0.00473086	0.0123932
CYP2C18	177.725	-0.493076	0.14346	-3.43362	0.000595581	0.00183319
CYP2C9	87.206	-0.571928	0.197686	-2.88969	0.0038562	0.010291
CYP2S1	533.485	-0.385621	0.124483	-3.09681	0.00195613	0.00552194
CYP39A1	211.033	-0.61246	0.183429	-3.33898	0.00084086	0.00253174
CYP3A7	27.2274	-1.30319	0.336642	-3.86466	0.000111244	0.000378312
CYP4F12	1007.67	-0.772895	0.0859458	-8.99298	2.40606e-19	3.23561e-18
CYP4F3	2132.96	-0.745112	0.071269	-10.4545	1.39785e-25	2.86444e-24
CYP4V2	290.018	0.313987	0.129129	2.43492	0.0148953	0.035067
CYP51A1	14765.6	-1.07815	0.0621073	-17.3596	1.66935e-67	1.50067e-65
CYREN	2405.29	-0.550416	0.0813484	-6.76611	1.32288e-11	9.40051e-11
CYSTM1	1042.46	-0.534205	0.108168	-4.93823	7.88367e-07	3.50373e-06
CYTH1	1443.37	1.17151	0.0747388	15.6718	2.35961e-55	1.62465e-53
CYTH2	2065.52	0.218962	0.0913979	2.39566	0.0165903	0.0385945
CYTH3	854.504	0.611233	0.078999	7.73578	1.02768e-14	9.76494e-14
CYTIP	36.5009	0.919395	0.293703	3.11624	0.0018317	0.00519493
CZ1P-ASNS	19.4684	0.820105	0.372186	2.30146	0.0213656	0.0483172
CZIB	508.276	-0.274594	0.111036	-2.47306	0.0133963	0.0318903
DAAM1	747.333	0.679044	0.0922708	7.35986	1.84109e-13	1.55994e-12
DAB2	4561.55	0.395828	0.0664336	5.95834	2.5481e-09	1.46127e-08
DAB2IP	406.772	1.09183	0.145213	7.51131	5.85397e-14	5.20852e-13
DAD1	2625.44	-0.781414	0.105982	-7.37269	1.67223e-13	1.42605e-12
DAG1	10643.4	-0.734148	0.0782963	-9.37643	6.8242e-21	1.02693e-19
DAGLA	1448.23	0.645182	0.0946848	6.81311	9.55136e-12	6.88566e-11
DALRD3	425.74	-0.593294	0.119581	-4.96007	7.0468e-07	3.14869e-06
DANCR	1865.08	-0.818104	0.105734	-7.73606	1.02546e-14	9.74797e-14
DANT2	85.3299	0.530248	0.216864	2.44469	0.0144975	0.0342314
DAO	289.027	-1.37177	0.133388	-10.2734	9.29068e-25	1.79687e-23
DAP	1857.23	-0.504074	0.093748	-5.37688	7.57871e-08	3.76279e-07
DAP3	4579.97	-0.337559	0.0595004	-5.67324	1.40123e-08	7.48873e-08
DAPK1	2303.83	-0.245022	0.0605945	-4.04364	5.26283e-05	0.000186812
DAPK3	1473.85	0.73645	0.094433	7.79861	6.25934e-15	6.12174e-14
DARS2	1126.81	-0.631001	0.0793916	-7.94752	1.9029e-15	1.93554e-14
DAZAP1	7400.09	-0.700442	0.0716656	-9.77367	1.46065e-22	2.47801e-21
DAZAP2	4031	-0.522535	0.0776662	-6.72773	1.72328e-11	1.21608e-10
DBF4B	1800.89	0.996512	0.0824784	12.081	1.33141e-33	4.04247e-32
DBH-AS1	92.6482	-1.35164	0.197243	-6.81957	9.13165e-12	6.59584e-11
DBI	15298	-0.647775	0.0726162	-8.92057	4.63875e-19	6.11675e-18
DBN1	10719.7	-0.545039	0.0767355	-7.10276	1.22288e-12	9.55796e-12
DBNDD1	1559.1	-0.226026	0.089302	-2.53097	0.0113746	0.0274989
DBNL	4737.91	-0.72059	0.0837171	-8.60769	7.45455e-18	9.04122e-17
DBP	105.715	-1.20028	0.177508	-6.73422	1.64807e-11	1.16484e-10
DBR1	870.19	0.806395	0.0862646	9.34607	9.09676e-21	1.35705e-19
DCAF1	1779.39	0.157911	0.0647034	2.44012	0.0146824	0.0346096
DCAF10	3308.66	0.31893	0.0812179	3.9269	8.60469e-05	0.000296454
DCAF11	2797.42	-1.08983	0.0764205	-14.26	3.88467e-46	1.92743e-44
DCAF4	352.12	0.590178	0.137963	4.27561	1.90612e-05	7.17102e-05
DCAF4L1	18.0078	1.23246	0.369262	3.27208	0.0010676	0.00316168
DCAF5	1712.7	0.435678	0.0647739	6.7261	1.7427e-11	1.22939e-10
DCAF7	3315.28	-0.356275	0.0820067	-4.34435	1.39686e-05	5.36703e-05
DCAF8	2714.63	0.172448	0.0650793	2.64974	0.00805528	0.0201513
DCAF8L2	241.406	0.364438	0.150867	2.42086	0.015484	0.0363078
DCAKD	518.547	-0.52713	0.101867	-5.17402	2.29111e-07	1.07819e-06
DCBLD2	2200.98	-0.375341	0.0711678	-5.27394	1.33522e-07	6.43929e-07
DCDC1	585.294	-0.384412	0.110415	-3.48175	0.000498141	0.00154904
DCHS2	1911.57	-0.685759	0.0750926	-9.1316	6.74945e-20	9.47507e-19
DCLK2	18.7334	0.841667	0.354241	2.29618	0.0216656	0.0488947
DCLRE1B	885.18	0.275993	0.0833004	3.31286	0.000923462	0.00276187
DCLRE1C	1242.44	1.41077	0.0780205	18.0754	4.98262e-73	4.95538e-71
DCP1A	2987.87	1.70217	0.0720728	23.6126	2.86165e-123	5.29215e-121
DCP1B	532.727	0.349792	0.0916059	3.81741	0.000134858	0.000452976
DCPS	1100.31	-0.439906	0.0910409	-4.8317	1.35375e-06	5.8503e-06
DCTD	643.71	-0.485399	0.0820676	-5.91398	3.33929e-09	1.88981e-08
DCTN1	2510.18	-1.04787	0.0754148	-13.8939	6.90159e-44	3.13896e-42
DCTN2	5446.59	-0.564759	0.0720959	-7.83337	4.74963e-15	4.68205e-14
DCTN3	648.19	-1.05062	0.112092	-9.36988	7.26149e-21	1.09054e-19
DCTN4	2083.66	-0.32941	0.0686769	-4.79645	1.615e-06	6.91123e-06
DCTPP1	663.001	-0.763715	0.121192	-6.30008	2.97485e-10	1.86832e-09
DCUN1D2	935.035	0.245523	0.0827543	2.9668	0.0030092	0.00822285
DCUN1D4	3460.1	0.319779	0.0783624	4.08089	4.48638e-05	0.000160936
DCUN1D5	1329.75	-0.42816	0.0811017	-5.27914	1.2979e-07	6.2674e-07
DCXR	1689.94	-1.02953	0.122341	-8.41414	3.95779e-17	4.56043e-16
DDAH1	1624.81	-0.613275	0.0681592	-8.99726	2.31426e-19	3.11777e-18
DDAH2	1932.71	-0.966364	0.0944199	-10.2343	1.39152e-24	2.66365e-23
DDB1	22505.8	-1.20439	0.0706891	-17.0375	4.32642e-65	3.66714e-63
DDB2	605.079	-0.585161	0.1093	-5.35332	8.63542e-08	4.26003e-07
DDC	5041.62	-1.15778	0.0645876	-17.9251	7.50752e-72	7.30416e-70
DDHD1	939.428	0.508844	0.111517	4.56288	5.04568e-06	2.03326e-05
DDIT3	757.022	1.09286	0.124636	8.76793	1.81985e-18	2.30332e-17
DDIT4	765.908	-0.498093	0.121303	-4.1061	4.02397e-05	0.000145303
DDIT4L	125.182	0.545087	0.184243	2.96958	0.00298204	0.00815461
DDN-AS1	109.739	-0.716228	0.175372	-4.07752	4.55186e-05	0.000163102
DDO	62.2816	2.59221	0.269812	9.10403	8.70442e-20	1.21358e-18
DDOST	4683.53	-1.15184	0.0750108	-15.355	3.28058e-53	2.134e-51
DDR1	490.279	-0.398612	0.107219	-3.71783	0.000200939	0.000658621
DDRGK1	5182.26	-0.411864	0.0836664	-4.92265	8.53782e-07	3.77795e-06
DDT	2046.89	-0.663727	0.101792	-6.52049	7.00774e-11	4.68656e-10
DDX17	10535.2	-0.258051	0.0495834	-5.20436	1.94664e-07	9.23466e-07
DDX19B	812.575	-0.268957	0.0833878	-3.22514	0.00125912	0.00368081
DDX20	820.427	0.655125	0.0809902	8.0872	6.1051e-16	6.47152e-15
DDX21	6738.07	0.485619	0.0873118	5.562	2.66708e-08	1.38504e-07
DDX24	4514.92	-0.218763	0.0667645	-3.27662	0.00105057	0.00311415
DDX25	8.4473	1.12611	0.39337	2.82729	0.00469432	0.0123119
DDX27	3640.61	-0.238578	0.0693088	-3.44224	0.000576927	0.00177994
DDX28	855.233	0.455604	0.0921209	4.94515	7.60869e-07	3.38758e-06
DDX31	792.602	0.29516	0.110103	2.68042	0.00735309	0.0185418
DDX39A	3404.35	-0.400237	0.0919321	-4.35357	1.33936e-05	5.15761e-05
DDX39B	4924.02	-0.528636	0.0853219	-6.19561	5.8059e-10	3.53232e-09
DDX3X	22348	0.692259	0.0889832	7.77969	7.27044e-15	7.01683e-14
DDX41	2988.27	-0.401034	0.0719405	-5.5744	2.48383e-08	1.29438e-07
DDX42	2789.7	0.152671	0.0632019	2.41563	0.015708	0.0367753
DDX49	3330.77	-0.547319	0.0823449	-6.64648	3.00189e-11	2.07069e-10
DDX5	10051.9	0.407424	0.0687776	5.92381	3.14565e-09	1.78701e-08
DDX54	5549.09	-0.743909	0.0854298	-8.70754	3.1053e-18	3.8647e-17
DDX55	1037.25	0.344251	0.0861783	3.99425	6.48986e-05	0.000227588
DDX56	4952.98	-0.485685	0.0900249	-5.39509	6.84908e-08	3.41569e-07
DDX58	3578.08	5.07135	0.0965418	52.0684	0	0
DDX59	443.492	0.398244	0.121109	3.28904	0.00100528	0.0029898
DDX60	2430.36	5.89891	0.133598	42.6353	0	0
DDX60L	6683.7	4.80054	0.0962192	49.7431	0	0
DECR2	598.858	-0.525284	0.129044	-4.0703	4.69518e-05	0.000168022
DEDD2	888.272	-0.372115	0.0968112	-3.84349	0.000121298	0.000410261
DEF6	417.091	-0.69376	0.120387	-5.762	8.31206e-09	4.53988e-08
DEF8	2867.88	-0.355291	0.0876649	-4.05275	5.06182e-05	0.000180277
DEGS1	619.003	0.371971	0.09029	4.1198	3.79194e-05	0.000137435
DEK	1698.27	0.201661	0.0763226	2.64256	0.00822826	0.0205472
DENND1B	700.14	0.287515	0.104838	2.74242	0.00609886	0.015631
DENND2A	26.2556	0.874142	0.329581	2.65603	0.00790661	0.0198148
DENND3	408.749	0.580382	0.110889	5.23484	1.65131e-07	7.90742e-07
DENND4A	3802.71	0.640089	0.0780629	8.19998	2.40424e-16	2.63595e-15
DENND4B	1449.28	0.500955	0.0912135	5.49166	3.98172e-08	2.03237e-07
DENND4C	1656.78	0.274778	0.0821208	3.34616	0.000819403	0.00247246
DENND5A	6310.9	1.03572	0.0666602	15.5376	1.93114e-54	1.31347e-52
DENND6A	638.643	0.331877	0.104696	3.17016	0.00152357	0.00438834
DENND6B	34.4327	-0.954429	0.291347	-3.25858	0.00111971	0.0033029
DENR	1683.53	-0.26279	0.0791415	-3.32053	0.000898453	0.00269319
DEPP1	670.443	1.04463	0.109334	9.54508	1.36004e-21	2.15382e-20
DEPTOR	313.759	-1.07271	0.115245	-9.29939	1.41248e-20	2.07396e-19
DERA	1050.21	-0.64213	0.100381	-6.39673	1.58735e-10	1.02187e-09
DES	6.89768	1.07018	0.398719	2.6719	0.00754239	0.0189721
DESI1	4713.36	-0.318781	0.080473	-3.96131	7.45405e-05	0.000259368
DET1	245.142	0.460435	0.132518	3.47453	0.000511756	0.00158778
DEXI	356.674	-0.686622	0.125403	-5.4733	4.41732e-08	2.24447e-07
DFFA	3999.68	-0.267648	0.066417	-4.02979	5.58258e-05	0.000197692
DGAT1	1198.84	-1.34128	0.0975988	-13.7391	5.9174e-43	2.61687e-41
DGAT2	1539.32	-1.16482	0.0843979	-13.7993	2.57421e-43	1.14747e-41
DGCR2	3789.97	-0.349278	0.0739794	-4.72129	2.3435e-06	9.85539e-06
DGCR6L	823.719	-0.790364	0.114784	-6.88493	5.78175e-12	4.25027e-11
DGCR8	1890.89	0.464589	0.0651067	7.13557	9.63887e-13	7.62421e-12
DGKA	106.277	-0.512582	0.182038	-2.81428	0.0048887	0.0127752
DGKD	1508.52	-0.331919	0.0742147	-4.47232	7.73756e-06	3.06015e-05
DGKE	312.515	0.799309	0.141161	5.66213	1.49503e-08	7.95204e-08
DGKH	1074.63	1.25003	0.103567	12.0666	1.58613e-33	4.80282e-32
DGKK	70.3255	-0.514315	0.206103	-2.48092	0.0131043	0.0312552
DGKZ	1862.34	-0.473232	0.0968133	-4.88786	1.01939e-06	4.47534e-06
DGLUCY	602.431	0.687184	0.101677	6.7582	1.3972e-11	9.90656e-11
DGUOK	815.812	-0.477451	0.107359	-4.44687	8.713e-06	3.41934e-05
DHCR24	25169.8	-1.13506	0.0659641	-17.2073	2.34288e-66	2.0722e-64
DHCR7	10298.4	-1.16292	0.0768414	-15.1336	9.71665e-52	6.07345e-50
DHFR	2572.84	-0.609352	0.0741376	-8.21922	2.04834e-16	2.26015e-15
DHODH	1195.07	-0.445016	0.0801494	-5.5524	2.81771e-08	1.46021e-07
DHPS	1993.8	-0.643479	0.0893332	-7.20287	5.896e-13	4.75783e-12
DHRS1	203.425	-0.629958	0.136759	-4.60475	4.12963e-06	1.67985e-05
DHRS11	148.159	-0.85186	0.156192	-5.44716	5.11799e-08	2.58581e-07
DHRS13	443.692	-0.305027	0.124819	-2.44345	0.0145476	0.0343352
DHRS3	2729.76	-0.228723	0.0909288	-2.51538	0.0118905	0.028644
DHRS4	466.389	-0.849532	0.150517	-5.64221	1.67878e-08	8.88297e-08
DHRS4L2	278.035	-0.993856	0.128605	-7.72138	1.15075e-14	1.08881e-13
DHRS7	1602.41	-0.560816	0.0748969	-7.48779	7.00412e-14	6.18758e-13
DHRS7B	83.1125	-0.554339	0.198493	-2.77112	0.00558644	0.0144367
DHRSX	544.246	-0.506095	0.101588	-4.98091	6.32875e-07	2.84089e-06
DHTKD1	1566.14	-0.581045	0.0776652	-7.48161	7.34154e-14	6.47167e-13
DHX15	6350	0.277675	0.0574628	4.83223	1.35014e-06	5.83697e-06
DHX16	2639.3	-0.476352	0.0736647	-6.46637	1.00388e-10	6.5915e-10
DHX30	8158.05	-0.276625	0.0786789	-3.51579	0.000438446	0.00137507
DHX33	1264.2	0.334443	0.0730758	4.57664	4.72514e-06	1.90857e-05
DHX35	720.08	0.354253	0.0921175	3.8451	0.000120504	0.000407698
DHX36	2195.41	0.764333	0.0924865	8.26421	1.40626e-16	1.57026e-15
DHX38	6599.02	-0.414759	0.0740138	-5.60384	2.09658e-08	1.10106e-07
DHX58	231.931	5.00958	0.270833	14.711	5.47799e-49	3.01182e-47
DHX9	5041.68	-0.321637	0.0607044	-5.29842	1.16809e-07	5.67237e-07
DIAPH1	4802.77	-0.233182	0.0815885	-2.85806	0.00426241	0.0112836
DIAPH2	164.266	1.37966	0.183614	7.4995	6.40601e-14	5.67263e-13
DIAPH3	1488.68	0.486757	0.0859639	5.66272	1.48993e-08	7.9307e-08
DICER1	1867.53	0.334759	0.0862804	3.88015	0.00010439	0.000356143
DIMT1	1217.34	-0.271254	0.083363	-3.25379	0.00113875	0.00335243
DIP2C	339.383	-0.975073	0.138579	-7.04564	1.8461e-12	1.41959e-11
DIPK1B	1272.42	-0.629967	0.0904972	-6.95995	3.40394e-12	2.55518e-11
DIPK2A	1104.35	0.346074	0.104639	3.30811	0.000939277	0.00280243
DIS3	2294.36	0.338754	0.0823071	4.11601	3.85492e-05	0.000139604
DIS3L	985.672	-0.206602	0.0795733	-2.59635	0.009422	0.0232301
DISP1	636.669	0.202999	0.0804904	2.5219	0.0116724	0.0281609
DKFZP586I1420	475.158	0.449744	0.127265	3.53472	0.000408212	0.00128493
DKK1	766.61	-0.541089	0.0884297	-6.11788	9.48284e-10	5.66162e-09
DKK3	1073.34	-1.20194	0.0919788	-13.0661	5.14599e-39	1.94842e-37
DLAT	2909.13	-0.39924	0.0535412	-7.45656	8.88108e-14	7.75994e-13
DLG2	193.271	0.55402	0.169615	3.27012	0.00107502	0.00318239
DLG5-AS1	58.7628	-0.535464	0.218782	-2.44205	0.0146043	0.0344471
[truncated: 7,942 more rows]
