# Supplementary material for: The RNA binding protein Quaking represses splicing of the Fibronectin EDA exon and downregulates the interferon response
Source: Nucleic Acids Res. 2021 Aug 24;49(17):10034–45. doi: 10.1093/nar/gkab732 (PMC8464043; doi:10.1093/nar/gkab732)
Supplement: gkab732_Supplemental_Files [file gkab732_supplemental_files.zip › Table S2 GSEA analysis.xlsx]

## Sheet: gsea_report_QKO_vs_WT_ctrl
NAME	GS<br> follow link to MSigDB	GS DETAILS	SIZE	ES	NES	NOM p-val	FDR q-val	FWER p-val	RANK AT MAX	LEADING EDGE
NIKOLSKY_BREAST_CANCER_7Q21_Q22_AMPLICON	NIKOLSKY_BREAST_CANCER_7Q21_Q22_AMPLICON	Details ...	47	0.605298	3.00308	0	0	0	1423	tags=77%, list=24%, signal=101%
MOSERLE_IFNA_RESPONSE	MOSERLE_IFNA_RESPONSE	Details ...	16	0.689209	2.42082	0	0.00234899	0.008	949	tags=75%, list=16%, signal=89%
GABRIELY_MIR21_TARGETS	GABRIELY_MIR21_TARGETS	Details ...	111	0.400085	2.35941	0	0.00436669	0.021	2398	tags=86%, list=41%, signal=143%
HAMAI_APOPTOSIS_VIA_TRAIL_UP	HAMAI_APOPTOSIS_VIA_TRAIL_UP	Details ...	246	0.340717	2.32237	0	0.00490334	0.032	2201	tags=80%, list=38%, signal=123%
SHEN_SMARCA2_TARGETS_UP	SHEN_SMARCA2_TARGETS_UP	Details ...	124	0.367706	2.2178	0	0.0132851	0.108	2535	tags=83%, list=43%, signal=144%
DING_LUNG_CANCER_EXPRESSION_BY_COPY_NUMBER	DING_LUNG_CANCER_EXPRESSION_BY_COPY_NUMBER	Details ...	33	0.450675	2.00426	0.00326797	0.0906143	0.588	2895	tags=94%, list=50%, signal=186%
MIKKELSEN_IPS_ICP_WITH_H3K4ME3_AND_H327ME3	MIKKELSEN_IPS_ICP_WITH_H3K4ME3_AND_H327ME3	Details ...	21	0.482144	1.87854	0	0.22029	0.931	1186	tags=71%, list=20%, signal=89%
PID_INTEGRIN3_PATHWAY	PID_INTEGRIN3_PATHWAY	Details ...	19	0.498457	1.87462	0.0124611	0.198854	0.937	1012	tags=58%, list=17%, signal=70%
STAMBOLSKY_TARGETS_OF_MUTATED_TP53_DN	STAMBOLSKY_TARGETS_OF_MUTATED_TP53_DN	Details ...	19	0.500829	1.87426	0.00282486	0.177364	0.938	2229	tags=84%, list=38%, signal=136%
MIKKELSEN_MEF_ICP_WITH_H3K27ME3	MIKKELSEN_MEF_ICP_WITH_H3K27ME3	Details ...	28	0.4469	1.87329	0.00651466	0.160811	0.938	1029	tags=54%, list=18%, signal=65%
KEGG_DRUG_METABOLISM_CYTOCHROME_P450	KEGG_DRUG_METABOLISM_CYTOCHROME_P450	Details ...	20	0.487686	1.87051	0	0.150169	0.944	465	tags=45%, list=8%, signal=49%
TAKEDA_TARGETS_OF_NUP98_HOXA9_FUSION_6HR_UP	TAKEDA_TARGETS_OF_NUP98_HOXA9_FUSION_6HR_UP	Details ...	22	0.458782	1.84737	0	0.163214	0.966	1243	tags=59%, list=21%, signal=75%
MIKKELSEN_ES_ICP_WITH_H3K4ME3_AND_H3K27ME3	MIKKELSEN_ES_ICP_WITH_H3K4ME3_AND_H3K27ME3	Details ...	23	0.436191	1.77535	0.0117647	0.254017	0.998	533	tags=43%, list=9%, signal=48%
REACTOME_PLATELET_AGGREGATION_PLUG_FORMATION	REACTOME_PLATELET_AGGREGATION_PLUG_FORMATION	Details ...	19	0.455298	1.76051	0.0226629	0.262537	0.999	408	tags=26%, list=7%, signal=28%
KIM_GERMINAL_CENTER_T_HELPER_UP	KIM_GERMINAL_CENTER_T_HELPER_UP	Details ...	20	0.452606	1.75198	0.0110803	0.260632	0.999	2190	tags=80%, list=38%, signal=128%
DACOSTA_UV_RESPONSE_VIA_ERCC3_DN	DACOSTA_UV_RESPONSE_VIA_ERCC3_DN	Details ...	321	0.246226	1.7388	0	0.267347	0.999	2392	tags=73%, list=41%, signal=116%
SU_LIVER	SU_LIVER	Details ...	21	0.43916	1.69711	0.0213415	0.332159	1	798	tags=48%, list=14%, signal=55%
KEGG_STARCH_AND_SUCROSE_METABOLISM	KEGG_STARCH_AND_SUCROSE_METABOLISM	Details ...	19	0.445937	1.69548	0.0200573	0.317034	1	659	tags=42%, list=11%, signal=47%
STOSSI_RESPONSE_TO_ESTRADIOL	STOSSI_RESPONSE_TO_ESTRADIOL	Details ...	15	0.484952	1.69463	0.0293255	0.301864	1	1341	tags=60%, list=23%, signal=78%
SEITZ_NEOPLASTIC_TRANSFORMATION_BY_8P_DELETION_UP	SEITZ_NEOPLASTIC_TRANSFORMATION_BY_8P_DELETION_UP	Details ...	33	0.367478	1.69147	0.01875	0.29252	1	552	tags=36%, list=9%, signal=40%
BEGUM_TARGETS_OF_PAX3_FOXO1_FUSION_UP	BEGUM_TARGETS_OF_PAX3_FOXO1_FUSION_UP		21	0.426031	1.68974	0.0203488	0.281995	1	931	tags=43%, list=16%, signal=51%
ZHENG_BOUND_BY_FOXP3	ZHENG_BOUND_BY_FOXP3		138	0.271916	1.68491	0	0.278321	1	1277	tags=33%, list=22%, signal=42%
CHIANG_LIVER_CANCER_SUBCLASS_PROLIFERATION_DN	CHIANG_LIVER_CANCER_SUBCLASS_PROLIFERATION_DN		64	0.318988	1.68123	0.0213675	0.272278	1	909	tags=41%, list=16%, signal=48%
SENGUPTA_NASOPHARYNGEAL_CARCINOMA_WITH_LMP1_UP	SENGUPTA_NASOPHARYNGEAL_CARCINOMA_WITH_LMP1_UP		137	0.271719	1.66474	0	0.290093	1	1786	tags=54%, list=31%, signal=76%
AKL_HTLV1_INFECTION_DN	AKL_HTLV1_INFECTION_DN		29	0.378503	1.65236	0.00632911	0.301946	1	1450	tags=55%, list=25%, signal=73%
MOLENAAR_TARGETS_OF_CCND1_AND_CDK4_DN	MOLENAAR_TARGETS_OF_CCND1_AND_CDK4_DN		20	0.431466	1.65151	0.0302115	0.291767	1	1496	tags=50%, list=26%, signal=67%
CREIGHTON_ENDOCRINE_THERAPY_RESISTANCE_2	CREIGHTON_ENDOCRINE_THERAPY_RESISTANCE_2		103	0.27658	1.64974	0	0.283708	1	1495	tags=47%, list=26%, signal=62%
JOHNSTONE_PARVB_TARGETS_2_DN	JOHNSTONE_PARVB_TARGETS_2_DN		123	0.273125	1.64883	0	0.27483	1	2354	tags=67%, list=40%, signal=111%
ACEVEDO_LIVER_CANCER_WITH_H3K27ME3_UP	ACEVEDO_LIVER_CANCER_WITH_H3K27ME3_UP		73	0.304864	1.64306	0.0132159	0.275136	1	973	tags=36%, list=17%, signal=42%
MILI_PSEUDOPODIA_HAPTOTAXIS_UP	MILI_PSEUDOPODIA_HAPTOTAXIS_UP		149	0.266296	1.63323	0	0.283698	1	2343	tags=67%, list=40%, signal=109%
REACTOME_NON_INTEGRIN_MEMBRANE_ECM_INTERACTIONS	REACTOME_NON_INTEGRIN_MEMBRANE_ECM_INTERACTIONS		18	0.443436	1.6235	0.045584	0.291213	1	355	tags=28%, list=6%, signal=29%
DAUER_STAT3_TARGETS_DN	DAUER_STAT3_TARGETS_DN		20	0.419709	1.61995	0.027027	0.28809	1	949	tags=50%, list=16%, signal=60%
BOSCO_INTERFERON_INDUCED_ANTIVIRAL_MODULE	BOSCO_INTERFERON_INDUCED_ANTIVIRAL_MODULE		27	0.395848	1.61905	0.0216718	0.281043	1	949	tags=37%, list=16%, signal=44%
REACTOME_MET_PROMOTES_CELL_MOTILITY	REACTOME_MET_PROMOTES_CELL_MOTILITY		19	0.440646	1.61321	0.030137	0.283501	1	355	tags=21%, list=6%, signal=22%
ZHAN_MULTIPLE_MYELOMA_MF_DN	ZHAN_MULTIPLE_MYELOMA_MF_DN		15	0.462717	1.60968	0.0261628	0.281053	1	1664	tags=60%, list=29%, signal=84%
IKEDA_MIR30_TARGETS_UP	IKEDA_MIR30_TARGETS_UP		48	0.319288	1.60914	0.0257353	0.273945	1	2109	tags=71%, list=36%, signal=110%
ZHENG_FOXP3_TARGETS_IN_THYMUS_UP	ZHENG_FOXP3_TARGETS_IN_THYMUS_UP		58	0.320299	1.60624	0.0162602	0.271698	1	2391	tags=74%, list=41%, signal=124%
VECCHI_GASTRIC_CANCER_EARLY_DN	VECCHI_GASTRIC_CANCER_EARLY_DN		96	0.276385	1.59888	0.00485437	0.276552	1	1003	tags=36%, list=17%, signal=43%
DACOSTA_UV_RESPONSE_VIA_ERCC3_COMMON_DN	DACOSTA_UV_RESPONSE_VIA_ERCC3_COMMON_DN		171	0.244291	1.59844	0	0.270177	1	2316	tags=71%, list=40%, signal=115%
GINESTIER_BREAST_CANCER_ZNF217_AMPLIFIED_UP	GINESTIER_BREAST_CANCER_ZNF217_AMPLIFIED_UP		22	0.409085	1.59305	0.0241287	0.271558	1	2264	tags=82%, list=39%, signal=133%
CHIANG_LIVER_CANCER_SUBCLASS_POLYSOMY7_UP	CHIANG_LIVER_CANCER_SUBCLASS_POLYSOMY7_UP		26	0.38008	1.57546	0.0493827	0.294039	1	1626	tags=58%, list=28%, signal=80%
HERNANDEZ_ABERRANT_MITOSIS_BY_DOCETACEL_2NM_UP	HERNANDEZ_ABERRANT_MITOSIS_BY_DOCETACEL_2NM_UP		25	0.376918	1.5744	0.034375	0.288994	1	775	tags=40%, list=13%, signal=46%
VECCHI_GASTRIC_CANCER_ADVANCED_VS_EARLY_UP	VECCHI_GASTRIC_CANCER_ADVANCED_VS_EARLY_UP		58	0.304922	1.55733	0.00787402	0.311746	1	521	tags=26%, list=9%, signal=28%
DE_YY1_TARGETS_DN	DE_YY1_TARGETS_DN		31	0.357796	1.5545	0.0368098	0.309164	1	2562	tags=87%, list=44%, signal=155%
CHIANG_LIVER_CANCER_SUBCLASS_UNANNOTATED_UP	CHIANG_LIVER_CANCER_SUBCLASS_UNANNOTATED_UP		33	0.347251	1.54403	0.020339	0.321335	1	1258	tags=39%, list=22%, signal=50%
LINDSTEDT_DENDRITIC_CELL_MATURATION_A	LINDSTEDT_DENDRITIC_CELL_MATURATION_A		21	0.388577	1.53716	0.05919	0.326938	1	238	tags=29%, list=4%, signal=30%
KEGG_ECM_RECEPTOR_INTERACTION	KEGG_ECM_RECEPTOR_INTERACTION		22	0.402622	1.53686	0.0648968	0.32061	1	355	tags=27%, list=6%, signal=29%
TAKEDA_TARGETS_OF_NUP98_HOXA9_FUSION_3D_UP	TAKEDA_TARGETS_OF_NUP98_HOXA9_FUSION_3D_UP		66	0.290308	1.52323	0.0220264	0.33916	1	961	tags=36%, list=16%, signal=43%
VERHAAK_GLIOBLASTOMA_NEURAL	VERHAAK_GLIOBLASTOMA_NEURAL		37	0.333188	1.51904	0.0436364	0.340265	1	753	tags=24%, list=13%, signal=28%
MOLENAAR_TARGETS_OF_CCND1_AND_CDK4_UP	MOLENAAR_TARGETS_OF_CCND1_AND_CDK4_UP		19	0.394816	1.50743	0.0563798	0.355438	1	1206	tags=42%, list=21%, signal=53%
CHEN_LIVER_METABOLISM_QTL_CIS	CHEN_LIVER_METABOLISM_QTL_CIS		27	0.35235	1.49763	0.0495356	0.368153	1	887	tags=30%, list=15%, signal=35%
BURTON_ADIPOGENESIS_11	BURTON_ADIPOGENESIS_11		21	0.380079	1.49367	0.0647059	0.369078	1	2257	tags=86%, list=39%, signal=139%
YAUCH_HEDGEHOG_SIGNALING_PARACRINE_UP	YAUCH_HEDGEHOG_SIGNALING_PARACRINE_UP		24	0.365484	1.48698	0.0397351	0.375954	1	778	tags=38%, list=13%, signal=43%
GRAHAM_NORMAL_QUIESCENT_VS_NORMAL_DIVIDING_UP	GRAHAM_NORMAL_QUIESCENT_VS_NORMAL_DIVIDING_UP		23	0.35892	1.47683	0.0660661	0.390433	1	1452	tags=48%, list=25%, signal=63%
VANASSE_BCL2_TARGETS_DN	VANASSE_BCL2_TARGETS_DN		21	0.379427	1.47484	0.0559006	0.387479	1	712	tags=33%, list=12%, signal=38%
BROWNE_INTERFERON_RESPONSIVE_GENES	BROWNE_INTERFERON_RESPONSIVE_GENES		25	0.364616	1.47445	0.0754717	0.38137	1	949	tags=36%, list=16%, signal=43%
PYEON_CANCER_HEAD_AND_NECK_VS_CERVICAL_UP	PYEON_CANCER_HEAD_AND_NECK_VS_CERVICAL_UP		60	0.282066	1.45911	0.0226415	0.407788	1	2177	tags=68%, list=37%, signal=108%
REACTOME_ACTIVATION_OF_GENE_EXPRESSION_BY_SREBF_SREBP	REACTOME_ACTIVATION_OF_GENE_EXPRESSION_BY_SREBF_SREBP		20	0.377584	1.44592	0.091716	0.431458	1	2353	tags=75%, list=40%, signal=125%
DAZARD_UV_RESPONSE_CLUSTER_G6	DAZARD_UV_RESPONSE_CLUSTER_G6		54	0.282382	1.44469	0.0639098	0.427169	1	2105	tags=69%, list=36%, signal=106%
PID_INTEGRIN1_PATHWAY	PID_INTEGRIN1_PATHWAY		22	0.362324	1.44374	0.0608696	0.422146	1	408	tags=32%, list=7%, signal=34%
KYNG_DNA_DAMAGE_BY_GAMMA_RADIATION	KYNG_DNA_DAMAGE_BY_GAMMA_RADIATION		22	0.358894	1.44227	0.0888252	0.418464	1	157	tags=18%, list=3%, signal=19%
DOUGLAS_BMI1_TARGETS_DN	DOUGLAS_BMI1_TARGETS_DN		106	0.244608	1.44223	0.032967	0.411791	1	2294	tags=60%, list=39%, signal=98%
KEGG_PORPHYRIN_AND_CHLOROPHYLL_METABOLISM	KEGG_PORPHYRIN_AND_CHLOROPHYLL_METABOLISM		20	0.383928	1.44087	0.0670391	0.40808	1	465	tags=30%, list=8%, signal=32%
GARGALOVIC_RESPONSE_TO_OXIDIZED_PHOSPHOLIPIDS_BLUE_DN	GARGALOVIC_RESPONSE_TO_OXIDIZED_PHOSPHOLIPIDS_BLUE_DN		15	0.413278	1.43582	0.0858726	0.412812	1	1183	tags=47%, list=20%, signal=58%
GEORGES_TARGETS_OF_MIR192_AND_MIR215	GEORGES_TARGETS_OF_MIR192_AND_MIR215		285	0.203375	1.43337	0	0.411296	1	2101	tags=56%, list=36%, signal=83%
WANG_RESPONSE_TO_GSK3_INHIBITOR_SB216763_UP	WANG_RESPONSE_TO_GSK3_INHIBITOR_SB216763_UP		114	0.237324	1.42971	0.0108108	0.413315	1	2129	tags=62%, list=37%, signal=96%
RODRIGUES_THYROID_CARCINOMA_DN	RODRIGUES_THYROID_CARCINOMA_DN		31	0.317346	1.42416	0.0787671	0.419702	1	1712	tags=55%, list=29%, signal=77%
GRAHAM_CML_QUIESCENT_VS_NORMAL_DIVIDING_UP	GRAHAM_CML_QUIESCENT_VS_NORMAL_DIVIDING_UP		19	0.38424	1.42372	0.0983607	0.414509	1	327	tags=26%, list=6%, signal=28%
XU_GH1_EXOGENOUS_TARGETS_DN	XU_GH1_EXOGENOUS_TARGETS_DN		22	0.356646	1.42278	0.0947712	0.410519	1	518	tags=27%, list=9%, signal=30%
MCLACHLAN_DENTAL_CARIES_DN	MCLACHLAN_DENTAL_CARIES_DN		31	0.326997	1.42161	0.0980392	0.407012	1	835	tags=35%, list=14%, signal=41%
SUMI_HNF4A_TARGETS	SUMI_HNF4A_TARGETS		15	0.406891	1.40375	0.0842105	0.439952	1	1399	tags=60%, list=24%, signal=79%
PEDRIOLI_MIR31_TARGETS_DN	PEDRIOLI_MIR31_TARGETS_DN		130	0.229266	1.39532	0.0448718	0.452959	1	949	tags=28%, list=16%, signal=33%
KRASNOSELSKAYA_ILF3_TARGETS_UP	KRASNOSELSKAYA_ILF3_TARGETS_UP		17	0.38609	1.39443	0.101796	0.448788	1	1192	tags=41%, list=20%, signal=52%
DACOSTA_UV_RESPONSE_VIA_ERCC3_XPCS_DN	DACOSTA_UV_RESPONSE_VIA_ERCC3_XPCS_DN		30	0.321843	1.39138	0.107492	0.44952	1	2251	tags=70%, list=39%, signal=113%
SANA_TNF_SIGNALING_UP	SANA_TNF_SIGNALING_UP		33	0.309288	1.38745	0.0714286	0.452704	1	552	tags=30%, list=9%, signal=33%
REACTOME_SIGNALING_BY_MET	REACTOME_SIGNALING_BY_MET		32	0.317159	1.38665	0.0902778	0.448552	1	1486	tags=38%, list=25%, signal=50%
LEE_EARLY_T_LYMPHOCYTE_UP	LEE_EARLY_T_LYMPHOCYTE_UP		36	0.301104	1.38355	0.0827586	0.449871	1	2237	tags=64%, list=38%, signal=103%
HOFFMANN_SMALL_PRE_BII_TO_IMMATURE_B_LYMPHOCYTE_DN	HOFFMANN_SMALL_PRE_BII_TO_IMMATURE_B_LYMPHOCYTE_DN		15	0.386442	1.37124	0.12	0.47206	1	565	tags=27%, list=10%, signal=29%
MORI_PRE_BI_LYMPHOCYTE_DN	MORI_PRE_BI_LYMPHOCYTE_DN		27	0.321389	1.36724	0.119497	0.475765	1	2107	tags=63%, list=36%, signal=98%
REACTOME_REGULATION_OF_CHOLESTEROL_BIOSYNTHESIS_BY_SREBP_SREBF	REACTOME_REGULATION_OF_CHOLESTEROL_BIOSYNTHESIS_BY_SREBP_SREBF		24	0.32787	1.36476	0.10303	0.475709	1	2353	tags=71%, list=40%, signal=118%
DACOSTA_UV_RESPONSE_VIA_ERCC3_TTD_DN	DACOSTA_UV_RESPONSE_VIA_ERCC3_TTD_DN		39	0.288298	1.34746	0.0963455	0.511112	1	2392	tags=74%, list=41%, signal=125%
PID_RET_PATHWAY	PID_RET_PATHWAY		15	0.386218	1.34656	0.139651	0.507077	1	3082	tags=93%, list=53%, signal=198%
IVANOVA_HEMATOPOIESIS_STEM_CELL_LONG_TERM	IVANOVA_HEMATOPOIESIS_STEM_CELL_LONG_TERM		61	0.259236	1.34537	0.0684932	0.504129	1	498	tags=18%, list=9%, signal=20%
HOELZEL_NF1_TARGETS_DN	HOELZEL_NF1_TARGETS_DN		33	0.297089	1.33326	0.113269	0.52901	1	779	tags=27%, list=13%, signal=31%
HECKER_IFNB1_TARGETS	HECKER_IFNB1_TARGETS		31	0.304962	1.33209	0.116197	0.52597	1	486	tags=29%, list=8%, signal=32%
LANDIS_ERBB2_BREAST_TUMORS_65_DN	LANDIS_ERBB2_BREAST_TUMORS_65_DN		15	0.375909	1.32441	0.139726	0.539245	1	390	tags=20%, list=7%, signal=21%
CORRE_MULTIPLE_MYELOMA_DN	CORRE_MULTIPLE_MYELOMA_DN		16	0.377715	1.32391	0.168798	0.534473	1	873	tags=38%, list=15%, signal=44%
PID_AURORA_B_PATHWAY	PID_AURORA_B_PATHWAY		16	0.356354	1.32326	0.142105	0.530124	1	3195	tags=94%, list=55%, signal=207%
PID_IL4_2PATHWAY	PID_IL4_2PATHWAY		20	0.340731	1.31817	0.143251	0.536874	1	295	tags=20%, list=5%, signal=21%
KEGG_RETINOL_METABOLISM	KEGG_RETINOL_METABOLISM		18	0.362221	1.31328	0.144509	0.543716	1	465	tags=39%, list=8%, signal=42%
TAKEDA_TARGETS_OF_NUP98_HOXA9_FUSION_10D_UP	TAKEDA_TARGETS_OF_NUP98_HOXA9_FUSION_10D_UP		59	0.251567	1.30454	0.114625	0.561036	1	552	tags=24%, list=9%, signal=26%
RAO_BOUND_BY_SALL4_ISOFORM_A	RAO_BOUND_BY_SALL4_ISOFORM_A		48	0.265261	1.30133	0.0899654	0.563324	1	1622	tags=46%, list=28%, signal=63%
REACTOME_INTRA_GOLGI_TRAFFIC	REACTOME_INTRA_GOLGI_TRAFFIC		19	0.34211	1.2884	0.186441	0.592487	1	3841	tags=100%, list=66%, signal=292%
OHGUCHI_LIVER_HNF4A_TARGETS_DN	OHGUCHI_LIVER_HNF4A_TARGETS_DN		60	0.249731	1.27703	0.141129	0.61914	1	1046	tags=35%, list=18%, signal=42%
TCGA_GLIOBLASTOMA_COPY_NUMBER_UP	TCGA_GLIOBLASTOMA_COPY_NUMBER_UP		26	0.307801	1.26825	0.144231	0.639008	1	929	tags=38%, list=16%, signal=46%
TAVOR_CEBPA_TARGETS_UP	TAVOR_CEBPA_TARGETS_UP		20	0.329947	1.26217	0.190476	0.650653	1	319	tags=30%, list=5%, signal=32%
SCHUETZ_BREAST_CANCER_DUCTAL_INVASIVE_DN	SCHUETZ_BREAST_CANCER_DUCTAL_INVASIVE_DN		30	0.292666	1.25652	0.166124	0.661057	1	1120	tags=40%, list=19%, signal=49%
BRIDEAU_IMPRINTED_GENES	BRIDEAU_IMPRINTED_GENES		19	0.32965	1.25381	0.197333	0.663291	1	652	tags=42%, list=11%, signal=47%
BECKER_TAMOXIFEN_RESISTANCE_UP	BECKER_TAMOXIFEN_RESISTANCE_UP		18	0.338035	1.2503	0.181059	0.66725	1	330	tags=17%, list=6%, signal=18%
ROSS_AML_OF_FAB_M7_TYPE	ROSS_AML_OF_FAB_M7_TYPE		22	0.308147	1.23971	0.196481	0.693314	1	1192	tags=36%, list=20%, signal=46%
SCHAEFFER_PROSTATE_DEVELOPMENT_6HR_UP	SCHAEFFER_PROSTATE_DEVELOPMENT_6HR_UP		35	0.2759	1.23918	0.165541	0.688152	1	2066	tags=63%, list=35%, signal=97%
SANA_RESPONSE_TO_IFNG_UP	SANA_RESPONSE_TO_IFNG_UP		33	0.281987	1.23677	0.206081	0.689176	1	671	tags=33%, list=12%, signal=37%
DER_IFN_ALPHA_RESPONSE_UP	DER_IFN_ALPHA_RESPONSE_UP		23	0.303926	1.22644	0.214076	0.715679	1	572	tags=22%, list=10%, signal=24%
MARKEY_RB1_CHRONIC_LOF_DN	MARKEY_RB1_CHRONIC_LOF_DN		36	0.266116	1.22357	0.222603	0.718599	1	566	tags=22%, list=10%, signal=24%
PLASARI_TGFB1_SIGNALING_VIA_NFIC_10HR_UP	PLASARI_TGFB1_SIGNALING_VIA_NFIC_10HR_UP		17	0.347704	1.22074	0.213514	0.720922	1	541	tags=29%, list=9%, signal=32%
REACTOME_TRANSPORT_OF_BILE_SALTS_AND_ORGANIC_ACIDS_METAL_IONS_AND_AMINE_COMPOUNDS	REACTOME_TRANSPORT_OF_BILE_SALTS_AND_ORGANIC_ACIDS_METAL_IONS_AND_AMINE_COMPOUNDS		19	0.32056	1.21896	0.220056	0.719942	1	133	tags=16%, list=2%, signal=16%
SEKI_INFLAMMATORY_RESPONSE_LPS_UP	SEKI_INFLAMMATORY_RESPONSE_LPS_UP		27	0.287064	1.21513	0.199357	0.725768	1	629	tags=30%, list=11%, signal=33%
PID_INSULIN_PATHWAY	PID_INSULIN_PATHWAY		19	0.320771	1.20733	0.219444	0.744859	1	3965	tags=100%, list=68%, signal=312%
REACTOME_CELL_CELL_COMMUNICATION	REACTOME_CELL_CELL_COMMUNICATION		40	0.254718	1.20177	0.213768	0.756348	1	1639	tags=45%, list=28%, signal=62%
HEIDENBLAD_AMPLIFIED_IN_PANCREATIC_CANCER	HEIDENBLAD_AMPLIFIED_IN_PANCREATIC_CANCER		28	0.278958	1.19939	0.222603	0.757255	1	1285	tags=39%, list=22%, signal=50%
WAMUNYOKOLI_OVARIAN_CANCER_LMP_DN	WAMUNYOKOLI_OVARIAN_CANCER_LMP_DN		59	0.228778	1.19728	0.206478	0.757604	1	670	tags=20%, list=11%, signal=23%
TURASHVILI_BREAST_DUCTAL_CARCINOMA_VS_LOBULAR_NORMAL_UP	TURASHVILI_BREAST_DUCTAL_CARCINOMA_VS_LOBULAR_NORMAL_UP		27	0.284598	1.19264	0.282609	0.766735	1	364	tags=15%, list=6%, signal=16%
LI_WILMS_TUMOR_VS_FETAL_KIDNEY_2_DN	LI_WILMS_TUMOR_VS_FETAL_KIDNEY_2_DN		23	0.298556	1.18645	0.257669	0.781062	1	1424	tags=48%, list=24%, signal=63%
ASTON_MAJOR_DEPRESSIVE_DISORDER_DN	ASTON_MAJOR_DEPRESSIVE_DISORDER_DN		50	0.234515	1.17968	0.20155	0.797344	1	835	tags=20%, list=14%, signal=23%
TURASHVILI_BREAST_NORMAL_DUCTAL_VS_LOBULAR_UP	TURASHVILI_BREAST_NORMAL_DUCTAL_VS_LOBULAR_UP		20	0.302454	1.17796	0.227545	0.796389	1	1425	tags=50%, list=24%, signal=66%
TURASHVILI_BREAST_DUCTAL_CARCINOMA_VS_DUCTAL_NORMAL_UP	TURASHVILI_BREAST_DUCTAL_CARCINOMA_VS_DUCTAL_NORMAL_UP		15	0.330747	1.1725	0.282609	0.808464	1	364	tags=20%, list=6%, signal=21%
REACTOME_INTERFERON_GAMMA_SIGNALING	REACTOME_INTERFERON_GAMMA_SIGNALING		28	0.276168	1.17167	0.259375	0.804583	1	346	tags=18%, list=6%, signal=19%
CHANG_IMMORTALIZED_BY_HPV31_DN	CHANG_IMMORTALIZED_BY_HPV31_DN		17	0.318831	1.17061	0.265027	0.801517	1	346	tags=29%, list=6%, signal=31%
OUILLETTE_CLL_13Q14_DELETION_UP	OUILLETTE_CLL_13Q14_DELETION_UP		18	0.310359	1.16784	0.276139	0.804642	1	2285	tags=67%, list=39%, signal=109%
ZHAN_MULTIPLE_MYELOMA_CD1_AND_CD2_DN	ZHAN_MULTIPLE_MYELOMA_CD1_AND_CD2_DN		25	0.283373	1.15984	0.265244	0.825823	1	1439	tags=40%, list=25%, signal=53%
ROVERSI_GLIOMA_COPY_NUMBER_UP	ROVERSI_GLIOMA_COPY_NUMBER_UP		35	0.252896	1.14722	0.254717	0.864637	1	1192	tags=31%, list=20%, signal=39%
KEGG_PEROXISOME	KEGG_PEROXISOME		30	0.267194	1.14429	0.265101	0.867703	1	1999	tags=57%, list=34%, signal=86%
MAYBURD_RESPONSE_TO_L663536_DN	MAYBURD_RESPONSE_TO_L663536_DN		17	0.310613	1.14355	0.301136	0.863322	1	87	tags=12%, list=1%, signal=12%
PID_PLK1_PATHWAY	PID_PLK1_PATHWAY		22	0.285641	1.13411	0.309735	0.891302	1	4170	tags=100%, list=72%, signal=350%
WEIGEL_OXIDATIVE_STRESS_BY_TBH_AND_H2O2	WEIGEL_OXIDATIVE_STRESS_BY_TBH_AND_H2O2		18	0.300571	1.12887	0.294985	0.903606	1	42	tags=11%, list=1%, signal=11%
CHANDRAN_METASTASIS_TOP50_UP	CHANDRAN_METASTASIS_TOP50_UP		18	0.311769	1.12582	0.30618	0.907775	1	4017	tags=100%, list=69%, signal=321%
KEGG_FOCAL_ADHESION	KEGG_FOCAL_ADHESION		63	0.20857	1.12559	0.284	0.901553	1	522	tags=14%, list=9%, signal=16%
KIM_MYCN_AMPLIFICATION_TARGETS_DN	KIM_MYCN_AMPLIFICATION_TARGETS_DN		32	0.252288	1.12309	0.284024	0.903855	1	1110	tags=34%, list=19%, signal=42%
LIAN_LIPA_TARGETS_6M	LIAN_LIPA_TARGETS_6M		17	0.30494	1.11634	0.317585	0.922166	1	906	tags=41%, list=16%, signal=49%
PUJANA_BREAST_CANCER_WITH_BRCA1_MUTATED_UP	PUJANA_BREAST_CANCER_WITH_BRCA1_MUTATED_UP		20	0.295181	1.11366	0.305556	0.925055	1	4114	tags=100%, list=71%, signal=339%
CARD_MIR302A_TARGETS	CARD_MIR302A_TARGETS		29	0.25984	1.11344	0.328267	0.918807	1	2080	tags=59%, list=36%, signal=91%
ODONNELL_TARGETS_OF_MYC_AND_TFRC_DN	ODONNELL_TARGETS_OF_MYC_AND_TFRC_DN		15	0.320894	1.10994	0.302198	0.925113	1	3963	tags=100%, list=68%, signal=311%
HOOI_ST7_TARGETS_UP	HOOI_ST7_TARGETS_UP		37	0.252504	1.10368	0.340278	0.942134	1	1131	tags=43%, list=19%, signal=53%
FULCHER_INFLAMMATORY_RESPONSE_LECTIN_VS_LPS_DN	FULCHER_INFLAMMATORY_RESPONSE_LECTIN_VS_LPS_DN		137	0.176135	1.1016	0.236842	0.942917	1	1254	tags=30%, list=22%, signal=37%
LEIN_CEREBELLUM_MARKERS	LEIN_CEREBELLUM_MARKERS		21	0.274434	1.1008	0.308605	0.939174	1	575	tags=24%, list=10%, signal=26%
REACTOME_CELL_CELL_JUNCTION_ORGANIZATION	REACTOME_CELL_CELL_JUNCTION_ORGANIZATION		24	0.265583	1.09623	0.333333	0.94967	1	620	tags=25%, list=11%, signal=28%
IKEDA_MIR133_TARGETS_UP	IKEDA_MIR133_TARGETS_UP		18	0.29365	1.09272	0.360434	0.955691	1	2616	tags=83%, list=45%, signal=151%
BURTON_ADIPOGENESIS_12	BURTON_ADIPOGENESIS_12		16	0.306882	1.08889	0.355978	0.963355	1	2221	tags=88%, list=38%, signal=141%
GEISS_RESPONSE_TO_DSRNA_UP	GEISS_RESPONSE_TO_DSRNA_UP		16	0.30616	1.08474	0.33244	0.972172	1	157	tags=13%, list=3%, signal=13%
NADLER_OBESITY_DN	NADLER_OBESITY_DN		23	0.266129	1.07661	0.372283	0.996626	1	1192	tags=30%, list=20%, signal=38%
PID_NECTIN_PATHWAY	PID_NECTIN_PATHWAY		17	0.292925	1.07301	0.378947	1	1	2650	tags=82%, list=45%, signal=151%
RODWELL_AGING_KIDNEY_NO_BLOOD_DN	RODWELL_AGING_KIDNEY_NO_BLOOD_DN		42	0.220214	1.06833	0.363322	1	1	574	tags=14%, list=10%, signal=16%
DAVICIONI_MOLECULAR_ARMS_VS_ERMS_UP	DAVICIONI_MOLECULAR_ARMS_VS_ERMS_UP		105	0.178859	1.06484	0.356021	1	1	2384	tags=64%, list=41%, signal=106%
REACTOME_CELL_JUNCTION_ORGANIZATION	REACTOME_CELL_JUNCTION_ORGANIZATION		32	0.236618	1.06173	0.367412	1	1	620	tags=22%, list=11%, signal=24%
DER_IFN_BETA_RESPONSE_UP	DER_IFN_BETA_RESPONSE_UP		36	0.230252	1.05989	0.385621	1	1	2630	tags=69%, list=45%, signal=126%
GALE_APL_WITH_FLT3_MUTATED_UP	GALE_APL_WITH_FLT3_MUTATED_UP		20	0.274915	1.05717	0.375959	1	1	1392	tags=40%, list=24%, signal=52%
DELASERNA_MYOD_TARGETS_DN	DELASERNA_MYOD_TARGETS_DN		21	0.272249	1.05675	0.388379	1	1	1147	tags=33%, list=20%, signal=41%
WUNDER_INFLAMMATORY_RESPONSE_AND_CHOLESTEROL_UP	WUNDER_INFLAMMATORY_RESPONSE_AND_CHOLESTEROL_UP		16	0.295323	1.05501	0.376045	1	1	629	tags=25%, list=11%, signal=28%
TORCHIA_TARGETS_OF_EWSR1_FLI1_FUSION_UP	TORCHIA_TARGETS_OF_EWSR1_FLI1_FUSION_UP		92	0.179914	1.05474	0.357513	1	1	1198	tags=28%, list=21%, signal=35%
LEIN_ASTROCYTE_MARKERS	LEIN_ASTROCYTE_MARKERS		17	0.279352	1.05036	0.397727	1	1	427	tags=24%, list=7%, signal=25%
PID_VEGFR1_2_PATHWAY	PID_VEGFR1_2_PATHWAY		24	0.254871	1.04861	0.394737	1	1	1801	tags=42%, list=31%, signal=60%
DAVICIONI_PAX_FOXO1_SIGNATURE_IN_ARMS_UP	DAVICIONI_PAX_FOXO1_SIGNATURE_IN_ARMS_UP		25	0.251403	1.04825	0.371901	1	1	1076	tags=40%, list=18%, signal=49%
REACTOME_POST_TRANSLATIONAL_MODIFICATION:_SYNTHESIS_OF_GPI_ANCHORED_PROTEINS	REACTOME_POST_TRANSLATIONAL_MODIFICATION:_SYNTHESIS_OF_GPI_ANCHORED_PROTEINS		21	0.269268	1.04702	0.389831	1	1	783	tags=29%, list=13%, signal=33%
GRAESSMANN_RESPONSE_TO_MC_AND_SERUM_DEPRIVATION_UP	GRAESSMANN_RESPONSE_TO_MC_AND_SERUM_DEPRIVATION_UP		84	0.184431	1.04621	0.422727	1	1	1630	tags=42%, list=28%, signal=57%
TSENG_ADIPOGENIC_POTENTIAL_DN	TSENG_ADIPOGENIC_POTENTIAL_DN		19	0.277056	1.04598	0.412256	1	1	54	tags=11%, list=1%, signal=11%
SHETH_LIVER_CANCER_VS_TXNIP_LOSS_PAM4	SHETH_LIVER_CANCER_VS_TXNIP_LOSS_PAM4		80	0.187971	1.04102	0.37931	1	1	1228	tags=30%, list=21%, signal=37%
MORI_LARGE_PRE_BII_LYMPHOCYTE_DN	MORI_LARGE_PRE_BII_LYMPHOCYTE_DN		17	0.286336	1.03917	0.401734	1	1	303	tags=18%, list=5%, signal=19%
OUELLET_OVARIAN_CANCER_INVASIVE_VS_LMP_UP	OUELLET_OVARIAN_CANCER_INVASIVE_VS_LMP_UP		52	0.206856	1.03337	0.425856	1	1	4450	tags=98%, list=76%, signal=411%
SCHLOSSER_SERUM_RESPONSE_DN	SCHLOSSER_SERUM_RESPONSE_DN		217	0.15545	1.03241	0.369748	1	1	2210	tags=57%, list=38%, signal=88%
STAMBOLSKY_TARGETS_OF_MUTATED_TP53_UP	STAMBOLSKY_TARGETS_OF_MUTATED_TP53_UP		16	0.282811	1.03195	0.409794	1	1	2287	tags=75%, list=39%, signal=123%
AMBROSINI_FLAVOPIRIDOL_TREATMENT_TP53	AMBROSINI_FLAVOPIRIDOL_TREATMENT_TP53		41	0.218478	1.02988	0.400662	1	1	261	tags=15%, list=4%, signal=15%
BOSCO_TH1_CYTOTOXIC_MODULE	BOSCO_TH1_CYTOTOXIC_MODULE		16	0.294762	1.02629	0.405714	1	1	893	tags=38%, list=15%, signal=44%
GENTILE_UV_LOW_DOSE_DN	GENTILE_UV_LOW_DOSE_DN		22	0.252592	1.02532	0.421829	1	1	711	tags=23%, list=12%, signal=26%
GENTILE_UV_RESPONSE_CLUSTER_D8	GENTILE_UV_RESPONSE_CLUSTER_D8		16	0.286206	1.0251	0.428994	1	1	4165	tags=100%, list=71%, signal=349%
REACTOME_PHASE_II_CONJUGATION_OF_COMPOUNDS	REACTOME_PHASE_II_CONJUGATION_OF_COMPOUNDS		31	0.235154	1.02456	0.41433	1	1	465	tags=23%, list=8%, signal=24%
BERTUCCI_MEDULLARY_VS_DUCTAL_BREAST_CANCER_DN	BERTUCCI_MEDULLARY_VS_DUCTAL_BREAST_CANCER_DN		70	0.188446	1.02375	0.439655	1	1	1478	tags=39%, list=25%, signal=51%
ZWANG_EGF_INTERVAL_UP	ZWANG_EGF_INTERVAL_UP		22	0.261394	1.02366	0.416422	1	1	1233	tags=36%, list=21%, signal=46%
PYEON_HPV_POSITIVE_TUMORS_UP	PYEON_HPV_POSITIVE_TUMORS_UP		32	0.233517	1.00817	0.462046	1	1	2108	tags=69%, list=36%, signal=107%
REACTOME_APOPTOTIC_CLEAVAGE_OF_CELLULAR_PROTEINS	REACTOME_APOPTOTIC_CLEAVAGE_OF_CELLULAR_PROTEINS		17	0.28161	1.00347	0.469741	1	1	4192	tags=100%, list=72%, signal=355%
DIAZ_CHRONIC_MEYLOGENOUS_LEUKEMIA_DN	DIAZ_CHRONIC_MEYLOGENOUS_LEUKEMIA_DN		38	0.217943	1.00214	0.421488	1	1	456	tags=16%, list=8%, signal=17%
CASTELLANO_NRAS_TARGETS_UP	CASTELLANO_NRAS_TARGETS_UP		23	0.248252	0.998797	0.444444	1	1	552	tags=22%, list=9%, signal=24%
REACTOME_RNA_POLYMERASE_I_TRANSCRIPTION_INITIATION	REACTOME_RNA_POLYMERASE_I_TRANSCRIPTION_INITIATION		20	0.263346	0.99707	0.46832	1	1	3874	tags=95%, list=66%, signal=282%
NELSON_RESPONSE_TO_ANDROGEN_UP	NELSON_RESPONSE_TO_ANDROGEN_UP		34	0.224283	0.995386	0.458904	1	1	1326	tags=32%, list=23%, signal=42%
RAO_BOUND_BY_SALL4_ISOFORM_B	RAO_BOUND_BY_SALL4_ISOFORM_B		150	0.158144	0.994107	0.503546	1	1	1753	tags=40%, list=30%, signal=56%
RAGHAVACHARI_PLATELET_SPECIFIC_GENES	RAGHAVACHARI_PLATELET_SPECIFIC_GENES		29	0.2326	0.992927	0.423977	1	1	244	tags=14%, list=4%, signal=14%
SHEDDEN_LUNG_CANCER_GOOD_SURVIVAL_A5	SHEDDEN_LUNG_CANCER_GOOD_SURVIVAL_A5		21	0.253831	0.992755	0.494083	1	1	1132	tags=29%, list=19%, signal=35%
BOYAULT_LIVER_CANCER_SUBCLASS_G123_UP	BOYAULT_LIVER_CANCER_SUBCLASS_G123_UP		19	0.262687	0.991168	0.435976	1	1	566	tags=16%, list=10%, signal=17%
YORDY_RECIPROCAL_REGULATION_BY_ETS1_AND_SP100_DN	YORDY_RECIPROCAL_REGULATION_BY_ETS1_AND_SP100_DN		20	0.257571	0.98732	0.467492	1	1	234	tags=15%, list=4%, signal=16%
KANG_DOXORUBICIN_RESISTANCE_UP	KANG_DOXORUBICIN_RESISTANCE_UP		22	0.246058	0.984837	0.471264	1	1	3568	tags=91%, list=61%, signal=233%
FRASOR_RESPONSE_TO_ESTRADIOL_DN	FRASOR_RESPONSE_TO_ESTRADIOL_DN		33	0.22228	0.982641	0.498392	1	1	456	tags=15%, list=8%, signal=16%
NIKOLSKY_MUTATED_AND_AMPLIFIED_IN_BREAST_CANCER	NIKOLSKY_MUTATED_AND_AMPLIFIED_IN_BREAST_CANCER		27	0.231469	0.981317	0.488294	1	1	819	tags=22%, list=14%, signal=26%
ZHAN_MULTIPLE_MYELOMA_MS_UP	ZHAN_MULTIPLE_MYELOMA_MS_UP		20	0.250171	0.979624	0.508671	1	1	1263	tags=40%, list=22%, signal=51%
NAGASHIMA_NRG1_SIGNALING_DN	NAGASHIMA_NRG1_SIGNALING_DN		18	0.269869	0.97849	0.47851	1	1	2152	tags=72%, list=37%, signal=114%
BORCZUK_MALIGNANT_MESOTHELIOMA_DN	BORCZUK_MALIGNANT_MESOTHELIOMA_DN		22	0.249528	0.976241	0.51735	1	1	300	tags=14%, list=5%, signal=14%
KAUFFMANN_MELANOMA_RELAPSE_UP	KAUFFMANN_MELANOMA_RELAPSE_UP		18	0.259514	0.975942	0.469325	1	1	2476	tags=72%, list=42%, signal=125%
REACTOME_FORMATION_OF_FIBRIN_CLOT_CLOTTING_CASCADE	REACTOME_FORMATION_OF_FIBRIN_CLOT_CLOTTING_CASCADE		16	0.271081	0.967708	0.495979	1	1	1537	tags=56%, list=26%, signal=76%
HOFFMANN_IMMATURE_TO_MATURE_B_LYMPHOCYTE_DN	HOFFMANN_IMMATURE_TO_MATURE_B_LYMPHOCYTE_DN		18	0.261889	0.96651	0.517544	1	1	132	tags=11%, list=2%, signal=11%
COATES_MACROPHAGE_M1_VS_M2_DN	COATES_MACROPHAGE_M1_VS_M2_DN		25	0.22754	0.96255	0.528302	1	1	433	tags=16%, list=7%, signal=17%
RASHI_RESPONSE_TO_IONIZING_RADIATION_3	RASHI_RESPONSE_TO_IONIZING_RADIATION_3		19	0.249527	0.962309	0.501449	1	1	4379	tags=100%, list=75%, signal=400%
BILBAN_B_CLL_LPL_UP	BILBAN_B_CLL_LPL_UP		24	0.232419	0.960909	0.52	1	1	1910	tags=50%, list=33%, signal=74%
REACTOME_PEROXISOMAL_PROTEIN_IMPORT	REACTOME_PEROXISOMAL_PROTEIN_IMPORT		20	0.244616	0.960409	0.532544	1	1	1999	tags=55%, list=34%, signal=83%
NIKOLSKY_BREAST_CANCER_8Q23_Q24_AMPLICON	NIKOLSKY_BREAST_CANCER_8Q23_Q24_AMPLICON		47	0.199626	0.959057	0.521277	1	1	71	tags=6%, list=1%, signal=6%
REACTOME_SIGNALING_BY_BRAF_AND_RAF_FUSIONS	REACTOME_SIGNALING_BY_BRAF_AND_RAF_FUSIONS		26	0.226646	0.949098	0.519637	1	1	443	tags=15%, list=8%, signal=17%
ZWANG_CLASS_1_TRANSIENTLY_INDUCED_BY_EGF	ZWANG_CLASS_1_TRANSIENTLY_INDUCED_BY_EGF		159	0.15378	0.948499	0.594771	1	1	1074	tags=23%, list=18%, signal=27%
PID_MET_PATHWAY	PID_MET_PATHWAY		31	0.216024	0.947468	0.528302	1	1	3965	tags=94%, list=68%, signal=291%
PID_FAK_PATHWAY	PID_FAK_PATHWAY		26	0.222988	0.946442	0.538462	1	1	2882	tags=81%, list=49%, signal=159%
ZHAN_MULTIPLE_MYELOMA_PR_DN	ZHAN_MULTIPLE_MYELOMA_PR_DN		19	0.24518	0.94532	0.50289	1	1	1618	tags=47%, list=28%, signal=65%
HUANG_FOXA2_TARGETS_UP	HUANG_FOXA2_TARGETS_UP		18	0.262641	0.945304	0.509434	1	1	1076	tags=39%, list=18%, signal=48%
CUI_TCF21_TARGETS_2_DN	CUI_TCF21_TARGETS_2_DN		298	0.14073	0.944949	0.554054	1	1	2392	tags=65%, list=41%, signal=105%
MARTINEZ_RESPONSE_TO_TRABECTEDIN	MARTINEZ_RESPONSE_TO_TRABECTEDIN		16	0.264599	0.940559	0.51532	1	1	1969	tags=63%, list=34%, signal=94%
CHANGOLKAR_H2AFY_TARGETS_DN	CHANGOLKAR_H2AFY_TARGETS_DN		18	0.26284	0.9404	0.54039	1	1	3198	tags=83%, list=55%, signal=184%
CHARAFE_BREAST_CANCER_BASAL_VS_MESENCHYMAL_DN	CHARAFE_BREAST_CANCER_BASAL_VS_MESENCHYMAL_DN		16	0.259221	0.935186	0.526462	1	1	753	tags=31%, list=13%, signal=36%
REACTOME_DOWNREGULATION_OF_ERBB2_SIGNALING	REACTOME_DOWNREGULATION_OF_ERBB2_SIGNALING		15	0.267867	0.932869	0.535519	1	1	1426	tags=40%, list=24%, signal=53%
ICHIBA_GRAFT_VERSUS_HOST_DISEASE_D7_UP	ICHIBA_GRAFT_VERSUS_HOST_DISEASE_D7_UP		37	0.200001	0.931627	0.545455	1	1	741	tags=22%, list=13%, signal=25%
FLECHNER_BIOPSY_KIDNEY_TRANSPLANT_OK_VS_DONOR_UP	FLECHNER_BIOPSY_KIDNEY_TRANSPLANT_OK_VS_DONOR_UP		207	0.14122	0.931598	0.67	1	1	1649	tags=34%, list=28%, signal=45%
GAUSSMANN_MLL_AF4_FUSION_TARGETS_A_DN	GAUSSMANN_MLL_AF4_FUSION_TARGETS_A_DN		27	0.221649	0.931197	0.578616	1	1	1393	tags=41%, list=24%, signal=53%
REACTOME_CONSTITUTIVE_SIGNALING_BY_ABERRANT_PI3K_IN_CANCER	REACTOME_CONSTITUTIVE_SIGNALING_BY_ABERRANT_PI3K_IN_CANCER		23	0.235785	0.927769	0.566265	1	1	931	tags=30%, list=16%, signal=36%
RODRIGUES_THYROID_CARCINOMA_ANAPLASTIC_UP	RODRIGUES_THYROID_CARCINOMA_ANAPLASTIC_UP		259	0.13373	0.926791	0.716418	1	1	2275	tags=59%, list=39%, signal=93%
HADDAD_T_LYMPHOCYTE_AND_NK_PROGENITOR_UP	HADDAD_T_LYMPHOCYTE_AND_NK_PROGENITOR_UP		36	0.20403	0.926389	0.559105	1	1	1396	tags=36%, list=24%, signal=47%
ZHAN_MULTIPLE_MYELOMA_LB_DN	ZHAN_MULTIPLE_MYELOMA_LB_DN		16	0.258783	0.926239	0.584239	1	1	364	tags=19%, list=6%, signal=20%
RADAEVA_RESPONSE_TO_IFNA1_UP	RADAEVA_RESPONSE_TO_IFNA1_UP		22	0.235928	0.921569	0.557863	1	1	326	tags=14%, list=6%, signal=14%
OSMAN_BLADDER_CANCER_UP	OSMAN_BLADDER_CANCER_UP		136	0.149323	0.920076	0.658385	1	1	2332	tags=57%, list=40%, signal=92%
SU_TESTIS	SU_TESTIS		25	0.229546	0.918822	0.574257	1	1	590	tags=16%, list=10%, signal=18%
BURTON_ADIPOGENESIS_PEAK_AT_0HR	BURTON_ADIPOGENESIS_PEAK_AT_0HR		24	0.227494	0.917812	0.552941	1	1	152	tags=8%, list=3%, signal=9%
REACTOME_MITOCHONDRIAL_FATTY_ACID_BETA_OXIDATION	REACTOME_MITOCHONDRIAL_FATTY_ACID_BETA_OXIDATION		16	0.255344	0.91762	0.577778	1	1	3552	tags=88%, list=61%, signal=223%
REACTOME_CILIUM_ASSEMBLY	REACTOME_CILIUM_ASSEMBLY		76	0.166262	0.916667	0.615063	1	1	1690	tags=42%, list=29%, signal=59%
REACTOME_DEGRADATION_OF_BETA_CATENIN_BY_THE_DESTRUCTION_COMPLEX	REACTOME_DEGRADATION_OF_BETA_CATENIN_BY_THE_DESTRUCTION_COMPLEX		33	0.206486	0.916142	0.616949	1	1	4632	tags=100%, list=79%, signal=484%
ANDERSEN_LIVER_CANCER_KRT19_DN	ANDERSEN_LIVER_CANCER_KRT19_DN		30	0.208678	0.916112	0.609271	1	1	1607	tags=40%, list=28%, signal=55%
REACTOME_REGULATION_OF_RUNX2_EXPRESSION_AND_ACTIVITY	REACTOME_REGULATION_OF_RUNX2_EXPRESSION_AND_ACTIVITY		32	0.206451	0.914499	0.582279	1	1	4632	tags=100%, list=79%, signal=484%
BERENJENO_ROCK_SIGNALING_NOT_VIA_RHOA_DN	BERENJENO_ROCK_SIGNALING_NOT_VIA_RHOA_DN		23	0.229047	0.910051	0.578635	1	1	2253	tags=65%, list=39%, signal=106%
WHITFIELD_CELL_CYCLE_S	WHITFIELD_CELL_CYCLE_S		54	0.179944	0.90812	0.633562	1	1	2187	tags=56%, list=38%, signal=88%
PID_HES_HEY_PATHWAY	PID_HES_HEY_PATHWAY		15	0.259927	0.90627	0.594872	1	1	312	tags=13%, list=5%, signal=14%
GOBERT_CORE_OLIGODENDROCYTE_DIFFERENTIATION	GOBERT_CORE_OLIGODENDROCYTE_DIFFERENTIATION		17	0.251045	0.904095	0.573003	1	1	1605	tags=53%, list=28%, signal=73%
WOO_LIVER_CANCER_RECURRENCE_DN	WOO_LIVER_CANCER_RECURRENCE_DN		35	0.1988	0.902968	0.603448	1	1	1604	tags=43%, list=28%, signal=59%
JOHNSTONE_PARVB_TARGETS_3_DN	JOHNSTONE_PARVB_TARGETS_3_DN		305	0.132139	0.901006	0.8	1	1	2565	tags=62%, list=44%, signal=105%
KEGG_PROPANOATE_METABOLISM	KEGG_PROPANOATE_METABOLISM		18	0.242861	0.900308	0.546875	1	1	1824	tags=56%, list=31%, signal=81%
PECE_MAMMARY_STEM_CELL_DN	PECE_MAMMARY_STEM_CELL_DN		47	0.180527	0.899722	0.617424	1	1	2027	tags=51%, list=35%, signal=78%
DEURIG_T_CELL_PROLYMPHOCYTIC_LEUKEMIA_DN	DEURIG_T_CELL_PROLYMPHOCYTIC_LEUKEMIA_DN		93	0.154662	0.896678	0.686567	1	1	1866	tags=46%, list=32%, signal=67%
CHANDRAN_METASTASIS_TOP50_DN	CHANDRAN_METASTASIS_TOP50_DN		20	0.233433	0.889178	0.604457	1	1	77	tags=10%, list=1%, signal=10%
REACTOME_ORC1_REMOVAL_FROM_CHROMATIN	REACTOME_ORC1_REMOVAL_FROM_CHROMATIN		28	0.206308	0.889173	0.62701	1	1	4632	tags=100%, list=79%, signal=484%
LEE_LIVER_CANCER_E2F1_DN	LEE_LIVER_CANCER_E2F1_DN		23	0.220979	0.88724	0.605505	1	1	1326	tags=39%, list=23%, signal=50%
REACTOME_SIGNALING_BY_ERBB4	REACTOME_SIGNALING_BY_ERBB4		21	0.229938	0.880902	0.618384	1	1	1401	tags=38%, list=24%, signal=50%
REACTOME_IRON_UPTAKE_AND_TRANSPORT	REACTOME_IRON_UPTAKE_AND_TRANSPORT		17	0.249529	0.879176	0.597598	1	1	541	tags=18%, list=9%, signal=19%
DARWICHE_PAPILLOMA_PROGRESSION_RISK	DARWICHE_PAPILLOMA_PROGRESSION_RISK		22	0.221657	0.879085	0.633333	1	1	132	tags=9%, list=2%, signal=9%
REACTOME_EXTRA_NUCLEAR_ESTROGEN_SIGNALING	REACTOME_EXTRA_NUCLEAR_ESTROGEN_SIGNALING		26	0.209077	0.876187	0.664596	1	1	1829	tags=50%, list=31%, signal=73%
REACTOME_REGULATION_OF_PTEN_STABILITY_AND_ACTIVITY	REACTOME_REGULATION_OF_PTEN_STABILITY_AND_ACTIVITY		33	0.194756	0.872899	0.654605	1	1	4700	tags=100%, list=81%, signal=513%
KEGG_RIG_I_LIKE_RECEPTOR_SIGNALING_PATHWAY	KEGG_RIG_I_LIKE_RECEPTOR_SIGNALING_PATHWAY		17	0.229649	0.871258	0.634615	1	1	4007	tags=94%, list=69%, signal=300%
RUAN_RESPONSE_TO_TNF_TROGLITAZONE_DN	RUAN_RESPONSE_TO_TNF_TROGLITAZONE_DN		17	0.245636	0.866281	0.634078	1	1	390	tags=18%, list=7%, signal=19%
KEGG_TOLL_LIKE_RECEPTOR_SIGNALING_PATHWAY	KEGG_TOLL_LIKE_RECEPTOR_SIGNALING_PATHWAY		20	0.22292	0.862934	0.641834	1	1	205	tags=10%, list=4%, signal=10%
SENESE_HDAC1_TARGETS_DN	SENESE_HDAC1_TARGETS_DN		88	0.150458	0.862419	0.805263	1	1	951	tags=20%, list=16%, signal=24%
REACTOME_NEGATIVE_REGULATORS_OF_DDX58_IFIH1_SIGNALING	REACTOME_NEGATIVE_REGULATORS_OF_DDX58_IFIH1_SIGNALING		16	0.242882	0.861773	0.636856	1	1	1265	tags=38%, list=22%, signal=48%
REACTOME_DEGRADATION_OF_AXIN	REACTOME_DEGRADATION_OF_AXIN		25	0.206202	0.861622	0.63141	1	1	4632	tags=100%, list=79%, signal=485%
BIDUS_METASTASIS_UP	BIDUS_METASTASIS_UP		76	0.158764	0.860582	0.699115	1	1	3009	tags=79%, list=52%, signal=161%
BIOCARTA_INTEGRIN_PATHWAY	BIOCARTA_INTEGRIN_PATHWAY		15	0.245592	0.860498	0.645669	1	1	3793	tags=93%, list=65%, signal=266%
ZHANG_BREAST_CANCER_PROGENITORS_UP	ZHANG_BREAST_CANCER_PROGENITORS_UP		148	0.135478	0.857402	0.816794	1	1	2433	tags=62%, list=42%, signal=104%
REACTOME_TRANSCRIPTIONAL_ACTIVATION_OF_MITOCHONDRIAL_BIOGENESIS	REACTOME_TRANSCRIPTIONAL_ACTIVATION_OF_MITOCHONDRIAL_BIOGENESIS		20	0.224613	0.856706	0.664706	1	1	4524	tags=100%, list=78%, signal=445%
REACTOME_MAP2K_AND_MAPK_ACTIVATION	REACTOME_MAP2K_AND_MAPK_ACTIVATION		19	0.230366	0.856424	0.672176	1	1	408	tags=16%, list=7%, signal=17%
REACTOME_FBXL7_DOWN_REGULATES_AURKA_DURING_MITOTIC_ENTRY_AND_IN_EARLY_MITOSIS	REACTOME_FBXL7_DOWN_REGULATES_AURKA_DURING_MITOTIC_ENTRY_AND_IN_EARLY_MITOSIS		23	0.206131	0.854089	0.656805	1	1	4632	tags=100%, list=79%, signal=485%
REACTOME_DECTIN_1_MEDIATED_NONCANONICAL_NF_KB_SIGNALING	REACTOME_DECTIN_1_MEDIATED_NONCANONICAL_NF_KB_SIGNALING		24	0.206166	0.853009	0.662295	1	1	4632	tags=100%, list=79%, signal=485%
SOTIRIOU_BREAST_CANCER_GRADE_1_VS_3_DN	SOTIRIOU_BREAST_CANCER_GRADE_1_VS_3_DN		20	0.223966	0.851047	0.659884	1	1	1363	tags=40%, list=23%, signal=52%
REACTOME_SIGNALING_BY_ERBB2	REACTOME_SIGNALING_BY_ERBB2		24	0.204439	0.844867	0.700581	1	1	1426	tags=33%, list=24%, signal=44%
REACTOME_METABOLISM_OF_POLYAMINES	REACTOME_METABOLISM_OF_POLYAMINES		24	0.206166	0.843698	0.689103	1	1	4632	tags=100%, list=79%, signal=485%
REACTOME_DEGRADATION_OF_GLI1_BY_THE_PROTEASOME	REACTOME_DEGRADATION_OF_GLI1_BY_THE_PROTEASOME		25	0.206202	0.842925	0.670926	1	1	4632	tags=100%, list=79%, signal=485%
CHESLER_BRAIN_HIGHEST_GENETIC_VARIANCE	CHESLER_BRAIN_HIGHEST_GENETIC_VARIANCE		15	0.244708	0.841089	0.6759	1	1	15	tags=7%, list=0%, signal=7%
REACTOME_INTERFERON_SIGNALING	REACTOME_INTERFERON_SIGNALING		66	0.156202	0.840265	0.7751	1	1	346	tags=11%, list=6%, signal=11%
PUIFFE_INVASION_INHIBITED_BY_ASCITES_DN	PUIFFE_INVASION_INHIBITED_BY_ASCITES_DN		55	0.160282	0.836061	0.739316	1	1	2156	tags=56%, list=37%, signal=89%
KRIGE_RESPONSE_TO_TOSEDOSTAT_24HR_UP	KRIGE_RESPONSE_TO_TOSEDOSTAT_24HR_UP		276	0.124899	0.83582	0.894737	1	1	2088	tags=50%, list=36%, signal=75%
PID_ECADHERIN_STABILIZATION_PATHWAY	PID_ECADHERIN_STABILIZATION_PATHWAY		19	0.218433	0.834359	0.694362	1	1	2065	tags=58%, list=35%, signal=89%
ISHIDA_E2F_TARGETS	ISHIDA_E2F_TARGETS		22	0.207116	0.833821	0.709945	1	1	4219	tags=95%, list=72%, signal=344%
BHAT_ESR1_TARGETS_VIA_AKT1_DN	BHAT_ESR1_TARGETS_VIA_AKT1_DN		31	0.192022	0.831425	0.703583	1	1	1617	tags=45%, list=28%, signal=62%
REACTOME_RETROGRADE_TRANSPORT_AT_THE_TRANS_GOLGI_NETWORK	REACTOME_RETROGRADE_TRANSPORT_AT_THE_TRANS_GOLGI_NETWORK		24	0.20479	0.829476	0.726688	1	1	2336	tags=67%, list=40%, signal=111%
BIOCARTA_ALK_PATHWAY	BIOCARTA_ALK_PATHWAY		18	0.226817	0.829313	0.681548	1	1	5	tags=6%, list=0%, signal=6%
SAKAI_CHRONIC_HEPATITIS_VS_LIVER_CANCER_UP	SAKAI_CHRONIC_HEPATITIS_VS_LIVER_CANCER_UP		20	0.217728	0.828746	0.707246	1	1	4564	tags=100%, list=78%, signal=459%
REACTOME_DEGRADATION_OF_DVL	REACTOME_DEGRADATION_OF_DVL		23	0.206131	0.824993	0.72381	1	1	4632	tags=100%, list=79%, signal=485%
REACTOME_NEGATIVE_REGULATION_OF_NOTCH4_SIGNALING	REACTOME_NEGATIVE_REGULATION_OF_NOTCH4_SIGNALING		23	0.206131	0.817396	0.731563	1	1	4632	tags=100%, list=79%, signal=485%
REACTOME_SIGNALING_BY_NON_RECEPTOR_TYROSINE_KINASES	REACTOME_SIGNALING_BY_NON_RECEPTOR_TYROSINE_KINASES		21	0.217077	0.81442	0.723837	1	1	4568	tags=100%, list=78%, signal=460%
WANG_PROSTATE_CANCER_ANDROGEN_INDEPENDENT	WANG_PROSTATE_CANCER_ANDROGEN_INDEPENDENT		27	0.19561	0.814226	0.744409	1	1	1427	tags=30%, list=24%, signal=39%
MILI_PSEUDOPODIA_CHEMOTAXIS_UP	MILI_PSEUDOPODIA_CHEMOTAXIS_UP		23	0.206163	0.812284	0.739264	1	1	2102	tags=61%, list=36%, signal=95%
ZAMORA_NOS2_TARGETS_UP	ZAMORA_NOS2_TARGETS_UP		27	0.195244	0.81042	0.752976	1	1	4696	tags=100%, list=81%, signal=512%
DAZARD_RESPONSE_TO_UV_NHEK_DN	DAZARD_RESPONSE_TO_UV_NHEK_DN		117	0.132671	0.80683	0.8	1	1	2105	tags=55%, list=36%, signal=84%
BOYAULT_LIVER_CANCER_SUBCLASS_G1_DN	BOYAULT_LIVER_CANCER_SUBCLASS_G1_DN		15	0.234394	0.804578	0.703911	1	1	4466	tags=100%, list=77%, signal=426%
WINNEPENNINCKX_MELANOMA_METASTASIS_UP	WINNEPENNINCKX_MELANOMA_METASTASIS_UP		57	0.159661	0.802902	0.792373	1	1	3988	tags=91%, list=68%, signal=286%
REACTOME_REGULATION_OF_APOPTOSIS	REACTOME_REGULATION_OF_APOPTOSIS		22	0.206095	0.802648	0.727012	1	1	4632	tags=100%, list=79%, signal=485%
BROWNE_HCMV_INFECTION_30MIN_DN	BROWNE_HCMV_INFECTION_30MIN_DN		51	0.161041	0.798297	0.809524	1	1	1084	tags=22%, list=19%, signal=26%
REACTOME_ONCOGENIC_MAPK_SIGNALING	REACTOME_ONCOGENIC_MAPK_SIGNALING		33	0.176151	0.794563	0.771242	1	1	443	tags=12%, list=8%, signal=13%
RODWELL_AGING_KIDNEY_DN	RODWELL_AGING_KIDNEY_DN		40	0.171446	0.79434	0.779851	1	1	15	tags=5%, list=0%, signal=5%
CROONQUIST_IL6_DEPRIVATION_DN	CROONQUIST_IL6_DEPRIVATION_DN		37	0.172547	0.793407	0.751908	1	1	4113	tags=92%, list=71%, signal=310%
RIZ_ERYTHROID_DIFFERENTIATION	RIZ_ERYTHROID_DIFFERENTIATION		27	0.182429	0.789862	0.781759	1	1	4219	tags=96%, list=72%, signal=347%
REACTOME_INTERLEUKIN_1_SIGNALING	REACTOME_INTERLEUKIN_1_SIGNALING		40	0.165285	0.789023	0.782609	1	1	4872	tags=100%, list=84%, signal=604%
REACTOME_SIGNALING_BY_MODERATE_KINASE_ACTIVITY_BRAF_MUTANTS	REACTOME_SIGNALING_BY_MODERATE_KINASE_ACTIVITY_BRAF_MUTANTS		21	0.202899	0.788462	0.757576	1	1	408	tags=14%, list=7%, signal=15%
DER_IFN_GAMMA_RESPONSE_UP	DER_IFN_GAMMA_RESPONSE_UP		26	0.189639	0.785379	0.76875	1	1	572	tags=15%, list=10%, signal=17%
NOUZOVA_TRETINOIN_AND_H4_ACETYLATION	NOUZOVA_TRETINOIN_AND_H4_ACETYLATION		58	0.154019	0.784634	0.823529	1	1	4940	tags=100%, list=85%, signal=649%
REACTOME_SIGNALING_BY_FGFR_IN_DISEASE	REACTOME_SIGNALING_BY_FGFR_IN_DISEASE		21	0.204664	0.782119	0.74344	1	1	3818	tags=90%, list=65%, signal=261%
KEGG_PROTEASOME	KEGG_PROTEASOME		19	0.205989	0.77793	0.751445	1	1	4632	tags=100%, list=79%, signal=485%
WANG_CLIM2_TARGETS_DN	WANG_CLIM2_TARGETS_DN		65	0.143985	0.77577	0.866667	1	1	4847	tags=98%, list=83%, signal=577%
SEIDEN_ONCOGENESIS_BY_MET	SEIDEN_ONCOGENESIS_BY_MET		19	0.205113	0.775128	0.751592	1	1	2352	tags=68%, list=40%, signal=114%
PID_HDAC_CLASSII_PATHWAY	PID_HDAC_CLASSII_PATHWAY		19	0.196868	0.774276	0.75	1	1	4685	tags=100%, list=80%, signal=508%
WNT_SIGNALING	WNT_SIGNALING		27	0.186683	0.760841	0.812121	1	1	92	tags=7%, list=2%, signal=7%
PID_IFNG_PATHWAY	PID_IFNG_PATHWAY		15	0.223044	0.760185	0.769841	1	1	4532	tags=100%, list=78%, signal=448%
REACTOME_CROSS_PRESENTATION_OF_SOLUBLE_EXOGENOUS_ANTIGENS_ENDOSOMES	REACTOME_CROSS_PRESENTATION_OF_SOLUBLE_EXOGENOUS_ANTIGENS_ENDOSOMES		19	0.205989	0.760036	0.776504	1	1	4632	tags=100%, list=79%, signal=485%
WATANABE_RECTAL_CANCER_RADIOTHERAPY_RESPONSIVE_DN	WATANABE_RECTAL_CANCER_RADIOTHERAPY_RESPONSIVE_DN		32	0.173907	0.756814	0.838906	1	1	1853	tags=41%, list=32%, signal=59%
SASSON_RESPONSE_TO_FORSKOLIN_UP	SASSON_RESPONSE_TO_FORSKOLIN_UP		29	0.171415	0.751591	0.804805	1	1	4507	tags=97%, list=77%, signal=423%
KRIEG_KDM3A_TARGETS_NOT_HYPOXIA	KRIEG_KDM3A_TARGETS_NOT_HYPOXIA		67	0.143125	0.747719	0.882883	1	1	1324	tags=27%, list=23%, signal=34%
PRAMOONJAGO_SOX4_TARGETS_DN	PRAMOONJAGO_SOX4_TARGETS_DN		23	0.186843	0.746243	0.797101	1	1	4744	tags=100%, list=81%, signal=535%
LIN_NPAS4_TARGETS_UP	LIN_NPAS4_TARGETS_UP		52	0.143034	0.746029	0.857143	1	1	984	tags=19%, list=17%, signal=23%
REACTOME_ANCHORING_OF_THE_BASAL_BODY_TO_THE_PLASMA_MEMBRANE	REACTOME_ANCHORING_OF_THE_BASAL_BODY_TO_THE_PLASMA_MEMBRANE		41	0.157517	0.742647	0.853741	1	1	1747	tags=39%, list=30%, signal=55%
REACTOME_ABC_FAMILY_PROTEINS_MEDIATED_TRANSPORT	REACTOME_ABC_FAMILY_PROTEINS_MEDIATED_TRANSPORT		35	0.161759	0.742252	0.825806	1	1	4632	tags=97%, list=79%, signal=470%
STAMBOLSKY_RESPONSE_TO_VITAMIN_D3_UP	STAMBOLSKY_RESPONSE_TO_VITAMIN_D3_UP		26	0.178265	0.741023	0.840625	1	1	168	tags=8%, list=3%, signal=8%
ODONNELL_TFRC_TARGETS_DN	ODONNELL_TFRC_TARGETS_DN		37	0.163653	0.739453	0.866221	1	1	2156	tags=54%, list=37%, signal=85%
KOBAYASHI_EGFR_SIGNALING_24HR_UP	KOBAYASHI_EGFR_SIGNALING_24HR_UP		42	0.156449	0.736128	0.866894	1	1	1277	tags=29%, list=22%, signal=36%
LINDGREN_BLADDER_CANCER_CLUSTER_1_UP	LINDGREN_BLADDER_CANCER_CLUSTER_1_UP		45	0.154746	0.735886	0.851485	1	1	1819	tags=42%, list=31%, signal=61%
RODRIGUES_THYROID_CARCINOMA_ANAPLASTIC_DN	RODRIGUES_THYROID_CARCINOMA_ANAPLASTIC_DN		182	0.116423	0.735057	0.962121	1	1	911	tags=17%, list=16%, signal=20%
YAO_TEMPORAL_RESPONSE_TO_PROGESTERONE_CLUSTER_10	YAO_TEMPORAL_RESPONSE_TO_PROGESTERONE_CLUSTER_10		27	0.173186	0.732423	0.837061	1	1	4824	tags=100%, list=83%, signal=577%
PID_KIT_PATHWAY	PID_KIT_PATHWAY		15	0.207911	0.731597	0.788462	1	1	4620	tags=100%, list=79%, signal=481%
REACTOME_REGULATION_OF_RAS_BY_GAPS	REACTOME_REGULATION_OF_RAS_BY_GAPS		27	0.173703	0.730944	0.802548	1	1	4821	tags=100%, list=83%, signal=575%
PID_ARF6_TRAFFICKING_PATHWAY	PID_ARF6_TRAFFICKING_PATHWAY		21	0.191085	0.729638	0.805233	1	1	1559	tags=33%, list=27%, signal=45%
PID_A6B1_A6B4_INTEGRIN_PATHWAY	PID_A6B1_A6B4_INTEGRIN_PATHWAY		19	0.195254	0.725196	0.806268	1	1	809	tags=21%, list=14%, signal=24%
REACTOME_DOWNSTREAM_SIGNALING_EVENTS_OF_B_CELL_RECEPTOR_BCR	REACTOME_DOWNSTREAM_SIGNALING_EVENTS_OF_B_CELL_RECEPTOR_BCR		29	0.164971	0.725019	0.853503	1	1	4872	tags=100%, list=84%, signal=606%
REACTOME_SIGNALING_BY_RAS_MUTANTS	REACTOME_SIGNALING_BY_RAS_MUTANTS		26	0.168584	0.724482	0.814465	1	1	408	tags=12%, list=7%, signal=12%
ABRAHAM_ALPC_VS_MULTIPLE_MYELOMA_DN	ABRAHAM_ALPC_VS_MULTIPLE_MYELOMA_DN		15	0.206879	0.724429	0.829333	1	1	4626	tags=100%, list=79%, signal=483%
GEORGES_CELL_CYCLE_MIR192_TARGETS	GEORGES_CELL_CYCLE_MIR192_TARGETS		24	0.177049	0.72227	0.843478	1	1	2007	tags=58%, list=34%, signal=89%
ANDERSEN_CHOLANGIOCARCINOMA_CLASS1	ANDERSEN_CHOLANGIOCARCINOMA_CLASS1		19	0.189684	0.719361	0.807471	1	1	505	tags=16%, list=9%, signal=17%
WALLACE_PROSTATE_CANCER_RACE_DN	WALLACE_PROSTATE_CANCER_RACE_DN		26	0.172222	0.715668	0.836364	1	1	249	tags=8%, list=4%, signal=8%
REACTOME_INTERLEUKIN_1_FAMILY_SIGNALING	REACTOME_INTERLEUKIN_1_FAMILY_SIGNALING		45	0.14987	0.714854	0.871429	1	1	4962	tags=100%, list=85%, signal=666%
HUANG_GATA2_TARGETS_DN	HUANG_GATA2_TARGETS_DN		36	0.150155	0.714647	0.870968	1	1	4959	tags=100%, list=85%, signal=665%
NAKAYAMA_FRA2_TARGETS	NAKAYAMA_FRA2_TARGETS		19	0.188298	0.713937	0.799472	1	1	1173	tags=26%, list=20%, signal=33%
BURTON_ADIPOGENESIS_8	BURTON_ADIPOGENESIS_8		29	0.169154	0.707747	0.879257	1	1	82	tags=7%, list=1%, signal=7%
CHESLER_BRAIN_QTL_CIS	CHESLER_BRAIN_QTL_CIS		21	0.181993	0.705299	0.81791	1	1	15	tags=5%, list=0%, signal=5%
REACTOME_ANTIGEN_PROCESSING_CROSS_PRESENTATION	REACTOME_ANTIGEN_PROCESSING_CROSS_PRESENTATION		30	0.165	0.700836	0.881944	1	1	4872	tags=100%, list=84%, signal=605%
EBAUER_MYOGENIC_TARGETS_OF_PAX3_FOXO1_FUSION	EBAUER_MYOGENIC_TARGETS_OF_PAX3_FOXO1_FUSION		16	0.196899	0.694958	0.827027	1	1	1446	tags=38%, list=25%, signal=50%
KEGG_HYPERTROPHIC_CARDIOMYOPATHY_HCM	KEGG_HYPERTROPHIC_CARDIOMYOPATHY_HCM		19	0.179464	0.694606	0.843305	1	1	1378	tags=32%, list=24%, signal=41%
SASSON_RESPONSE_TO_GONADOTROPHINS_UP	SASSON_RESPONSE_TO_GONADOTROPHINS_UP		27	0.167596	0.692783	0.842767	1	1	4507	tags=96%, list=77%, signal=422%
GAZDA_DIAMOND_BLACKFAN_ANEMIA_PROGENITOR_DN	GAZDA_DIAMOND_BLACKFAN_ANEMIA_PROGENITOR_DN		20	0.178485	0.690977	0.838527	1	1	4792	tags=100%, list=82%, signal=560%
RAY_TUMORIGENESIS_BY_ERBB2_CDC25A_UP	RAY_TUMORIGENESIS_BY_ERBB2_CDC25A_UP		54	0.133385	0.684153	0.887159	1	1	154	tags=6%, list=3%, signal=6%
KLEIN_PRIMARY_EFFUSION_LYMPHOMA_DN	KLEIN_PRIMARY_EFFUSION_LYMPHOMA_DN		22	0.172176	0.683719	0.876972	1	1	4829	tags=100%, list=83%, signal=580%
YU_MYC_TARGETS_UP	YU_MYC_TARGETS_UP		20	0.178485	0.682467	0.848024	1	1	4792	tags=100%, list=82%, signal=560%
PID_IGF1_PATHWAY	PID_IGF1_PATHWAY		15	0.194841	0.681027	0.884817	1	1	4696	tags=100%, list=81%, signal=513%
MORI_MATURE_B_LYMPHOCYTE_DN	MORI_MATURE_B_LYMPHOCYTE_DN		37	0.147874	0.680629	0.925325	1	1	390	tags=11%, list=7%, signal=12%
LEE_LIVER_CANCER_ACOX1_DN	LEE_LIVER_CANCER_ACOX1_DN		24	0.166702	0.679735	0.877676	1	1	366	tags=13%, list=6%, signal=13%
CHANDRAN_METASTASIS_UP	CHANDRAN_METASTASIS_UP		76	0.125884	0.677327	0.926941	1	1	805	tags=14%, list=14%, signal=17%
DEBIASI_APOPTOSIS_BY_REOVIRUS_INFECTION_UP	DEBIASI_APOPTOSIS_BY_REOVIRUS_INFECTION_UP		105	0.117665	0.675739	0.965116	1	1	2387	tags=59%, list=41%, signal=98%
DAIRKEE_CANCER_PRONE_RESPONSE_BPA_E2	DAIRKEE_CANCER_PRONE_RESPONSE_BPA_E2		47	0.14086	0.673598	0.901695	1	1	34	tags=4%, list=1%, signal=4%
REACTOME_PI_METABOLISM	REACTOME_PI_METABOLISM		23	0.171465	0.672582	0.870206	1	1	1961	tags=52%, list=34%, signal=78%
BOYLAN_MULTIPLE_MYELOMA_C_DN	BOYLAN_MULTIPLE_MYELOMA_C_DN		16	0.191909	0.672456	0.855956	1	1	2300	tags=63%, list=39%, signal=103%
REACTOME_AURKA_ACTIVATION_BY_TPX2	REACTOME_AURKA_ACTIVATION_BY_TPX2		34	0.147407	0.672019	0.900685	1	1	1426	tags=29%, list=24%, signal=39%
REACTOME_ORGANELLE_BIOGENESIS_AND_MAINTENANCE	REACTOME_ORGANELLE_BIOGENESIS_AND_MAINTENANCE		114	0.112851	0.670341	0.988439	1	1	1690	tags=36%, list=29%, signal=50%
KAAB_FAILED_HEART_ATRIUM_UP	KAAB_FAILED_HEART_ATRIUM_UP		15	0.192605	0.666901	0.832911	1	1	4709	tags=100%, list=81%, signal=519%
MARIADASON_RESPONSE_TO_BUTYRATE_SULINDAC_6	MARIADASON_RESPONSE_TO_BUTYRATE_SULINDAC_6		20	0.173753	0.661479	0.878882	1	1	2059	tags=55%, list=35%, signal=85%
REACTOME_ABC_TRANSPORTER_DISORDERS	REACTOME_ABC_TRANSPORTER_DISORDERS		27	0.155782	0.653795	0.892045	1	1	4925	tags=100%, list=84%, signal=641%
PID_MYC_ACTIV_PATHWAY	PID_MYC_ACTIV_PATHWAY		34	0.139582	0.647404	0.912458	1	1	390	tags=9%, list=7%, signal=9%
SESTO_RESPONSE_TO_UV_C2	SESTO_RESPONSE_TO_UV_C2		19	0.170829	0.646778	0.910979	1	1	2474	tags=68%, list=42%, signal=118%
REACTOME_SIGNALING_BY_NOTCH4	REACTOME_SIGNALING_BY_NOTCH4		32	0.145857	0.643148	0.896321	1	1	4632	tags=97%, list=79%, signal=469%
GAVIN_FOXP3_TARGETS_CLUSTER_T4	GAVIN_FOXP3_TARGETS_CLUSTER_T4		40	0.139332	0.63584	0.960993	1	1	1366	tags=28%, list=23%, signal=36%
GRAHAM_CML_QUIESCENT_VS_NORMAL_QUIESCENT_UP	GRAHAM_CML_QUIESCENT_VS_NORMAL_QUIESCENT_UP		39	0.133821	0.634874	0.930314	1	1	1192	tags=23%, list=20%, signal=29%
PID_PTP1B_PATHWAY	PID_PTP1B_PATHWAY		25	0.155799	0.632307	0.905983	1	1	1639	tags=32%, list=28%, signal=44%
KOKKINAKIS_METHIONINE_DEPRIVATION_96HR_DN	KOKKINAKIS_METHIONINE_DEPRIVATION_96HR_DN		35	0.138466	0.631226	0.934169	1	1	1522	tags=34%, list=26%, signal=46%
HELLER_SILENCED_BY_METHYLATION_DN	HELLER_SILENCED_BY_METHYLATION_DN		44	0.133012	0.626586	0.966418	1	1	1933	tags=45%, list=33%, signal=67%
KUMAR_PATHOGEN_LOAD_BY_MACROPHAGES	KUMAR_PATHOGEN_LOAD_BY_MACROPHAGES		80	0.112374	0.618902	0.973684	1	1	616	tags=11%, list=11%, signal=12%
ROYLANCE_BREAST_CANCER_16Q_COPY_NUMBER_UP	ROYLANCE_BREAST_CANCER_16Q_COPY_NUMBER_UP		21	0.160096	0.616499	0.924623	1	1	4899	tags=100%, list=84%, signal=624%
STEIN_ESRRA_TARGETS_DN	STEIN_ESRRA_TARGETS_DN		38	0.129544	0.6137	0.952542	1	1	838	tags=18%, list=14%, signal=21%
KEGG_EPITHELIAL_CELL_SIGNALING_IN_HELICOBACTER_PYLORI_INFECTION	KEGG_EPITHELIAL_CELL_SIGNALING_IN_HELICOBACTER_PYLORI_INFECTION		17	0.167677	0.610321	0.925926	1	1	4257	tags=94%, list=73%, signal=348%
REACTOME_OVARIAN_TUMOR_DOMAIN_PROTEASES	REACTOME_OVARIAN_TUMOR_DOMAIN_PROTEASES		18	0.164659	0.599032	0.944281	1	1	4872	tags=100%, list=84%, signal=607%
PELLICCIOTTA_HDAC_IN_ANTIGEN_PRESENTATION_DN	PELLICCIOTTA_HDAC_IN_ANTIGEN_PRESENTATION_DN		17	0.168588	0.597418	0.940379	1	1	4849	tags=100%, list=83%, signal=593%
KUMAR_AUTOPHAGY_NETWORK	KUMAR_AUTOPHAGY_NETWORK		21	0.152559	0.597228	0.935393	1	1	505	tags=14%, list=9%, signal=16%
MCCLUNG_COCAIN_REWARD_4WK	MCCLUNG_COCAIN_REWARD_4WK		24	0.146997	0.594666	0.944444	1	1	1966	tags=42%, list=34%, signal=63%
UDAYAKUMAR_MED1_TARGETS_UP	UDAYAKUMAR_MED1_TARGETS_UP		55	0.114113	0.593665	0.971193	1	1	5170	tags=100%, list=89%, signal=875%
LEE_RECENT_THYMIC_EMIGRANT	LEE_RECENT_THYMIC_EMIGRANT		83	0.103133	0.58847	1	1	1	1981	tags=42%, list=34%, signal=63%
GARGALOVIC_RESPONSE_TO_OXIDIZED_PHOSPHOLIPIDS_TURQUOISE_UP	GARGALOVIC_RESPONSE_TO_OXIDIZED_PHOSPHOLIPIDS_TURQUOISE_UP		42	0.12345	0.587188	0.958763	1	1	1734	tags=40%, list=30%, signal=57%
REACTOME_TNF_SIGNALING	REACTOME_TNF_SIGNALING		15	0.164574	0.583516	0.940678	1	1	4872	tags=100%, list=84%, signal=607%
ALCALAY_AML_BY_NPM1_LOCALIZATION_DN	ALCALAY_AML_BY_NPM1_LOCALIZATION_DN		62	0.112142	0.583022	0.987755	1	1	1040	tags=21%, list=18%, signal=25%
RHODES_UNDIFFERENTIATED_CANCER	RHODES_UNDIFFERENTIATED_CANCER		32	0.134421	0.58068	0.946844	1	1	19	tags=3%, list=0%, signal=3%
GARY_CD5_TARGETS_DN	GARY_CD5_TARGETS_DN		137	0.096751	0.578984	1	1	1	4860	tags=96%, list=83%, signal=565%
REACTOME_HEDGEHOG_LIGAND_BIOGENESIS	REACTOME_HEDGEHOG_LIGAND_BIOGENESIS		28	0.135043	0.578323	0.958861	1	1	539	tags=11%, list=9%, signal=12%
KEGG_LYSINE_DEGRADATION	KEGG_LYSINE_DEGRADATION		19	0.153414	0.578195	0.945205	1	1	366	tags=11%, list=6%, signal=11%
PID_BCR_5PATHWAY	PID_BCR_5PATHWAY		17	0.158117	0.577165	0.953216	1	1	456	tags=12%, list=8%, signal=13%
GUO_HEX_TARGETS_UP	GUO_HEX_TARGETS_UP		23	0.142931	0.569207	0.964809	1	1	4999	tags=100%, list=86%, signal=699%
TIEN_INTESTINE_PROBIOTICS_2HR_UP	TIEN_INTESTINE_PROBIOTICS_2HR_UP		19	0.148675	0.568505	0.943978	1	1	762	tags=16%, list=13%, signal=18%
PID_ERBB2_ERBB3_PATHWAY	PID_ERBB2_ERBB3_PATHWAY		17	0.152594	0.560372	0.948864	1	1	3645	tags=88%, list=63%, signal=235%
PID_SHP2_PATHWAY	PID_SHP2_PATHWAY		22	0.142194	0.555743	0.963415	1	1	1641	tags=41%, list=28%, signal=57%
ZHAN_MULTIPLE_MYELOMA_CD1_AND_CD2_UP	ZHAN_MULTIPLE_MYELOMA_CD1_AND_CD2_UP		24	0.139598	0.555609	0.957576	1	1	626	tags=13%, list=11%, signal=14%
MARTINEZ_RESPONSE_TO_TRABECTEDIN_DN	MARTINEZ_RESPONSE_TO_TRABECTEDIN_DN		99	0.0949598	0.554049	0.989305	1	1	2651	tags=61%, list=45%, signal=109%
KONG_E2F3_TARGETS	KONG_E2F3_TARGETS		39	0.118632	0.550508	0.970297	1	1	5142	tags=100%, list=88%, signal=842%
REACTOME_SIGNALING_BY_EGFR	REACTOME_SIGNALING_BY_EGFR		17	0.151729	0.550295	0.95389	1	1	4947	tags=100%, list=85%, signal=658%
WANG_LMO4_TARGETS_DN	WANG_LMO4_TARGETS_DN		129	0.0887742	0.547888	1	1	1	1663	tags=29%, list=29%, signal=39%
TOYOTA_TARGETS_OF_MIR34B_AND_MIR34C	TOYOTA_TARGETS_OF_MIR34B_AND_MIR34C		178	0.0823192	0.534012	1	1	1	223	tags=4%, list=4%, signal=4%
REACTOME_TNFR2_NON_CANONICAL_NF_KB_PATHWAY	REACTOME_TNFR2_NON_CANONICAL_NF_KB_PATHWAY		34	0.117651	0.5304	0.990769	1	1	544	tags=12%, list=9%, signal=13%
WELCSH_BRCA1_TARGETS_UP	WELCSH_BRCA1_TARGETS_UP		72	0.0980409	0.529721	0.995	1	1	27	tags=3%, list=0%, signal=3%
REACTOME_REGULATION_OF_TP53_ACTIVITY_THROUGH_PHOSPHORYLATION	REACTOME_REGULATION_OF_TP53_ACTIVITY_THROUGH_PHOSPHORYLATION		27	0.126487	0.527266	0.990797	1	1	5095	tags=100%, list=87%, signal=790%
KEGG_NATURAL_KILLER_CELL_MEDIATED_CYTOTOXICITY	KEGG_NATURAL_KILLER_CELL_MEDIATED_CYTOTOXICITY		24	0.128892	0.526782	0.966258	1	1	3386	tags=79%, list=58%, signal=188%
REACTOME_CENTROSOME_MATURATION	REACTOME_CENTROSOME_MATURATION		34	0.119206	0.525517	0.970874	1	1	1426	tags=26%, list=24%, signal=35%
CHOI_ATL_STAGE_PREDICTOR	CHOI_ATL_STAGE_PREDICTOR		15	0.151505	0.517848	0.971264	1	1	3164	tags=80%, list=54%, signal=174%
APRELIKOVA_BRCA1_TARGETS	APRELIKOVA_BRCA1_TARGETS		16	0.143256	0.517286	0.983784	1	1	1426	tags=31%, list=24%, signal=41%
REACTOME_DDX58_IFIH1_MEDIATED_INDUCTION_OF_INTERFERON_ALPHA_BETA	REACTOME_DDX58_IFIH1_MEDIATED_INDUCTION_OF_INTERFERON_ALPHA_BETA		24	0.126862	0.513764	0.977143	1	1	1265	tags=25%, list=22%, signal=32%
KEGG_ADHERENS_JUNCTION	KEGG_ADHERENS_JUNCTION		25	0.130037	0.512009	0.99375	1	1	1573	tags=36%, list=27%, signal=49%
CHANGOLKAR_H2AFY_TARGETS_UP	CHANGOLKAR_H2AFY_TARGETS_UP		20	0.131325	0.504099	0.966667	1	1	5066	tags=100%, list=87%, signal=760%
REACTOME_REGULATION_OF_PLK1_ACTIVITY_AT_G2_M_TRANSITION	REACTOME_REGULATION_OF_PLK1_ACTIVITY_AT_G2_M_TRANSITION		41	0.104302	0.500622	0.988848	1	1	2574	tags=59%, list=44%, signal=104%
ZHAN_MULTIPLE_MYELOMA_CD2_DN	ZHAN_MULTIPLE_MYELOMA_CD2_DN		21	0.127905	0.500138	0.978659	1	1	5086	tags=100%, list=87%, signal=781%
NAKAMURA_CANCER_MICROENVIRONMENT_DN	NAKAMURA_CANCER_MICROENVIRONMENT_DN		16	0.136404	0.490693	0.988636	1	1	1186	tags=25%, list=20%, signal=31%
KEGG_ERBB_SIGNALING_PATHWAY	KEGG_ERBB_SIGNALING_PATHWAY		25	0.118467	0.489517	0.994253	1	1	775	tags=16%, list=13%, signal=18%
BILANGES_SERUM_SENSITIVE_GENES	BILANGES_SERUM_SENSITIVE_GENES		24	0.122104	0.485476	0.974286	1	1	4259	tags=92%, list=73%, signal=339%
REACTOME_INTERLEUKIN_12_FAMILY_SIGNALING	REACTOME_INTERLEUKIN_12_FAMILY_SIGNALING		21	0.119298	0.475123	0.98895	1	1	5136	tags=100%, list=88%, signal=837%
REACTOME_INTERLEUKIN_12_SIGNALING	REACTOME_INTERLEUKIN_12_SIGNALING		18	0.121944	0.464793	0.986376	1	1	3606	tags=83%, list=62%, signal=218%
KEGG_FATTY_ACID_METABOLISM	KEGG_FATTY_ACID_METABOLISM		19	0.117413	0.452288	0.996875	1	1	424	tags=11%, list=7%, signal=11%
FRASOR_RESPONSE_TO_SERM_OR_FULVESTRANT_DN	FRASOR_RESPONSE_TO_SERM_OR_FULVESTRANT_DN		22	0.106856	0.433309	1	1	1	109	tags=5%, list=2%, signal=5%
REACTOME_SPHINGOLIPID_METABOLISM	REACTOME_SPHINGOLIPID_METABOLISM		25	0.105426	0.419161	0.997126	1	1	5217	tags=100%, list=89%, signal=947%
REACTOME_GENE_AND_PROTEIN_EXPRESSION_BY_JAK_STAT_SIGNALING_AFTER_INTERLEUKIN_12_STIMULATION	REACTOME_GENE_AND_PROTEIN_EXPRESSION_BY_JAK_STAT_SIGNALING_AFTER_INTERLEUKIN_12_STIMULATION		15	0.119175	0.417068	0.992347	1	1	5136	tags=100%, list=88%, signal=838%
YAGI_AML_SURVIVAL	YAGI_AML_SURVIVAL		48	0.0806431	0.399453	0.99661	1	1	2076	tags=44%, list=36%, signal=67%
YAGI_AML_WITH_T_9_11_TRANSLOCATION	YAGI_AML_WITH_T_9_11_TRANSLOCATION		41	0.0836943	0.398784	1	1	1	384	tags=7%, list=7%, signal=8%
GENTILE_UV_RESPONSE_CLUSTER_D9	GENTILE_UV_RESPONSE_CLUSTER_D9		15	0.108682	0.38023	0.997245	1	1	4405	tags=93%, list=76%, signal=381%
FERREIRA_EWINGS_SARCOMA_UNSTABLE_VS_STABLE_UP	FERREIRA_EWINGS_SARCOMA_UNSTABLE_VS_STABLE_UP		56	0.0758964	0.380104	1	0.999151	1	2335	tags=50%, list=40%, signal=83%

## Sheet: gsea_report_QKO_vs_WT_polyIC
NAME	GS<br> follow link to MSigDB	GS DETAILS	SIZE	ES	NES	NOM p-val	FDR q-val	FWER p-val	RANK AT MAX	LEADING EDGE
REACTOME_INTERFERON_GAMMA_SIGNALING	REACTOME_INTERFERON_GAMMA_SIGNALING	Details ...	34	0.563078	2.42129	0	0.00454653	0.003	1012	tags=65%, list=25%, signal=86%
SU_LIVER	SU_LIVER	Details ...	18	0.652983	2.32269	0	0.0120878	0.015	632	tags=67%, list=16%, signal=79%
NIKOLSKY_BREAST_CANCER_7Q21_Q22_AMPLICON	NIKOLSKY_BREAST_CANCER_7Q21_Q22_AMPLICON	Details ...	44	0.503221	2.31833	0	0.00908128	0.017	918	tags=55%, list=23%, signal=70%
LINDSTEDT_DENDRITIC_CELL_MATURATION_A	LINDSTEDT_DENDRITIC_CELL_MATURATION_A	Details ...	23	0.569144	2.23083	0	0.0240594	0.06	493	tags=52%, list=12%, signal=59%
CHIANG_LIVER_CANCER_SUBCLASS_POLYSOMY7_UP	CHIANG_LIVER_CANCER_SUBCLASS_POLYSOMY7_UP	Details ...	26	0.543919	2.1758	0	0.031143	0.095	546	tags=46%, list=14%, signal=53%
GAURNIER_PSMD4_TARGETS	GAURNIER_PSMD4_TARGETS	Details ...	21	0.579005	2.15884	0	0.0347756	0.124	1067	tags=76%, list=27%, signal=103%
DER_IFN_ALPHA_RESPONSE_UP	DER_IFN_ALPHA_RESPONSE_UP	Details ...	39	0.475692	2.15149	0	0.0317951	0.133	1653	tags=79%, list=41%, signal=134%
BROWNE_INTERFERON_RESPONSIVE_GENES	BROWNE_INTERFERON_RESPONSIVE_GENES	Details ...	34	0.506509	2.13151	0	0.0357605	0.168	1146	tags=62%, list=29%, signal=86%
GEISS_RESPONSE_TO_DSRNA_UP	GEISS_RESPONSE_TO_DSRNA_UP	Details ...	20	0.562207	2.11646	0	0.0375202	0.195	650	tags=50%, list=16%, signal=59%
LEE_EARLY_T_LYMPHOCYTE_DN	LEE_EARLY_T_LYMPHOCYTE_DN	Details ...	22	0.561759	2.08065	0	0.0464557	0.264	913	tags=68%, list=23%, signal=88%
DER_IFN_GAMMA_RESPONSE_UP	DER_IFN_GAMMA_RESPONSE_UP	Details ...	35	0.489321	2.06524	0	0.0492898	0.299	1653	tags=77%, list=41%, signal=130%
ALTEMEIER_RESPONSE_TO_LPS_WITH_MECHANICAL_VENTILATION	ALTEMEIER_RESPONSE_TO_LPS_WITH_MECHANICAL_VENTILATION	Details ...	49	0.429894	2.06365	0	0.0459348	0.303	748	tags=47%, list=19%, signal=57%
DER_IFN_BETA_RESPONSE_UP	DER_IFN_BETA_RESPONSE_UP	Details ...	52	0.426005	2.04301	0	0.0536259	0.363	1718	tags=75%, list=43%, signal=130%
PID_AP1_PATHWAY	PID_AP1_PATHWAY	Details ...	24	0.529132	2.04206	0	0.0502263	0.365	1094	tags=63%, list=27%, signal=85%
HINATA_NFKB_TARGETS_KERATINOCYTE_UP	HINATA_NFKB_TARGETS_KERATINOCYTE_UP	Details ...	31	0.476652	2.02747	0.00292398	0.0545971	0.413	493	tags=42%, list=12%, signal=47%
REACTOME_TNFR2_NON_CANONICAL_NF_KB_PATHWAY	REACTOME_TNFR2_NON_CANONICAL_NF_KB_PATHWAY	Details ...	29	0.491738	2.02715	0.00297619	0.0512802	0.414	1684	tags=83%, list=42%, signal=142%
TIAN_TNF_SIGNALING_VIA_NFKB	TIAN_TNF_SIGNALING_VIA_NFKB	Details ...	15	0.592676	2.01592	0.00452489	0.0548672	0.457	1350	tags=87%, list=34%, signal=130%
BASSO_CD40_SIGNALING_UP	BASSO_CD40_SIGNALING_UP	Details ...	30	0.479969	2.00809	0	0.0554112	0.484	1090	tags=67%, list=27%, signal=91%
PID_INTEGRIN3_PATHWAY	PID_INTEGRIN3_PATHWAY	Details ...	22	0.519038	1.99604	0	0.0587514	0.524	540	tags=55%, list=13%, signal=63%
KRIGE_AMINO_ACID_DEPRIVATION	KRIGE_AMINO_ACID_DEPRIVATION	Details ...	15	0.59205	1.98197	0.004914	0.0628979	0.57	900	tags=67%, list=22%, signal=86%
REACTOME_INTERLEUKIN_12_FAMILY_SIGNALING	REACTOME_INTERLEUKIN_12_FAMILY_SIGNALING		23	0.517696	1.98104	0	0.0601187	0.572	1425	tags=74%, list=36%, signal=114%
MORI_LARGE_PRE_BII_LYMPHOCYTE_DN	MORI_LARGE_PRE_BII_LYMPHOCYTE_DN		16	0.569211	1.97891	0	0.0587748	0.576	992	tags=63%, list=25%, signal=83%
REACTOME_COMPLEMENT_CASCADE	REACTOME_COMPLEMENT_CASCADE		17	0.558146	1.97816	0	0.0564865	0.579	678	tags=59%, list=17%, signal=71%
MIKKELSEN_ES_ICP_WITH_H3K4ME3_AND_H3K27ME3	MIKKELSEN_ES_ICP_WITH_H3K4ME3_AND_H3K27ME3		25	0.504548	1.97593	0	0.0555274	0.585	222	tags=40%, list=6%, signal=42%
NELSON_RESPONSE_TO_ANDROGEN_UP	NELSON_RESPONSE_TO_ANDROGEN_UP		32	0.464207	1.96077	0.00574713	0.0612138	0.635	1445	tags=75%, list=36%, signal=116%
REACTOME_INTERLEUKIN_12_SIGNALING	REACTOME_INTERLEUKIN_12_SIGNALING		20	0.530772	1.95609	0.00502513	0.0607953	0.65	1425	tags=75%, list=36%, signal=116%
BOSCO_INTERFERON_INDUCED_ANTIVIRAL_MODULE	BOSCO_INTERFERON_INDUCED_ANTIVIRAL_MODULE		33	0.447926	1.95011	0	0.0621454	0.669	1628	tags=73%, list=41%, signal=122%
KEGG_CYTOKINE_CYTOKINE_RECEPTOR_INTERACTION	KEGG_CYTOKINE_CYTOKINE_RECEPTOR_INTERACTION		54	0.388275	1.94805	0	0.0613909	0.681	693	tags=43%, list=17%, signal=51%
BERTUCCI_MEDULLARY_VS_DUCTAL_BREAST_CANCER_UP	BERTUCCI_MEDULLARY_VS_DUCTAL_BREAST_CANCER_UP		67	0.382264	1.94002	0	0.0642823	0.71	1146	tags=54%, list=29%, signal=74%
CHEN_LIVER_METABOLISM_QTL_CIS	CHEN_LIVER_METABOLISM_QTL_CIS		19	0.526262	1.9101	0.00527705	0.0816742	0.797	1561	tags=79%, list=39%, signal=129%
REACTOME_INTERFERON_SIGNALING	REACTOME_INTERFERON_SIGNALING		68	0.363616	1.90973	0	0.0792317	0.798	1149	tags=49%, list=29%, signal=67%
PID_IL4_2PATHWAY	PID_IL4_2PATHWAY		17	0.549502	1.90647	0	0.0785744	0.807	674	tags=59%, list=17%, signal=70%
CHIANG_LIVER_CANCER_SUBCLASS_PROLIFERATION_DN	CHIANG_LIVER_CANCER_SUBCLASS_PROLIFERATION_DN		56	0.386141	1.89191	0	0.0853588	0.857	676	tags=45%, list=17%, signal=53%
MIKKELSEN_MEF_ICP_WITH_H3K27ME3	MIKKELSEN_MEF_ICP_WITH_H3K27ME3		27	0.479696	1.89187	0.00291545	0.0828957	0.857	843	tags=59%, list=21%, signal=75%
MOSERLE_IFNA_RESPONSE	MOSERLE_IFNA_RESPONSE		21	0.501888	1.88722	0	0.0840309	0.869	1717	tags=86%, list=43%, signal=149%
SEKI_INFLAMMATORY_RESPONSE_LPS_UP	SEKI_INFLAMMATORY_RESPONSE_LPS_UP		35	0.425235	1.88006	0.00301205	0.0854897	0.876	988	tags=57%, list=25%, signal=75%
HUMMERICH_SKIN_CANCER_PROGRESSION_UP	HUMMERICH_SKIN_CANCER_PROGRESSION_UP		31	0.450335	1.87443	0.00286533	0.0872131	0.883	788	tags=45%, list=20%, signal=56%
DIAZ_CHRONIC_MEYLOGENOUS_LEUKEMIA_DN	DIAZ_CHRONIC_MEYLOGENOUS_LEUKEMIA_DN		30	0.449169	1.86089	0.00285714	0.0955982	0.913	1330	tags=73%, list=33%, signal=109%
KRASNOSELSKAYA_ILF3_TARGETS_UP	KRASNOSELSKAYA_ILF3_TARGETS_UP		17	0.508615	1.84312	0.0168675	0.10768	0.939	1628	tags=88%, list=41%, signal=148%
SESTO_RESPONSE_TO_UV_C1	SESTO_RESPONSE_TO_UV_C1		22	0.47443	1.8388	0.00831025	0.109058	0.946	850	tags=41%, list=21%, signal=52%
REACTOME_DDX58_IFIH1_MEDIATED_INDUCTION_OF_INTERFERON_ALPHA_BETA	REACTOME_DDX58_IFIH1_MEDIATED_INDUCTION_OF_INTERFERON_ALPHA_BETA		21	0.488857	1.83813	0.00263852	0.106774	0.946	1408	tags=71%, list=35%, signal=110%
KEGG_COMPLEMENT_AND_COAGULATION_CASCADES	KEGG_COMPLEMENT_AND_COAGULATION_CASCADES		28	0.456432	1.83283	0.00304878	0.108914	0.956	678	tags=54%, list=17%, signal=64%
LEE_AGING_CEREBELLUM_UP	LEE_AGING_CEREBELLUM_UP		20	0.492121	1.81144	0.0101523	0.12729	0.977	983	tags=60%, list=25%, signal=79%
MIKKELSEN_IPS_ICP_WITH_H3K4ME3_AND_H327ME3	MIKKELSEN_IPS_ICP_WITH_H3K4ME3_AND_H327ME3		21	0.479081	1.80897	0.016129	0.126795	0.977	215	tags=38%, list=5%, signal=40%
HIRSCH_CELLULAR_TRANSFORMATION_SIGNATURE_UP	HIRSCH_CELLULAR_TRANSFORMATION_SIGNATURE_UP		97	0.326	1.8082	0	0.124864	0.978	786	tags=33%, list=20%, signal=40%
REACTOME_INTERLEUKIN_1_SIGNALING	REACTOME_INTERLEUKIN_1_SIGNALING		28	0.435115	1.80409	0.0168539	0.125997	0.98	1684	tags=75%, list=42%, signal=128%
ZHU_CMV_8_HR_UP	ZHU_CMV_8_HR_UP		18	0.505791	1.80227	0.0111111	0.125195	0.98	593	tags=44%, list=15%, signal=52%
REACTOME_GENE_AND_PROTEIN_EXPRESSION_BY_JAK_STAT_SIGNALING_AFTER_INTERLEUKIN_12_STIMULATION	REACTOME_GENE_AND_PROTEIN_EXPRESSION_BY_JAK_STAT_SIGNALING_AFTER_INTERLEUKIN_12_STIMULATION		17	0.519021	1.79783	0.0107527	0.127381	0.984	1394	tags=71%, list=35%, signal=108%
KEGG_NOD_LIKE_RECEPTOR_SIGNALING_PATHWAY	KEGG_NOD_LIKE_RECEPTOR_SIGNALING_PATHWAY		23	0.461608	1.79719	0.00493827	0.125281	0.984	1090	tags=52%, list=27%, signal=71%
REACTOME_ABC_FAMILY_PROTEINS_MEDIATED_TRANSPORT	REACTOME_ABC_FAMILY_PROTEINS_MEDIATED_TRANSPORT		31	0.425425	1.7966	0.00268817	0.123264	0.984	1835	tags=81%, list=46%, signal=148%
REACTOME_CELL_SURFACE_INTERACTIONS_AT_THE_VASCULAR_WALL	REACTOME_CELL_SURFACE_INTERACTIONS_AT_THE_VASCULAR_WALL		29	0.43689	1.79152	0.0111732	0.126176	0.988	540	tags=38%, list=13%, signal=44%
REACTOME_ANTIGEN_PROCESSING_CROSS_PRESENTATION	REACTOME_ANTIGEN_PROCESSING_CROSS_PRESENTATION		28	0.446289	1.78342	0.010989	0.132465	0.991	1684	tags=75%, list=42%, signal=128%
ROVERSI_GLIOMA_COPY_NUMBER_UP	ROVERSI_GLIOMA_COPY_NUMBER_UP		24	0.463008	1.77613	0.00263158	0.137669	0.994	1067	tags=58%, list=27%, signal=79%
HORIUCHI_WTAP_TARGETS_UP	HORIUCHI_WTAP_TARGETS_UP		111	0.308692	1.77497	0	0.136452	0.994	972	tags=41%, list=24%, signal=53%
HUANG_FOXA2_TARGETS_UP	HUANG_FOXA2_TARGETS_UP		26	0.450526	1.77366	0.011236	0.135261	0.994	602	tags=42%, list=15%, signal=49%
REACTOME_INTERLEUKIN_4_AND_INTERLEUKIN_13_SIGNALING	REACTOME_INTERLEUKIN_4_AND_INTERLEUKIN_13_SIGNALING		29	0.426985	1.77015	0.00847458	0.136588	0.995	1094	tags=62%, list=27%, signal=85%
REACTOME_CYTOKINE_SIGNALING_IN_IMMUNE_SYSTEM	REACTOME_CYTOKINE_SIGNALING_IN_IMMUNE_SYSTEM		235	0.278546	1.75898	0	0.146315	0.996	1152	tags=43%, list=29%, signal=56%
CHIANG_LIVER_CANCER_SUBCLASS_UNANNOTATED_UP	CHIANG_LIVER_CANCER_SUBCLASS_UNANNOTATED_UP		27	0.43326	1.73835	0.00581395	0.168081	0.999	1054	tags=48%, list=26%, signal=65%
OHGUCHI_LIVER_HNF4A_TARGETS_DN	OHGUCHI_LIVER_HNF4A_TARGETS_DN		50	0.366185	1.73016	0.00357143	0.174894	0.999	405	tags=30%, list=10%, signal=33%
MCLACHLAN_DENTAL_CARIES_UP	MCLACHLAN_DENTAL_CARIES_UP		70	0.340855	1.72616	0.00401606	0.177882	0.999	798	tags=47%, list=20%, signal=58%
THEILGAARD_NEUTROPHIL_AT_SKIN_WOUND_UP	THEILGAARD_NEUTROPHIL_AT_SKIN_WOUND_UP		31	0.406491	1.72479	0.002849	0.176908	0.999	1953	tags=84%, list=49%, signal=162%
ZHAN_MULTIPLE_MYELOMA_CD1_AND_CD2_DN	ZHAN_MULTIPLE_MYELOMA_CD1_AND_CD2_DN		15	0.514849	1.71241	0.0143541	0.188333	1	1709	tags=87%, list=43%, signal=151%
REACTOME_DOWNSTREAM_SIGNALING_EVENTS_OF_B_CELL_RECEPTOR_BCR	REACTOME_DOWNSTREAM_SIGNALING_EVENTS_OF_B_CELL_RECEPTOR_BCR		26	0.425715	1.70206	0.0167598	0.199336	1	1835	tags=81%, list=46%, signal=148%
KEGG_ECM_RECEPTOR_INTERACTION	KEGG_ECM_RECEPTOR_INTERACTION		26	0.418886	1.70109	0.00847458	0.197223	1	462	tags=35%, list=12%, signal=39%
KEGG_TOLL_LIKE_RECEPTOR_SIGNALING_PATHWAY	KEGG_TOLL_LIKE_RECEPTOR_SIGNALING_PATHWAY		24	0.43411	1.70105	0.0140845	0.19426	1	2073	tags=92%, list=52%, signal=189%
ROSS_AML_OF_FAB_M7_TYPE	ROSS_AML_OF_FAB_M7_TYPE		17	0.483814	1.69738	0.0196078	0.196256	1	957	tags=53%, list=24%, signal=69%
GRAHAM_CML_QUIESCENT_VS_NORMAL_DIVIDING_UP	GRAHAM_CML_QUIESCENT_VS_NORMAL_DIVIDING_UP		20	0.452149	1.69601	0.0150754	0.194895	1	768	tags=45%, list=19%, signal=55%
OUELLET_OVARIAN_CANCER_INVASIVE_VS_LMP_UP	OUELLET_OVARIAN_CANCER_INVASIVE_VS_LMP_UP		48	0.364967	1.69525	0	0.192929	1	2391	tags=96%, list=60%, signal=235%
REACTOME_DEFECTIVE_CFTR_CAUSES_CYSTIC_FIBROSIS	REACTOME_DEFECTIVE_CFTR_CAUSES_CYSTIC_FIBROSIS		19	0.45178	1.68782	0.0300546	0.199658	1	1835	tags=84%, list=46%, signal=155%
KEGG_JAK_STAT_SIGNALING_PATHWAY	KEGG_JAK_STAT_SIGNALING_PATHWAY		31	0.401302	1.68763	0.00906344	0.196981	1	683	tags=45%, list=17%, signal=54%
HELLEBREKERS_SILENCED_DURING_TUMOR_ANGIOGENESIS	HELLEBREKERS_SILENCED_DURING_TUMOR_ANGIOGENESIS		38	0.380817	1.68675	0.0125	0.195541	1	1078	tags=55%, list=27%, signal=75%
SANA_RESPONSE_TO_IFNG_UP	SANA_RESPONSE_TO_IFNG_UP		31	0.404456	1.68424	0.0152905	0.19669	1	1031	tags=65%, list=26%, signal=86%
VECCHI_GASTRIC_CANCER_EARLY_DN	VECCHI_GASTRIC_CANCER_EARLY_DN		91	0.310886	1.68307	0.00877193	0.195619	1	817	tags=41%, list=20%, signal=50%
PID_IL6_7_PATHWAY	PID_IL6_7_PATHWAY		19	0.476745	1.68241	0.0235602	0.193922	1	1090	tags=63%, list=27%, signal=86%
TAKEDA_TARGETS_OF_NUP98_HOXA9_FUSION_6HR_UP	TAKEDA_TARGETS_OF_NUP98_HOXA9_FUSION_6HR_UP		20	0.461208	1.68085	0.0313316	0.193231	1	449	tags=45%, list=11%, signal=50%
SANA_TNF_SIGNALING_UP	SANA_TNF_SIGNALING_UP		40	0.370287	1.6801	0.00649351	0.191668	1	1031	tags=55%, list=26%, signal=73%
GALINDO_IMMUNE_RESPONSE_TO_ENTEROTOXIN	GALINDO_IMMUNE_RESPONSE_TO_ENTEROTOXIN		34	0.381541	1.65376	0.0208333	0.227775	1	1118	tags=56%, list=28%, signal=77%
REACTOME_TRANSPORT_OF_BILE_SALTS_AND_ORGANIC_ACIDS_METAL_IONS_AND_AMINE_COMPOUNDS	REACTOME_TRANSPORT_OF_BILE_SALTS_AND_ORGANIC_ACIDS_METAL_IONS_AND_AMINE_COMPOUNDS		22	0.431711	1.64844	0.04	0.232817	1	1584	tags=73%, list=40%, signal=120%
ZHU_CMV_ALL_UP	ZHU_CMV_ALL_UP		39	0.362947	1.64822	0.024024	0.230156	1	1146	tags=46%, list=29%, signal=64%
REACTOME_DECTIN_1_MEDIATED_NONCANONICAL_NF_KB_SIGNALING	REACTOME_DECTIN_1_MEDIATED_NONCANONICAL_NF_KB_SIGNALING		20	0.452404	1.64623	0.0255754	0.230133	1	1684	tags=80%, list=42%, signal=137%
REACTOME_NUCLEOTIDE_BINDING_DOMAIN_LEUCINE_RICH_REPEAT_CONTAINING_RECEPTOR_NLR_SIGNALING_PATHWAYS	REACTOME_NUCLEOTIDE_BINDING_DOMAIN_LEUCINE_RICH_REPEAT_CONTAINING_RECEPTOR_NLR_SIGNALING_PATHWAYS		17	0.473846	1.64265	0.0280612	0.23256	1	1051	tags=65%, list=26%, signal=87%
REACTOME_INTERLEUKIN_10_SIGNALING	REACTOME_INTERLEUKIN_10_SIGNALING		16	0.470641	1.63685	0.0208877	0.238619	1	679	tags=44%, list=17%, signal=52%
BEGUM_TARGETS_OF_PAX3_FOXO1_FUSION_UP	BEGUM_TARGETS_OF_PAX3_FOXO1_FUSION_UP		16	0.457598	1.6302	0.0265957	0.246072	1	461	tags=44%, list=12%, signal=49%
GRAHAM_CML_QUIESCENT_VS_NORMAL_QUIESCENT_UP	GRAHAM_CML_QUIESCENT_VS_NORMAL_QUIESCENT_UP		27	0.39886	1.62742	0.025	0.247247	1	1156	tags=48%, list=29%, signal=67%
ZHENG_BOUND_BY_FOXP3	ZHENG_BOUND_BY_FOXP3		130	0.279296	1.62595	0	0.246971	1	1191	tags=41%, list=30%, signal=56%
FULCHER_INFLAMMATORY_RESPONSE_LECTIN_VS_LPS_DN	FULCHER_INFLAMMATORY_RESPONSE_LECTIN_VS_LPS_DN		159	0.272559	1.62547	0	0.245095	1	1531	tags=57%, list=38%, signal=89%
PID_REG_GR_PATHWAY	PID_REG_GR_PATHWAY		23	0.424451	1.62326	0.0285714	0.245978	1	2028	tags=87%, list=51%, signal=175%
BLUM_RESPONSE_TO_SALIRASIB_UP	BLUM_RESPONSE_TO_SALIRASIB_UP		97	0.29708	1.62167	0.00436681	0.245431	1	1444	tags=49%, list=36%, signal=76%
ZHANG_RESPONSE_TO_IKK_INHIBITOR_AND_TNF_UP	ZHANG_RESPONSE_TO_IKK_INHIBITOR_AND_TNF_UP		106	0.285664	1.61786	0	0.248529	1	1103	tags=45%, list=28%, signal=61%
ALCALA_APOPTOSIS	ALCALA_APOPTOSIS		26	0.394302	1.61736	0.025641	0.246426	1	390	tags=23%, list=10%, signal=25%
WATANABE_RECTAL_CANCER_RADIOTHERAPY_RESPONSIVE_DN	WATANABE_RECTAL_CANCER_RADIOTHERAPY_RESPONSIVE_DN		30	0.393484	1.61496	0.0172911	0.247377	1	1432	tags=60%, list=36%, signal=93%
RAY_TUMORIGENESIS_BY_ERBB2_CDC25A_UP	RAY_TUMORIGENESIS_BY_ERBB2_CDC25A_UP		42	0.351077	1.61262	0.0154799	0.248348	1	1778	tags=76%, list=44%, signal=136%
SHEDDEN_LUNG_CANCER_GOOD_SURVIVAL_A5	SHEDDEN_LUNG_CANCER_GOOD_SURVIVAL_A5		15	0.474412	1.60892	0.0254042	0.251828	1	1069	tags=60%, list=27%, signal=82%
TARTE_PLASMA_CELL_VS_PLASMABLAST_DN	TARTE_PLASMA_CELL_VS_PLASMABLAST_DN		102	0.293217	1.60868	0	0.249475	1	2333	tags=86%, list=58%, signal=201%
ALCALAY_AML_BY_NPM1_LOCALIZATION_DN	ALCALAY_AML_BY_NPM1_LOCALIZATION_DN		40	0.360753	1.60805	0.0197368	0.247791	1	1479	tags=65%, list=37%, signal=102%
XU_GH1_EXOGENOUS_TARGETS_DN	XU_GH1_EXOGENOUS_TARGETS_DN		18	0.44708	1.60348	0.0364583	0.251525	1	374	tags=33%, list=9%, signal=37%
REACTOME_METABOLISM_OF_POLYAMINES	REACTOME_METABOLISM_OF_POLYAMINES		18	0.441672	1.60229	0.0416667	0.250715	1	1967	tags=89%, list=49%, signal=174%
REACTOME_MET_PROMOTES_CELL_MOTILITY	REACTOME_MET_PROMOTES_CELL_MOTILITY		16	0.463586	1.60118	0.0399002	0.250061	1	294	tags=25%, list=7%, signal=27%
REACTOME_DEGRADATION_OF_GLI1_BY_THE_PROTEASOME	REACTOME_DEGRADATION_OF_GLI1_BY_THE_PROTEASOME		18	0.462541	1.60096	0.0275482	0.247857	1	1893	tags=89%, list=47%, signal=168%
VECCHI_GASTRIC_CANCER_ADVANCED_VS_EARLY_UP	VECCHI_GASTRIC_CANCER_ADVANCED_VS_EARLY_UP		53	0.332128	1.59686	0.0108696	0.251592	1	686	tags=40%, list=17%, signal=47%
DAUER_STAT3_TARGETS_DN	DAUER_STAT3_TARGETS_DN		27	0.39626	1.59572	0.0311615	0.250791	1	1657	tags=74%, list=41%, signal=125%
MCDOWELL_ACUTE_LUNG_INJURY_UP	MCDOWELL_ACUTE_LUNG_INJURY_UP		17	0.452924	1.59412	0.0434783	0.250783	1	997	tags=59%, list=25%, signal=78%
REACTOME_DEGRADATION_OF_DVL	REACTOME_DEGRADATION_OF_DVL		16	0.473331	1.59332	0.0364583	0.249383	1	1835	tags=88%, list=46%, signal=161%
MAHAJAN_RESPONSE_TO_IL1A_UP	MAHAJAN_RESPONSE_TO_IL1A_UP		31	0.381237	1.59279	0.0134048	0.247953	1	870	tags=48%, list=22%, signal=61%
PHONG_TNF_TARGETS_UP	PHONG_TNF_TARGETS_UP		35	0.365322	1.58934	0.0204082	0.251275	1	856	tags=46%, list=21%, signal=58%
REACTOME_SIGNALING_BY_MET	REACTOME_SIGNALING_BY_MET		27	0.383391	1.58907	0.0318302	0.249354	1	294	tags=19%, list=7%, signal=20%
REACTOME_VIF_MEDIATED_DEGRADATION_OF_APOBEC3G	REACTOME_VIF_MEDIATED_DEGRADATION_OF_APOBEC3G		15	0.465028	1.58643	0.036036	0.250734	1	1835	tags=87%, list=46%, signal=159%
REACTOME_INNATE_IMMUNE_SYSTEM	REACTOME_INNATE_IMMUNE_SYSTEM		286	0.235827	1.58472	0	0.251126	1	1606	tags=55%, list=40%, signal=85%
SCHAEFFER_PROSTATE_DEVELOPMENT_6HR_UP	SCHAEFFER_PROSTATE_DEVELOPMENT_6HR_UP		40	0.35067	1.58452	0.0196721	0.249145	1	2087	tags=83%, list=52%, signal=171%
REACTOME_ABC_TRANSPORTER_DISORDERS	REACTOME_ABC_TRANSPORTER_DISORDERS		22	0.409418	1.58089	0.0316623	0.252744	1	2273	tags=95%, list=57%, signal=219%
VART_KSHV_INFECTION_ANGIOGENIC_MARKERS_UP	VART_KSHV_INFECTION_ANGIOGENIC_MARKERS_UP		45	0.339026	1.57876	0.0196078	0.254047	1	529	tags=38%, list=13%, signal=43%
REACTOME_FBXL7_DOWN_REGULATES_AURKA_DURING_MITOTIC_ENTRY_AND_IN_EARLY_MITOSIS	REACTOME_FBXL7_DOWN_REGULATES_AURKA_DURING_MITOTIC_ENTRY_AND_IN_EARLY_MITOSIS		18	0.439747	1.57743	0.0416667	0.253947	1	1835	tags=83%, list=46%, signal=153%
YAMASHITA_LIVER_CANCER_STEM_CELL_DN	YAMASHITA_LIVER_CANCER_STEM_CELL_DN		25	0.389584	1.57605	0.0387812	0.253973	1	828	tags=64%, list=21%, signal=80%
PID_INTEGRIN1_PATHWAY	PID_INTEGRIN1_PATHWAY		29	0.386566	1.57412	0.0289017	0.254782	1	417	tags=31%, list=10%, signal=34%
REACTOME_INTERLEUKIN_1_FAMILY_SIGNALING	REACTOME_INTERLEUKIN_1_FAMILY_SIGNALING		37	0.360292	1.574	0.0344828	0.252763	1	1684	tags=70%, list=42%, signal=120%
KOKKINAKIS_METHIONINE_DEPRIVATION_96HR_DN	KOKKINAKIS_METHIONINE_DEPRIVATION_96HR_DN		28	0.387131	1.57139	0.0265957	0.254656	1	1501	tags=64%, list=37%, signal=102%
REACTOME_ACTIVATION_OF_NF_KAPPAB_IN_B_CELLS	REACTOME_ACTIVATION_OF_NF_KAPPAB_IN_B_CELLS		20	0.415545	1.56959	0.0414508	0.255643	1	1835	tags=80%, list=46%, signal=147%
REACTOME_ORC1_REMOVAL_FROM_CHROMATIN	REACTOME_ORC1_REMOVAL_FROM_CHROMATIN		23	0.408372	1.56637	0.0405405	0.258874	1	2298	tags=96%, list=57%, signal=223%
DE_YY1_TARGETS_DN	DE_YY1_TARGETS_DN		35	0.362464	1.56509	0.021875	0.258505	1	2215	tags=89%, list=55%, signal=196%
QI_PLASMACYTOMA_UP	QI_PLASMACYTOMA_UP		79	0.290711	1.56455	0.00909091	0.257171	1	1202	tags=52%, list=30%, signal=73%
REACTOME_STABILIZATION_OF_P53	REACTOME_STABILIZATION_OF_P53		16	0.469585	1.56257	0.0420561	0.258333	1	1835	tags=88%, list=46%, signal=161%
BRIDEAU_IMPRINTED_GENES	BRIDEAU_IMPRINTED_GENES		22	0.411752	1.56145	0.0358974	0.257842	1	378	tags=32%, list=9%, signal=35%
MORI_MATURE_B_LYMPHOCYTE_UP	MORI_MATURE_B_LYMPHOCYTE_UP		25	0.394589	1.55885	0.0340909	0.259916	1	1064	tags=48%, list=27%, signal=65%
REACTOME_NEGATIVE_REGULATION_OF_NOTCH4_SIGNALING	REACTOME_NEGATIVE_REGULATION_OF_NOTCH4_SIGNALING		17	0.444243	1.55203	0.0409207	0.268586	1	1835	tags=82%, list=46%, signal=151%
REACTOME_REGULATION_OF_APOPTOSIS	REACTOME_REGULATION_OF_APOPTOSIS		17	0.439094	1.55034	0.0308057	0.269159	1	1835	tags=82%, list=46%, signal=151%
REACTOME_REGULATION_OF_RAS_BY_GAPS	REACTOME_REGULATION_OF_RAS_BY_GAPS		19	0.430707	1.55014	0.0447059	0.267276	1	1835	tags=84%, list=46%, signal=155%
HOOI_ST7_TARGETS_UP	HOOI_ST7_TARGETS_UP		41	0.342568	1.54738	0.0274914	0.269829	1	1037	tags=49%, list=26%, signal=65%
NABA_SECRETED_FACTORS	NABA_SECRETED_FACTORS		55	0.315201	1.54693	0.0202703	0.268397	1	493	tags=35%, list=12%, signal=39%
REACTOME_FCERI_MEDIATED_NF_KB_ACTIVATION	REACTOME_FCERI_MEDIATED_NF_KB_ACTIVATION		20	0.415545	1.54486	0.0221607	0.269401	1	1835	tags=80%, list=46%, signal=147%
VERHAAK_GLIOBLASTOMA_NEURAL	VERHAAK_GLIOBLASTOMA_NEURAL		32	0.367744	1.54009	0.0381232	0.274806	1	1126	tags=44%, list=28%, signal=60%
PELLICCIOTTA_HDAC_IN_ANTIGEN_PRESENTATION_DN	PELLICCIOTTA_HDAC_IN_ANTIGEN_PRESENTATION_DN		25	0.394134	1.53292	0.0308123	0.285388	1	1799	tags=76%, list=45%, signal=137%
POOLA_INVASIVE_BREAST_CANCER_UP	POOLA_INVASIVE_BREAST_CANCER_UP		57	0.306536	1.53097	0.0257353	0.286328	1	259	tags=19%, list=6%, signal=20%
CHAUHAN_RESPONSE_TO_METHOXYESTRADIOL_DN	CHAUHAN_RESPONSE_TO_METHOXYESTRADIOL_DN		32	0.364696	1.52926	0.0341615	0.287018	1	1851	tags=75%, list=46%, signal=138%
DIRMEIER_LMP1_RESPONSE_EARLY	DIRMEIER_LMP1_RESPONSE_EARLY		24	0.384678	1.52598	0.0397727	0.290457	1	1388	tags=63%, list=35%, signal=95%
REACTOME_NON_INTEGRIN_MEMBRANE_ECM_INTERACTIONS	REACTOME_NON_INTEGRIN_MEMBRANE_ECM_INTERACTIONS		21	0.401307	1.52511	0.0507042	0.289914	1	462	tags=29%, list=12%, signal=32%
WOO_LIVER_CANCER_RECURRENCE_DN	WOO_LIVER_CANCER_RECURRENCE_DN		31	0.372605	1.52375	0.0441177	0.290431	1	853	tags=45%, list=21%, signal=57%
KEGG_RIG_I_LIKE_RECEPTOR_SIGNALING_PATHWAY	KEGG_RIG_I_LIKE_RECEPTOR_SIGNALING_PATHWAY		19	0.420459	1.51975	0.0335052	0.295317	1	2169	tags=95%, list=54%, signal=206%
HOSHIDA_LIVER_CANCER_SUBCLASS_S3	HOSHIDA_LIVER_CANCER_SUBCLASS_S3		100	0.268808	1.51898	0.0183486	0.294558	1	676	tags=28%, list=17%, signal=33%
PID_AVB3_OPN_PATHWAY	PID_AVB3_OPN_PATHWAY		15	0.44811	1.51898	0.065	0.292439	1	1051	tags=53%, list=26%, signal=72%
ICHIBA_GRAFT_VERSUS_HOST_DISEASE_D7_UP	ICHIBA_GRAFT_VERSUS_HOST_DISEASE_D7_UP		36	0.351678	1.51551	0.0333333	0.296627	1	1717	tags=81%, list=43%, signal=140%
ZHAN_MULTIPLE_MYELOMA_CD1_VS_CD2_UP	ZHAN_MULTIPLE_MYELOMA_CD1_VS_CD2_UP		29	0.370139	1.51421	0.0637119	0.296684	1	780	tags=38%, list=19%, signal=47%
KEGG_EPITHELIAL_CELL_SIGNALING_IN_HELICOBACTER_PYLORI_INFECTION	KEGG_EPITHELIAL_CELL_SIGNALING_IN_HELICOBACTER_PYLORI_INFECTION		21	0.406723	1.51251	0.0362117	0.297965	1	1804	tags=81%, list=45%, signal=147%
JOSEPH_RESPONSE_TO_SODIUM_BUTYRATE_DN	JOSEPH_RESPONSE_TO_SODIUM_BUTYRATE_DN		18	0.427409	1.51202	0.0539084	0.296931	1	214	tags=28%, list=5%, signal=29%
SHIPP_DLBCL_VS_FOLLICULAR_LYMPHOMA_UP	SHIPP_DLBCL_VS_FOLLICULAR_LYMPHOMA_UP		17	0.436225	1.51044	0.0445545	0.297371	1	1343	tags=65%, list=34%, signal=97%
ANDERSEN_LIVER_CANCER_KRT19_DN	ANDERSEN_LIVER_CANCER_KRT19_DN		23	0.392951	1.50807	0.0406504	0.299637	1	1246	tags=57%, list=31%, signal=82%
MORI_PRE_BI_LYMPHOCYTE_DN	MORI_PRE_BI_LYMPHOCYTE_DN		23	0.396585	1.50777	0.0548303	0.297969	1	2065	tags=87%, list=52%, signal=178%
ROZANOV_MMP14_TARGETS_DN	ROZANOV_MMP14_TARGETS_DN		15	0.455525	1.50768	0.0532688	0.296057	1	1018	tags=53%, list=25%, signal=71%
HELLER_SILENCED_BY_METHYLATION_DN	HELLER_SILENCED_BY_METHYLATION_DN		43	0.323505	1.50688	0.043771	0.295569	1	1453	tags=58%, list=36%, signal=90%
REACTOME_DNA_REPLICATION_PRE_INITIATION	REACTOME_DNA_REPLICATION_PRE_INITIATION		26	0.36608	1.5067	0.0454545	0.293881	1	2548	tags=100%, list=64%, signal=273%
REACTOME_IRON_UPTAKE_AND_TRANSPORT	REACTOME_IRON_UPTAKE_AND_TRANSPORT		18	0.414744	1.50559	0.0606061	0.293955	1	2351	tags=100%, list=59%, signal=241%
WANG_CLIM2_TARGETS_DN	WANG_CLIM2_TARGETS_DN		54	0.310881	1.50345	0.0279503	0.295935	1	2352	tags=87%, list=59%, signal=208%
TAVOR_CEBPA_TARGETS_UP	TAVOR_CEBPA_TARGETS_UP		25	0.37448	1.50254	0.0608466	0.29567	1	291	tags=28%, list=7%, signal=30%
REACTOME_S_PHASE	REACTOME_S_PHASE		44	0.321278	1.49915	0.0392749	0.299847	1	2451	tags=93%, list=61%, signal=237%
CAIRO_HEPATOBLASTOMA_DN	CAIRO_HEPATOBLASTOMA_DN		81	0.283015	1.49809	0.0245902	0.299673	1	632	tags=36%, list=16%, signal=42%
DAUER_STAT3_TARGETS_UP	DAUER_STAT3_TARGETS_UP		24	0.389852	1.49604	0.0776942	0.301159	1	948	tags=50%, list=24%, signal=65%
WIELAND_UP_BY_HBV_INFECTION	WIELAND_UP_BY_HBV_INFECTION		35	0.341543	1.49258	0.0263158	0.305467	1	993	tags=51%, list=25%, signal=68%
CASTELLANO_NRAS_TARGETS_UP	CASTELLANO_NRAS_TARGETS_UP		21	0.39565	1.49175	0.0598958	0.304973	1	1277	tags=62%, list=32%, signal=90%
REACTOME_REGULATION_OF_RUNX3_EXPRESSION_AND_ACTIVITY	REACTOME_REGULATION_OF_RUNX3_EXPRESSION_AND_ACTIVITY		16	0.434085	1.4889	0.0791557	0.308559	1	2273	tags=100%, list=57%, signal=230%
HERNANDEZ_ABERRANT_MITOSIS_BY_DOCETACEL_2NM_UP	HERNANDEZ_ABERRANT_MITOSIS_BY_DOCETACEL_2NM_UP		27	0.364052	1.48795	0.0537634	0.308528	1	1018	tags=52%, list=25%, signal=69%
FLECHNER_BIOPSY_KIDNEY_TRANSPLANT_REJECTED_VS_OK_UP	FLECHNER_BIOPSY_KIDNEY_TRANSPLANT_REJECTED_VS_OK_UP		23	0.380501	1.486	0.0422535	0.310086	1	1033	tags=61%, list=26%, signal=82%
REACTOME_ASSEMBLY_OF_THE_PRE_REPLICATIVE_COMPLEX	REACTOME_ASSEMBLY_OF_THE_PRE_REPLICATIVE_COMPLEX		22	0.396558	1.48495	0.0679348	0.309906	1	2298	tags=95%, list=57%, signal=223%
HSIAO_LIVER_SPECIFIC_GENES	HSIAO_LIVER_SPECIFIC_GENES		113	0.261693	1.48459	0.0108696	0.308509	1	678	tags=32%, list=17%, signal=37%
PEDRIOLI_MIR31_TARGETS_DN	PEDRIOLI_MIR31_TARGETS_DN		123	0.256128	1.48416	0.0106952	0.307262	1	774	tags=31%, list=19%, signal=37%
LIAN_LIPA_TARGETS_6M	LIAN_LIPA_TARGETS_6M		18	0.423919	1.48335	0.0829268	0.306448	1	733	tags=50%, list=18%, signal=61%
NUYTTEN_EZH2_TARGETS_UP	NUYTTEN_EZH2_TARGETS_UP		384	0.220588	1.48323	0	0.304773	1	1366	tags=46%, list=34%, signal=63%
ZAMORA_NOS2_TARGETS_UP	ZAMORA_NOS2_TARGETS_UP		17	0.430109	1.48118	0.0561224	0.306416	1	1229	tags=53%, list=31%, signal=76%
REACTOME_CELLULAR_RESPONSE_TO_HYPOXIA	REACTOME_CELLULAR_RESPONSE_TO_HYPOXIA		20	0.399144	1.47944	0.0542005	0.307455	1	1873	tags=80%, list=47%, signal=149%
REACTOME_AUF1_HNRNP_D0_BINDS_AND_DESTABILIZES_MRNA	REACTOME_AUF1_HNRNP_D0_BINDS_AND_DESTABILIZES_MRNA		18	0.412427	1.47927	0.0606061	0.305961	1	1851	tags=83%, list=46%, signal=154%
AMIT_EGF_RESPONSE_60_MCF10A	AMIT_EGF_RESPONSE_60_MCF10A		19	0.405591	1.4766	0.0503778	0.308881	1	999	tags=53%, list=25%, signal=70%
REACTOME_DNA_REPLICATION	REACTOME_DNA_REPLICATION		35	0.338967	1.47322	0.0471976	0.312794	1	2451	tags=94%, list=61%, signal=241%
PID_ATF2_PATHWAY	PID_ATF2_PATHWAY		20	0.388195	1.47015	0.0646067	0.316536	1	788	tags=40%, list=20%, signal=50%
TENEDINI_MEGAKARYOCYTE_MARKERS	TENEDINI_MEGAKARYOCYTE_MARKERS		18	0.420156	1.46964	0.0725389	0.315572	1	948	tags=50%, list=24%, signal=65%
MOLENAAR_TARGETS_OF_CCND1_AND_CDK4_DN	MOLENAAR_TARGETS_OF_CCND1_AND_CDK4_DN		19	0.414741	1.46907	0.0762943	0.31492	1	140	tags=16%, list=3%, signal=16%
REACTOME_REGULATION_OF_RUNX2_EXPRESSION_AND_ACTIVITY	REACTOME_REGULATION_OF_RUNX2_EXPRESSION_AND_ACTIVITY		22	0.399963	1.46806	0.0719794	0.314908	1	1684	tags=73%, list=42%, signal=125%
CAIRO_LIVER_DEVELOPMENT_DN	CAIRO_LIVER_DEVELOPMENT_DN		90	0.272371	1.46695	0.014218	0.314956	1	743	tags=32%, list=19%, signal=39%
KEGG_NATURAL_KILLER_CELL_MEDIATED_CYTOTOXICITY	KEGG_NATURAL_KILLER_CELL_MEDIATED_CYTOTOXICITY		32	0.348718	1.46046	0.0668693	0.324682	1	874	tags=38%, list=22%, signal=48%
REACTOME_INTEGRIN_CELL_SURFACE_INTERACTIONS	REACTOME_INTEGRIN_CELL_SURFACE_INTERACTIONS		28	0.359903	1.45991	0.0552326	0.323627	1	690	tags=46%, list=17%, signal=56%
LINDSTEDT_DENDRITIC_CELL_MATURATION_B	LINDSTEDT_DENDRITIC_CELL_MATURATION_B		26	0.362293	1.45845	0.0625	0.324196	1	1079	tags=50%, list=27%, signal=68%
WELCSH_BRCA1_TARGETS_UP	WELCSH_BRCA1_TARGETS_UP		67	0.281651	1.45641	0.0416667	0.32636	1	2353	tags=87%, list=59%, signal=206%
DOUGLAS_BMI1_TARGETS_DN	DOUGLAS_BMI1_TARGETS_DN		102	0.265029	1.45425	0.0101523	0.32871	1	1715	tags=63%, list=43%, signal=107%
SMID_BREAST_CANCER_ERBB2_UP	SMID_BREAST_CANCER_ERBB2_UP		47	0.311183	1.45342	0.0529801	0.328303	1	837	tags=36%, list=21%, signal=45%
HORTON_SREBF_TARGETS	HORTON_SREBF_TARGETS		15	0.435347	1.44896	0.0896552	0.334504	1	1644	tags=73%, list=41%, signal=124%
HINATA_NFKB_TARGETS_FIBROBLAST_UP	HINATA_NFKB_TARGETS_FIBROBLAST_UP		27	0.352663	1.44506	0.0824176	0.339757	1	1067	tags=52%, list=27%, signal=70%
ODONNELL_TFRC_TARGETS_UP	ODONNELL_TFRC_TARGETS_UP		99	0.262019	1.44386	0.0178571	0.340019	1	964	tags=46%, list=24%, signal=60%
KAAB_HEART_ATRIUM_VS_VENTRICLE_UP	KAAB_HEART_ATRIUM_VS_VENTRICLE_UP		76	0.273703	1.443	0.0238095	0.339601	1	1108	tags=49%, list=28%, signal=66%
LU_IL4_SIGNALING	LU_IL4_SIGNALING		34	0.337896	1.44068	0.0638298	0.341725	1	768	tags=41%, list=19%, signal=51%
BYSTRYKH_HEMATOPOIESIS_STEM_CELL_QTL_CIS	BYSTRYKH_HEMATOPOIESIS_STEM_CELL_QTL_CIS		31	0.32669	1.43639	0.083871	0.348281	1	1322	tags=52%, list=33%, signal=76%
DACOSTA_UV_RESPONSE_VIA_ERCC3_XPCS_DN	DACOSTA_UV_RESPONSE_VIA_ERCC3_XPCS_DN		22	0.378779	1.4353	0.097035	0.348631	1	730	tags=32%, list=18%, signal=39%
ZWANG_EGF_INTERVAL_UP	ZWANG_EGF_INTERVAL_UP		26	0.343046	1.43405	0.0626781	0.349284	1	891	tags=42%, list=22%, signal=54%
BROCKE_APOPTOSIS_REVERSED_BY_IL6	BROCKE_APOPTOSIS_REVERSED_BY_IL6		52	0.300892	1.43347	0.0480769	0.348557	1	1301	tags=58%, list=32%, signal=84%
NADLER_OBESITY_DN	NADLER_OBESITY_DN		20	0.387725	1.43344	0.0868421	0.346771	1	983	tags=40%, list=25%, signal=53%
KEGG_FOCAL_ADHESION	KEGG_FOCAL_ADHESION		63	0.281749	1.42111	0.0603774	0.368226	1	1244	tags=44%, list=31%, signal=63%
REACTOME_SWITCHING_OF_ORIGINS_TO_A_POST_REPLICATIVE_STATE	REACTOME_SWITCHING_OF_ORIGINS_TO_A_POST_REPLICATIVE_STATE		25	0.361888	1.42092	0.0852713	0.366689	1	2333	tags=92%, list=58%, signal=219%
ACEVEDO_LIVER_CANCER_WITH_H3K27ME3_UP	ACEVEDO_LIVER_CANCER_WITH_H3K27ME3_UP		54	0.292234	1.41882	0.0491228	0.368883	1	502	tags=31%, list=13%, signal=36%
REACTOME_HEDGEHOG_LIGAND_BIOGENESIS	REACTOME_HEDGEHOG_LIGAND_BIOGENESIS		22	0.374528	1.41705	0.0666667	0.370388	1	1835	tags=82%, list=46%, signal=150%
ZHU_CMV_24_HR_UP	ZHU_CMV_24_HR_UP		26	0.352476	1.41288	0.0878187	0.377499	1	1079	tags=46%, list=27%, signal=63%
GARY_CD5_TARGETS_UP	GARY_CD5_TARGETS_UP		139	0.239281	1.4078	0.0113636	0.38556	1	1609	tags=54%, list=40%, signal=87%
VERHAAK_GLIOBLASTOMA_MESENCHYMAL	VERHAAK_GLIOBLASTOMA_MESENCHYMAL		92	0.253319	1.40726	0.0436681	0.384719	1	813	tags=38%, list=20%, signal=47%
REACTOME_REGULATION_OF_MRNA_STABILITY_BY_PROTEINS_THAT_BIND_AU_RICH_ELEMENTS	REACTOME_REGULATION_OF_MRNA_STABILITY_BY_PROTEINS_THAT_BIND_AU_RICH_ELEMENTS		26	0.353642	1.40503	0.0826667	0.387474	1	1890	tags=77%, list=47%, signal=145%
PID_PTP1B_PATHWAY	PID_PTP1B_PATHWAY		15	0.428154	1.40219	0.10804	0.391819	1	1050	tags=53%, list=26%, signal=72%
ACEVEDO_LIVER_CANCER_DN	ACEVEDO_LIVER_CANCER_DN		188	0.222632	1.40109	0.00729927	0.392032	1	1669	tags=55%, list=42%, signal=90%
PAPASPYRIDONOS_UNSTABLE_ATEROSCLEROTIC_PLAQUE_UP	PAPASPYRIDONOS_UNSTABLE_ATEROSCLEROTIC_PLAQUE_UP		25	0.355181	1.39588	0.0961039	0.401204	1	1397	tags=56%, list=35%, signal=85%
BROWNE_HCMV_INFECTION_1HR_UP	BROWNE_HCMV_INFECTION_1HR_UP		15	0.405514	1.39418	0.125628	0.402784	1	600	tags=33%, list=15%, signal=39%
KEGG_GLUTATHIONE_METABOLISM	KEGG_GLUTATHIONE_METABOLISM		15	0.417314	1.39391	0.11639	0.401324	1	1842	tags=80%, list=46%, signal=148%
GAVIN_FOXP3_TARGETS_CLUSTER_P7	GAVIN_FOXP3_TARGETS_CLUSTER_P7		28	0.34563	1.3933	0.0867209	0.400621	1	873	tags=43%, list=22%, signal=54%
WOOD_EBV_EBNA1_TARGETS_DN	WOOD_EBV_EBNA1_TARGETS_DN		19	0.381826	1.39212	0.112821	0.401083	1	1510	tags=74%, list=38%, signal=118%
YAO_TEMPORAL_RESPONSE_TO_PROGESTERONE_CLUSTER_10	YAO_TEMPORAL_RESPONSE_TO_PROGESTERONE_CLUSTER_10		21	0.362861	1.38671	0.103261	0.410696	1	2559	tags=100%, list=64%, signal=275%
WUNDER_INFLAMMATORY_RESPONSE_AND_CHOLESTEROL_UP	WUNDER_INFLAMMATORY_RESPONSE_AND_CHOLESTEROL_UP		24	0.356376	1.38626	0.094851	0.409718	1	1433	tags=63%, list=36%, signal=97%
JISON_SICKLE_CELL_DISEASE_UP	JISON_SICKLE_CELL_DISEASE_UP		76	0.267596	1.38574	0.032	0.408791	1	1681	tags=70%, list=42%, signal=118%
SEIDEN_ONCOGENESIS_BY_MET	SEIDEN_ONCOGENESIS_BY_MET		28	0.3416	1.38255	0.0914634	0.413836	1	2381	tags=93%, list=59%, signal=227%
YAGI_AML_SURVIVAL	YAGI_AML_SURVIVAL		26	0.344303	1.381	0.0864865	0.415373	1	746	tags=42%, list=19%, signal=52%
MIKKELSEN_IPS_LCP_WITH_H3K4ME3	MIKKELSEN_IPS_LCP_WITH_H3K4ME3		36	0.307996	1.37642	0.0828221	0.423211	1	586	tags=36%, list=15%, signal=42%
FURUKAWA_DUSP6_TARGETS_PCI35_UP	FURUKAWA_DUSP6_TARGETS_PCI35_UP		26	0.344339	1.37628	0.0978836	0.421578	1	436	tags=35%, list=11%, signal=39%
LEIN_MEDULLA_MARKERS	LEIN_MEDULLA_MARKERS		17	0.400259	1.37623	0.109726	0.419687	1	1404	tags=76%, list=35%, signal=117%
REACTOME_CYCLIN_A:CDK2_ASSOCIATED_EVENTS_AT_S_PHASE_ENTRY	REACTOME_CYCLIN_A:CDK2_ASSOCIATED_EVENTS_AT_S_PHASE_ENTRY		25	0.351076	1.3752	0.0859599	0.419884	1	2154	tags=84%, list=54%, signal=181%
BOQUEST_STEM_CELL_DN	BOQUEST_STEM_CELL_DN		55	0.279337	1.37402	0.0642857	0.420447	1	813	tags=40%, list=20%, signal=49%
WONG_ENDMETRIUM_CANCER_DN	WONG_ENDMETRIUM_CANCER_DN		18	0.383797	1.37281	0.125	0.421279	1	317	tags=39%, list=8%, signal=42%
REACTOME_BINDING_AND_UPTAKE_OF_LIGANDS_BY_SCAVENGER_RECEPTORS	REACTOME_BINDING_AND_UPTAKE_OF_LIGANDS_BY_SCAVENGER_RECEPTORS		17	0.39963	1.37218	0.111663	0.420847	1	520	tags=41%, list=13%, signal=47%
WANG_ESOPHAGUS_CANCER_VS_NORMAL_UP	WANG_ESOPHAGUS_CANCER_VS_NORMAL_UP		46	0.293593	1.37211	0.0632911	0.419015	1	709	tags=39%, list=18%, signal=47%
PID_CASPASE_PATHWAY	PID_CASPASE_PATHWAY		15	0.394758	1.37039	0.117073	0.420697	1	328	tags=27%, list=8%, signal=29%
REACTOME_G1_S_DNA_DAMAGE_CHECKPOINTS	REACTOME_G1_S_DNA_DAMAGE_CHECKPOINTS		18	0.386125	1.36874	0.121212	0.422221	1	1977	tags=83%, list=49%, signal=164%
SARRIO_EPITHELIAL_MESENCHYMAL_TRANSITION_DN	SARRIO_EPITHELIAL_MESENCHYMAL_TRANSITION_DN		64	0.269128	1.36754	0.0901961	0.422739	1	1152	tags=53%, list=29%, signal=73%
TORCHIA_TARGETS_OF_EWSR1_FLI1_FUSION_UP	TORCHIA_TARGETS_OF_EWSR1_FLI1_FUSION_UP		79	0.257216	1.36629	0.0441767	0.423289	1	753	tags=30%, list=19%, signal=37%
SASSON_RESPONSE_TO_GONADOTROPHINS_UP	SASSON_RESPONSE_TO_GONADOTROPHINS_UP		27	0.334233	1.36446	0.101928	0.425011	1	2316	tags=89%, list=58%, signal=209%
REACTOME_SCF_SKP2_MEDIATED_DEGRADATION_OF_P27_P21	REACTOME_SCF_SKP2_MEDIATED_DEGRADATION_OF_P27_P21		19	0.379289	1.36258	0.127321	0.426935	1	1977	tags=79%, list=49%, signal=155%
PID_ECADHERIN_STABILIZATION_PATHWAY	PID_ECADHERIN_STABILIZATION_PATHWAY		18	0.37989	1.36211	0.141791	0.426263	1	2490	tags=100%, list=62%, signal=263%
BECKER_TAMOXIFEN_RESISTANCE_UP	BECKER_TAMOXIFEN_RESISTANCE_UP		16	0.391988	1.36138	0.141026	0.42582	1	1201	tags=50%, list=30%, signal=71%
BIOCARTA_IL2RB_PATHWAY	BIOCARTA_IL2RB_PATHWAY		15	0.40611	1.36052	0.12114	0.425684	1	788	tags=33%, list=20%, signal=41%
GAL_LEUKEMIC_STEM_CELL_DN	GAL_LEUKEMIC_STEM_CELL_DN		60	0.272517	1.36042	0.0664062	0.423992	1	542	tags=25%, list=14%, signal=28%
REACTOME_REGULATION_OF_PTEN_STABILITY_AND_ACTIVITY	REACTOME_REGULATION_OF_PTEN_STABILITY_AND_ACTIVITY		20	0.372482	1.35995	0.101523	0.423108	1	1835	tags=75%, list=46%, signal=138%
GAVIN_FOXP3_TARGETS_CLUSTER_T4	GAVIN_FOXP3_TARGETS_CLUSTER_T4		31	0.329819	1.3571	0.0944625	0.427536	1	675	tags=29%, list=17%, signal=35%
REACTOME_ACTIVATION_OF_APC_C_AND_APC_C:CDC20_MEDIATED_DEGRADATION_OF_MITOTIC_PROTEINS	REACTOME_ACTIVATION_OF_APC_C_AND_APC_C:CDC20_MEDIATED_DEGRADATION_OF_MITOTIC_PROTEINS		17	0.388248	1.3545	0.0894737	0.43141	1	1835	tags=76%, list=46%, signal=141%
KEGG_HYPERTROPHIC_CARDIOMYOPATHY_HCM	KEGG_HYPERTROPHIC_CARDIOMYOPATHY_HCM		17	0.395988	1.3539	0.128609	0.430963	1	1117	tags=53%, list=28%, signal=73%
ANASTASSIOU_MULTICANCER_INVASIVENESS_SIGNATURE	ANASTASSIOU_MULTICANCER_INVASIVENESS_SIGNATURE		22	0.353364	1.35319	0.110145	0.430643	1	337	tags=36%, list=8%, signal=39%
ZAMORA_NOS2_TARGETS_DN	ZAMORA_NOS2_TARGETS_DN		33	0.309272	1.35261	0.0959752	0.430037	1	1404	tags=58%, list=35%, signal=88%
PETROVA_ENDOTHELIUM_LYMPHATIC_VS_BLOOD_DN	PETROVA_ENDOTHELIUM_LYMPHATIC_VS_BLOOD_DN		58	0.276034	1.35055	0.0744681	0.432637	1	1340	tags=53%, list=33%, signal=79%
HOFFMANN_LARGE_TO_SMALL_PRE_BII_LYMPHOCYTE_DN	HOFFMANN_LARGE_TO_SMALL_PRE_BII_LYMPHOCYTE_DN		15	0.393079	1.35004	0.140351	0.431953	1	1404	tags=67%, list=35%, signal=102%
VANHARANTA_UTERINE_FIBROID_DN	VANHARANTA_UTERINE_FIBROID_DN		30	0.328998	1.34931	0.125	0.431834	1	1049	tags=53%, list=26%, signal=72%
LIM_MAMMARY_LUMINAL_MATURE_UP	LIM_MAMMARY_LUMINAL_MATURE_UP		33	0.305891	1.34921	0.0925373	0.430213	1	1012	tags=42%, list=25%, signal=56%
CORRE_MULTIPLE_MYELOMA_DN	CORRE_MULTIPLE_MYELOMA_DN		22	0.345823	1.34913	0.114846	0.428552	1	1078	tags=50%, list=27%, signal=68%
LI_INDUCED_T_TO_NATURAL_KILLER_UP	LI_INDUCED_T_TO_NATURAL_KILLER_UP		99	0.248809	1.34861	0.0484581	0.427983	1	765	tags=31%, list=19%, signal=38%
ZHOU_TNF_SIGNALING_4HR	ZHOU_TNF_SIGNALING_4HR		23	0.351618	1.34698	0.115169	0.429974	1	1808	tags=74%, list=45%, signal=134%
SASAI_RESISTANCE_TO_NEOPLASTIC_TRANSFROMATION	SASAI_RESISTANCE_TO_NEOPLASTIC_TRANSFROMATION		25	0.345069	1.34435	0.112637	0.433713	1	721	tags=40%, list=18%, signal=48%
TURASHVILI_BREAST_NORMAL_DUCTAL_VS_LOBULAR_UP	TURASHVILI_BREAST_NORMAL_DUCTAL_VS_LOBULAR_UP		16	0.39095	1.34318	0.156164	0.434438	1	746	tags=38%, list=19%, signal=46%
PACHER_TARGETS_OF_IGF1_AND_IGF2_UP	PACHER_TARGETS_OF_IGF1_AND_IGF2_UP		17	0.384074	1.34246	0.131707	0.434394	1	706	tags=47%, list=18%, signal=57%
ACEVEDO_NORMAL_TISSUE_ADJACENT_TO_LIVER_TUMOR_DN	ACEVEDO_NORMAL_TISSUE_ADJACENT_TO_LIVER_TUMOR_DN		116	0.231432	1.34241	0.0480349	0.43272	1	853	tags=25%, list=21%, signal=31%
BOYLAN_MULTIPLE_MYELOMA_C_D_DN	BOYLAN_MULTIPLE_MYELOMA_C_D_DN		90	0.242604	1.33879	0.0553191	0.438659	1	1194	tags=48%, list=30%, signal=67%
REACTOME_SIGNALING_BY_INTERLEUKINS	REACTOME_SIGNALING_BY_INTERLEUKINS		163	0.225303	1.33682	0.0408163	0.441318	1	1170	tags=40%, list=29%, signal=54%
HUANG_DASATINIB_RESISTANCE_UP	HUANG_DASATINIB_RESISTANCE_UP		33	0.311973	1.3351	0.116564	0.443147	1	1203	tags=58%, list=30%, signal=82%
BIOCARTA_HIVNEF_PATHWAY	BIOCARTA_HIVNEF_PATHWAY		18	0.373441	1.335	0.140351	0.441551	1	2354	tags=94%, list=59%, signal=228%
KANNAN_TP53_TARGETS_UP	KANNAN_TP53_TARGETS_UP		18	0.378827	1.33495	0.134663	0.439895	1	768	tags=44%, list=19%, signal=55%
RODWELL_AGING_KIDNEY_UP	RODWELL_AGING_KIDNEY_UP		140	0.22636	1.33419	0.0229885	0.439819	1	404	tags=22%, list=10%, signal=24%
BYSTROEM_CORRELATED_WITH_IL5_DN	BYSTROEM_CORRELATED_WITH_IL5_DN		19	0.37423	1.32752	0.139108	0.452684	1	2277	tags=95%, list=57%, signal=218%
CREIGHTON_ENDOCRINE_THERAPY_RESISTANCE_2	CREIGHTON_ENDOCRINE_THERAPY_RESISTANCE_2		85	0.250747	1.3271	0.0707547	0.451868	1	904	tags=39%, list=23%, signal=49%
ROSS_AML_WITH_PML_RARA_FUSION	ROSS_AML_WITH_PML_RARA_FUSION		25	0.341476	1.32397	0.132394	0.457137	1	454	tags=32%, list=11%, signal=36%
MATZUK_SPERMATOZOA	MATZUK_SPERMATOZOA		21	0.357443	1.32219	0.152231	0.459216	1	1277	tags=71%, list=32%, signal=104%
REACTOME_SLC_MEDIATED_TRANSMEMBRANE_TRANSPORT	REACTOME_SLC_MEDIATED_TRANSMEMBRANE_TRANSPORT		65	0.262378	1.31897	0.0821429	0.464822	1	586	tags=29%, list=15%, signal=34%
SASSON_RESPONSE_TO_FORSKOLIN_UP	SASSON_RESPONSE_TO_FORSKOLIN_UP		26	0.331818	1.31856	0.136499	0.463914	1	2316	tags=88%, list=58%, signal=208%
SEITZ_NEOPLASTIC_TRANSFORMATION_BY_8P_DELETION_UP	SEITZ_NEOPLASTIC_TRANSFORMATION_BY_8P_DELETION_UP		31	0.31446	1.31644	0.127168	0.466913	1	916	tags=52%, list=23%, signal=66%
WALLACE_PROSTATE_CANCER_RACE_UP	WALLACE_PROSTATE_CANCER_RACE_UP		70	0.263072	1.31489	0.108	0.468884	1	790	tags=37%, list=20%, signal=45%
KEGG_OXIDATIVE_PHOSPHORYLATION	KEGG_OXIDATIVE_PHOSPHORYLATION		17	0.376936	1.31455	0.146552	0.467869	1	2210	tags=88%, list=55%, signal=196%
KOKKINAKIS_METHIONINE_DEPRIVATION_48HR_DN	KOKKINAKIS_METHIONINE_DEPRIVATION_48HR_DN		17	0.380504	1.31211	0.160377	0.471208	1	1501	tags=71%, list=37%, signal=112%
GAVIN_FOXP3_TARGETS_CLUSTER_T7	GAVIN_FOXP3_TARGETS_CLUSTER_T7		22	0.349211	1.3116	0.142458	0.470568	1	1514	tags=64%, list=38%, signal=102%
HERNANDEZ_MITOTIC_ARREST_BY_DOCETAXEL_2_UP	HERNANDEZ_MITOTIC_ARREST_BY_DOCETAXEL_2_UP		23	0.338373	1.31002	0.150685	0.472365	1	390	tags=30%, list=10%, signal=34%
DASU_IL6_SIGNALING_UP	DASU_IL6_SIGNALING_UP		19	0.366433	1.30887	0.15	0.473224	1	931	tags=47%, list=23%, signal=61%
MCCLUNG_CREB1_TARGETS_UP	MCCLUNG_CREB1_TARGETS_UP		30	0.313884	1.30528	0.127841	0.480078	1	913	tags=40%, list=23%, signal=51%
REACTOME_CDK_MEDIATED_PHOSPHORYLATION_AND_REMOVAL_OF_CDC6	REACTOME_CDK_MEDIATED_PHOSPHORYLATION_AND_REMOVAL_OF_CDC6		19	0.370943	1.3027	0.146597	0.484696	1	2333	tags=95%, list=58%, signal=226%
ZHANG_TARGETS_OF_EWSR1_FLI1_FUSION	ZHANG_TARGETS_OF_EWSR1_FLI1_FUSION		33	0.309951	1.3021	0.145251	0.484388	1	1013	tags=52%, list=25%, signal=68%
SMID_BREAST_CANCER_RELAPSE_IN_BONE_UP	SMID_BREAST_CANCER_RELAPSE_IN_BONE_UP		28	0.313054	1.29998	0.143713	0.487306	1	1152	tags=61%, list=29%, signal=85%
SWEET_LUNG_CANCER_KRAS_UP	SWEET_LUNG_CANCER_KRAS_UP		136	0.221075	1.29882	0.0418848	0.488137	1	1298	tags=43%, list=32%, signal=61%
ZHENG_FOXP3_TARGETS_IN_THYMUS_UP	ZHENG_FOXP3_TARGETS_IN_THYMUS_UP		58	0.262841	1.29514	0.0981818	0.495287	1	1094	tags=38%, list=27%, signal=51%
SMIRNOV_RESPONSE_TO_IR_2HR_UP	SMIRNOV_RESPONSE_TO_IR_2HR_UP		18	0.364983	1.29464	0.135204	0.494514	1	913	tags=44%, list=23%, signal=57%
OSWALD_HEMATOPOIETIC_STEM_CELL_IN_COLLAGEN_GEL_UP	OSWALD_HEMATOPOIETIC_STEM_CELL_IN_COLLAGEN_GEL_UP		72	0.252627	1.28968	0.0874525	0.504957	1	788	tags=31%, list=20%, signal=37%
REACTOME_GLYCOSAMINOGLYCAN_METABOLISM	REACTOME_GLYCOSAMINOGLYCAN_METABOLISM		32	0.30741	1.28636	0.148036	0.511217	1	719	tags=31%, list=18%, signal=38%
LEE_LIVER_CANCER_SURVIVAL_UP	LEE_LIVER_CANCER_SURVIVAL_UP		49	0.264484	1.28608	0.118243	0.510053	1	543	tags=31%, list=14%, signal=35%
KERLEY_RESPONSE_TO_CISPLATIN_UP	KERLEY_RESPONSE_TO_CISPLATIN_UP		16	0.367577	1.28565	0.178744	0.509329	1	897	tags=56%, list=22%, signal=72%
PID_AVB3_INTEGRIN_PATHWAY	PID_AVB3_INTEGRIN_PATHWAY		28	0.313443	1.28358	0.147632	0.512495	1	575	tags=32%, list=14%, signal=37%
MARKEY_RB1_CHRONIC_LOF_DN	MARKEY_RB1_CHRONIC_LOF_DN		35	0.29931	1.28322	0.194842	0.511494	1	1049	tags=49%, list=26%, signal=65%
WIERENGA_STAT5A_TARGETS_GROUP2	WIERENGA_STAT5A_TARGETS_GROUP2		17	0.360597	1.28082	0.176923	0.515903	1	1348	tags=65%, list=34%, signal=97%
MORI_SMALL_PRE_BII_LYMPHOCYTE_UP	MORI_SMALL_PRE_BII_LYMPHOCYTE_UP		19	0.352686	1.27714	0.163102	0.523109	1	1304	tags=68%, list=33%, signal=101%
RODWELL_AGING_KIDNEY_NO_BLOOD_DN	RODWELL_AGING_KIDNEY_NO_BLOOD_DN		43	0.274778	1.27673	0.130841	0.522369	1	622	tags=26%, list=16%, signal=30%
WINNEPENNINCKX_MELANOMA_METASTASIS_UP	WINNEPENNINCKX_MELANOMA_METASTASIS_UP		50	0.274592	1.27645	0.154098	0.521182	1	2599	tags=94%, list=65%, signal=264%
SCHUETZ_BREAST_CANCER_DUCTAL_INVASIVE_DN	SCHUETZ_BREAST_CANCER_DUCTAL_INVASIVE_DN		33	0.297237	1.27484	0.157143	0.523513	1	999	tags=45%, list=25%, signal=60%
VANTVEER_BREAST_CANCER_ESR1_DN	VANTVEER_BREAST_CANCER_ESR1_DN		83	0.236113	1.27365	0.0896861	0.524584	1	660	tags=24%, list=16%, signal=28%
FRASOR_TAMOXIFEN_RESPONSE_UP	FRASOR_TAMOXIFEN_RESPONSE_UP		21	0.339303	1.27298	0.178862	0.524328	1	215	tags=14%, list=5%, signal=15%
HALMOS_CEBPA_TARGETS_UP	HALMOS_CEBPA_TARGETS_UP		24	0.325259	1.27275	0.147849	0.523134	1	733	tags=38%, list=18%, signal=46%
JAATINEN_HEMATOPOIETIC_STEM_CELL_DN	JAATINEN_HEMATOPOIETIC_STEM_CELL_DN		57	0.261906	1.27252	0.148014	0.521786	1	798	tags=42%, list=20%, signal=52%
JOHANSSON_GLIOMAGENESIS_BY_PDGFB_UP	JOHANSSON_GLIOMAGENESIS_BY_PDGFB_UP		18	0.355957	1.27049	0.178998	0.524963	1	983	tags=44%, list=25%, signal=59%
KLEIN_PRIMARY_EFFUSION_LYMPHOMA_UP	KLEIN_PRIMARY_EFFUSION_LYMPHOMA_UP		16	0.374272	1.2682	0.183771	0.52872	1	852	tags=38%, list=21%, signal=47%
REN_ALVEOLAR_RHABDOMYOSARCOMA_DN	REN_ALVEOLAR_RHABDOMYOSARCOMA_DN		179	0.205451	1.26793	0.034965	0.527608	1	1678	tags=59%, list=42%, signal=97%
BOYAULT_LIVER_CANCER_SUBCLASS_G123_DN	BOYAULT_LIVER_CANCER_SUBCLASS_G123_DN		17	0.356409	1.26743	0.199488	0.526957	1	1013	tags=47%, list=25%, signal=63%
PID_VEGFR1_2_PATHWAY	PID_VEGFR1_2_PATHWAY		26	0.31391	1.26609	0.148368	0.52849	1	2591	tags=96%, list=65%, signal=270%
NEMETH_INFLAMMATORY_RESPONSE_LPS_UP	NEMETH_INFLAMMATORY_RESPONSE_LPS_UP		29	0.310824	1.26493	0.181572	0.529741	1	1233	tags=48%, list=31%, signal=69%
ZHOU_INFLAMMATORY_RESPONSE_LPS_UP	ZHOU_INFLAMMATORY_RESPONSE_LPS_UP		106	0.231244	1.26479	0.0817308	0.528358	1	1108	tags=43%, list=28%, signal=58%
VERRECCHIA_EARLY_RESPONSE_TO_TGFB1	VERRECCHIA_EARLY_RESPONSE_TO_TGFB1		25	0.321565	1.26467	0.166667	0.526903	1	294	tags=24%, list=7%, signal=26%
WENG_POR_TARGETS_LIVER_UP	WENG_POR_TARGETS_LIVER_UP		17	0.371546	1.26453	0.191283	0.525374	1	1819	tags=82%, list=45%, signal=150%
REACTOME_INTERFERON_ALPHA_BETA_SIGNALING	REACTOME_INTERFERON_ALPHA_BETA_SIGNALING		28	0.316895	1.26427	0.162393	0.524287	1	1628	tags=68%, list=41%, signal=114%
KEGG_HEMATOPOIETIC_CELL_LINEAGE	KEGG_HEMATOPOIETIC_CELL_LINEAGE		19	0.348192	1.2616	0.164021	0.529133	1	634	tags=47%, list=16%, signal=56%
LIANG_SILENCED_BY_METHYLATION_2	LIANG_SILENCED_BY_METHYLATION_2		21	0.337854	1.26108	0.179104	0.528563	1	748	tags=48%, list=19%, signal=58%
SHAFFER_IRF4_TARGETS_IN_PLASMA_CELL_VS_MATURE_B_LYMPHOCYTE	SHAFFER_IRF4_TARGETS_IN_PLASMA_CELL_VS_MATURE_B_LYMPHOCYTE		27	0.314788	1.26097	0.148045	0.527113	1	1753	tags=63%, list=44%, signal=111%
BROWNE_HCMV_INFECTION_30MIN_DN	BROWNE_HCMV_INFECTION_30MIN_DN		30	0.294847	1.26064	0.153374	0.526184	1	830	tags=30%, list=21%, signal=38%
CARD_MIR302A_TARGETS	CARD_MIR302A_TARGETS		23	0.330584	1.25928	0.179063	0.527576	1	1050	tags=48%, list=26%, signal=64%
SMIRNOV_RESPONSE_TO_IR_6HR_UP	SMIRNOV_RESPONSE_TO_IR_6HR_UP		48	0.269811	1.25827	0.149153	0.528267	1	895	tags=38%, list=22%, signal=48%
SHETH_LIVER_CANCER_VS_TXNIP_LOSS_PAM5	SHETH_LIVER_CANCER_VS_TXNIP_LOSS_PAM5		19	0.348993	1.25794	0.18306	0.527356	1	688	tags=47%, list=17%, signal=57%
GHANDHI_DIRECT_IRRADIATION_UP	GHANDHI_DIRECT_IRRADIATION_UP		27	0.312062	1.25751	0.17033	0.526749	1	399	tags=30%, list=10%, signal=33%
JAZAG_TGFB1_SIGNALING_VIA_SMAD4_DN	JAZAG_TGFB1_SIGNALING_VIA_SMAD4_DN		15	0.377802	1.2547	0.193878	0.531959	1	191	tags=27%, list=5%, signal=28%
KEGG_VIRAL_MYOCARDITIS	KEGG_VIRAL_MYOCARDITIS		16	0.372766	1.25439	0.209246	0.530978	1	1117	tags=63%, list=28%, signal=86%
CASORELLI_ACUTE_PROMYELOCYTIC_LEUKEMIA_UP	CASORELLI_ACUTE_PROMYELOCYTIC_LEUKEMIA_UP		49	0.262097	1.25387	0.138983	0.530527	1	1092	tags=41%, list=27%, signal=55%
WESTON_VEGFA_TARGETS	WESTON_VEGFA_TARGETS		28	0.303251	1.2517	0.171598	0.53447	1	531	tags=36%, list=13%, signal=41%
REACTOME_PHASE_II_CONJUGATION_OF_COMPOUNDS	REACTOME_PHASE_II_CONJUGATION_OF_COMPOUNDS		25	0.321741	1.24981	0.177914	0.537425	1	626	tags=28%, list=16%, signal=33%
BERTUCCI_MEDULLARY_VS_DUCTAL_BREAST_CANCER_DN	BERTUCCI_MEDULLARY_VS_DUCTAL_BREAST_CANCER_DN		50	0.268651	1.24964	0.135037	0.536196	1	502	tags=24%, list=13%, signal=27%
RODRIGUES_THYROID_CARCINOMA_DN	RODRIGUES_THYROID_CARCINOMA_DN		31	0.290657	1.24823	0.197222	0.5381	1	680	tags=32%, list=17%, signal=39%
CADWELL_ATG16L1_TARGETS_UP	CADWELL_ATG16L1_TARGETS_UP		23	0.31696	1.24809	0.20442	0.53676	1	482	tags=30%, list=12%, signal=34%
FOSTER_TOLERANT_MACROPHAGE_UP	FOSTER_TOLERANT_MACROPHAGE_UP		54	0.258096	1.24739	0.148515	0.536749	1	1298	tags=46%, list=32%, signal=68%
ZHAN_MULTIPLE_MYELOMA_LB_UP	ZHAN_MULTIPLE_MYELOMA_LB_UP		17	0.358215	1.24735	0.206549	0.53518	1	458	tags=35%, list=11%, signal=40%
REACTOME_GLUCOSE_METABOLISM	REACTOME_GLUCOSE_METABOLISM		17	0.358071	1.24667	0.177419	0.535038	1	2292	tags=94%, list=57%, signal=219%
JIANG_HYPOXIA_CANCER	JIANG_HYPOXIA_CANCER		25	0.326066	1.2434	0.167155	0.541515	1	2237	tags=84%, list=56%, signal=189%
KOYAMA_SEMA3B_TARGETS_DN	KOYAMA_SEMA3B_TARGETS_DN		109	0.218407	1.24251	0.0985222	0.542125	1	1265	tags=46%, list=32%, signal=65%
ODONNELL_TARGETS_OF_MYC_AND_TFRC_UP	ODONNELL_TARGETS_OF_MYC_AND_TFRC_UP		24	0.314587	1.23917	0.221239	0.548752	1	628	tags=42%, list=16%, signal=49%
REACTOME_DISORDERS_OF_TRANSMEMBRANE_TRANSPORTERS	REACTOME_DISORDERS_OF_TRANSMEMBRANE_TRANSPORTERS		42	0.271642	1.23912	0.166124	0.547166	1	1684	tags=64%, list=42%, signal=110%
KEGG_LYSOSOME	KEGG_LYSOSOME		49	0.263341	1.23755	0.13468	0.549781	1	2344	tags=88%, list=59%, signal=209%
BILBAN_B_CLL_LPL_DN	BILBAN_B_CLL_LPL_DN		15	0.366763	1.23125	0.241206	0.564265	1	1233	tags=60%, list=31%, signal=86%
LAU_APOPTOSIS_CDKN2A_UP	LAU_APOPTOSIS_CDKN2A_UP		20	0.333543	1.23074	0.190104	0.563654	1	319	tags=15%, list=8%, signal=16%
MARSON_FOXP3_TARGETS_DN	MARSON_FOXP3_TARGETS_DN		17	0.34801	1.23041	0.218045	0.562715	1	739	tags=35%, list=18%, signal=43%
NGUYEN_NOTCH1_TARGETS_DN	NGUYEN_NOTCH1_TARGETS_DN		29	0.30182	1.22957	0.198276	0.56304	1	1688	tags=69%, list=42%, signal=118%
CHANG_IMMORTALIZED_BY_HPV31_DN	CHANG_IMMORTALIZED_BY_HPV31_DN		22	0.32336	1.22911	0.194595	0.562356	1	873	tags=41%, list=22%, signal=52%
REACTOME_RAB_GERANYLGERANYLATION	REACTOME_RAB_GERANYLGERANYLATION		21	0.328014	1.22794	0.202469	0.563747	1	1560	tags=67%, list=39%, signal=109%
REACTOME_ASSEMBLY_OF_COLLAGEN_FIBRILS_AND_OTHER_MULTIMERIC_STRUCTURES	REACTOME_ASSEMBLY_OF_COLLAGEN_FIBRILS_AND_OTHER_MULTIMERIC_STRUCTURES		19	0.34309	1.22678	0.220297	0.565052	1	294	tags=26%, list=7%, signal=28%
KAUFFMANN_MELANOMA_RELAPSE_UP	KAUFFMANN_MELANOMA_RELAPSE_UP		16	0.357944	1.22623	0.210918	0.564811	1	2298	tags=94%, list=57%, signal=219%
REACTOME_METABOLISM_OF_VITAMINS_AND_COFACTORS	REACTOME_METABOLISM_OF_VITAMINS_AND_COFACTORS		57	0.257195	1.22561	0.177606	0.564583	1	1169	tags=46%, list=29%, signal=63%
JI_RESPONSE_TO_FSH_UP	JI_RESPONSE_TO_FSH_UP		30	0.294237	1.22547	0.197222	0.563214	1	756	tags=40%, list=19%, signal=49%
RAGHAVACHARI_PLATELET_SPECIFIC_GENES	RAGHAVACHARI_PLATELET_SPECIFIC_GENES		22	0.327142	1.224	0.215385	0.565334	1	464	tags=27%, list=12%, signal=31%
FONTAINE_FOLLICULAR_THYROID_ADENOMA_DN	FONTAINE_FOLLICULAR_THYROID_ADENOMA_DN		16	0.354215	1.2234	0.220551	0.565241	1	1099	tags=56%, list=27%, signal=77%
KEGG_ADIPOCYTOKINE_SIGNALING_PATHWAY	KEGG_ADIPOCYTOKINE_SIGNALING_PATHWAY		20	0.33975	1.22261	0.223919	0.565651	1	1051	tags=60%, list=26%, signal=81%
LI_WILMS_TUMOR_VS_FETAL_KIDNEY_2_DN	LI_WILMS_TUMOR_VS_FETAL_KIDNEY_2_DN		22	0.319626	1.22179	0.216617	0.566188	1	1152	tags=55%, list=29%, signal=76%
BROWN_MYELOID_CELL_DEVELOPMENT_UP	BROWN_MYELOID_CELL_DEVELOPMENT_UP		49	0.256295	1.22173	0.16726	0.564658	1	913	tags=33%, list=23%, signal=42%
HUANG_GATA2_TARGETS_DN	HUANG_GATA2_TARGETS_DN		34	0.280061	1.22125	0.194175	0.564184	1	482	tags=18%, list=12%, signal=20%
MCMURRAY_TP53_HRAS_COOPERATION_RESPONSE_DN	MCMURRAY_TP53_HRAS_COOPERATION_RESPONSE_DN		19	0.332204	1.22057	0.213333	0.564236	1	768	tags=47%, list=19%, signal=58%
REACTOME_REGULATION_OF_MITOTIC_CELL_CYCLE	REACTOME_REGULATION_OF_MITOTIC_CELL_CYCLE		21	0.317972	1.22049	0.193461	0.56284	1	2417	tags=90%, list=60%, signal=227%
KUMAR_AUTOPHAGY_NETWORK	KUMAR_AUTOPHAGY_NETWORK		15	0.355604	1.21865	0.224344	0.565984	1	1765	tags=67%, list=44%, signal=119%
RASHI_RESPONSE_TO_IONIZING_RADIATION_2	RASHI_RESPONSE_TO_IONIZING_RADIATION_2		50	0.258978	1.21851	0.191824	0.564673	1	1067	tags=40%, list=27%, signal=54%
MATSUDA_NATURAL_KILLER_DIFFERENTIATION	MATSUDA_NATURAL_KILLER_DIFFERENTIATION		117	0.217395	1.21556	0.131579	0.570782	1	657	tags=26%, list=16%, signal=30%
CERVERA_SDHB_TARGETS_2	CERVERA_SDHB_TARGETS_2		47	0.262881	1.21536	0.178451	0.569587	1	539	tags=30%, list=13%, signal=34%
LEI_MYB_TARGETS	LEI_MYB_TARGETS		115	0.210074	1.21414	0.140271	0.570871	1	1258	tags=48%, list=31%, signal=68%
LIU_VAV3_PROSTATE_CARCINOGENESIS_UP	LIU_VAV3_PROSTATE_CARCINOGENESIS_UP		32	0.281778	1.21183	0.178977	0.575139	1	759	tags=38%, list=19%, signal=46%
VERHAAK_AML_WITH_NPM1_MUTATED_UP	VERHAAK_AML_WITH_NPM1_MUTATED_UP		66	0.2403	1.21142	0.150943	0.574507	1	733	tags=36%, list=18%, signal=44%
PLASARI_TGFB1_TARGETS_10HR_UP	PLASARI_TGFB1_TARGETS_10HR_UP		69	0.240298	1.21066	0.158088	0.574858	1	768	tags=32%, list=19%, signal=39%
LEE_TARGETS_OF_PTCH1_AND_SUFU_DN	LEE_TARGETS_OF_PTCH1_AND_SUFU_DN		18	0.340667	1.2103	0.223618	0.574198	1	412	tags=28%, list=10%, signal=31%
REACTOME_COLLAGEN_DEGRADATION	REACTOME_COLLAGEN_DEGRADATION		20	0.327741	1.20974	0.239401	0.573951	1	32	tags=15%, list=1%, signal=15%
TURASHVILI_BREAST_DUCTAL_CARCINOMA_VS_DUCTAL_NORMAL_UP	TURASHVILI_BREAST_DUCTAL_CARCINOMA_VS_DUCTAL_NORMAL_UP		17	0.340279	1.20894	0.244737	0.574187	1	294	tags=24%, list=7%, signal=25%
WARTERS_RESPONSE_TO_IR_SKIN	WARTERS_RESPONSE_TO_IR_SKIN		23	0.321843	1.20883	0.225543	0.572759	1	1158	tags=48%, list=29%, signal=67%
REACTOME_REGULATION_OF_CHOLESTEROL_BIOSYNTHESIS_BY_SREBP_SREBF	REACTOME_REGULATION_OF_CHOLESTEROL_BIOSYNTHESIS_BY_SREBP_SREBF		22	0.32418	1.20161	0.229947	0.589883	1	1685	tags=59%, list=42%, signal=101%
SAKAI_CHRONIC_HEPATITIS_VS_LIVER_CANCER_UP	SAKAI_CHRONIC_HEPATITIS_VS_LIVER_CANCER_UP		24	0.304844	1.19986	0.231405	0.59289	1	2078	tags=79%, list=52%, signal=164%
RIZKI_TUMOR_INVASIVENESS_2D_DN	RIZKI_TUMOR_INVASIVENESS_2D_DN		16	0.356021	1.19819	0.238845	0.595599	1	720	tags=38%, list=18%, signal=46%
REACTOME_SIGNALING_BY_NOTCH4	REACTOME_SIGNALING_BY_NOTCH4		23	0.310542	1.19787	0.224432	0.594696	1	1684	tags=65%, list=42%, signal=112%
SHAFFER_IRF4_TARGETS_IN_MYELOMA_VS_MATURE_B_LYMPHOCYTE	SHAFFER_IRF4_TARGETS_IN_MYELOMA_VS_MATURE_B_LYMPHOCYTE		44	0.255657	1.19609	0.19281	0.597657	1	1753	tags=57%, list=44%, signal=100%
BHATI_G2M_ARREST_BY_2METHOXYESTRADIOL_UP	BHATI_G2M_ARREST_BY_2METHOXYESTRADIOL_UP		45	0.256854	1.19377	0.199346	0.602174	1	1007	tags=38%, list=25%, signal=50%
YAUCH_HEDGEHOG_SIGNALING_PARACRINE_UP	YAUCH_HEDGEHOG_SIGNALING_PARACRINE_UP		21	0.313691	1.19374	0.23224	0.600594	1	70	tags=19%, list=2%, signal=19%
TURASHVILI_BREAST_LOBULAR_CARCINOMA_VS_LOBULAR_NORMAL_DN	TURASHVILI_BREAST_LOBULAR_CARCINOMA_VS_LOBULAR_NORMAL_DN		25	0.302176	1.19199	0.203077	0.603696	1	317	tags=28%, list=8%, signal=30%
REACTOME_APC_C:CDH1_MEDIATED_DEGRADATION_OF_CDC20_AND_OTHER_APC_C:CDH1_TARGETED_PROTEINS_IN_LATE_MITOSIS_EARLY_G1	REACTOME_APC_C:CDH1_MEDIATED_DEGRADATION_OF_CDC20_AND_OTHER_APC_C:CDH1_TARGETED_PROTEINS_IN_LATE_MITOSIS_EARLY_G1		19	0.33548	1.19072	0.235589	0.605158	1	1835	tags=68%, list=46%, signal=126%
GOTTWEIN_TARGETS_OF_KSHV_MIR_K12_11	GOTTWEIN_TARGETS_OF_KSHV_MIR_K12_11		20	0.322631	1.18893	0.239401	0.60807	1	2548	tags=95%, list=64%, signal=260%
REACTOME_PROTEIN_PROTEIN_INTERACTIONS_AT_SYNAPSES	REACTOME_PROTEIN_PROTEIN_INTERACTIONS_AT_SYNAPSES		15	0.361999	1.18867	0.273902	0.607093	1	731	tags=40%, list=18%, signal=49%
REACTOME_NEUTROPHIL_DEGRANULATION	REACTOME_NEUTROPHIL_DEGRANULATION		147	0.202354	1.18714	0.15625	0.609261	1	1594	tags=52%, list=40%, signal=84%
REACTOME_ACTIVATION_OF_GENE_EXPRESSION_BY_SREBF_SREBP	REACTOME_ACTIVATION_OF_GENE_EXPRESSION_BY_SREBF_SREBP		18	0.329576	1.17789	0.262599	0.632654	1	1685	tags=61%, list=42%, signal=105%
DAVICIONI_PAX_FOXO1_SIGNATURE_IN_ARMS_UP	DAVICIONI_PAX_FOXO1_SIGNATURE_IN_ARMS_UP		24	0.304558	1.17619	0.251397	0.635635	1	618	tags=33%, list=15%, signal=39%
GINESTIER_BREAST_CANCER_ZNF217_AMPLIFIED_UP	GINESTIER_BREAST_CANCER_ZNF217_AMPLIFIED_UP		20	0.3155	1.17596	0.256684	0.634472	1	2250	tags=90%, list=56%, signal=204%
HOEBEKE_LYMPHOID_STEM_CELL_UP	HOEBEKE_LYMPHOID_STEM_CELL_UP		20	0.319928	1.17562	0.25876	0.633636	1	787	tags=30%, list=20%, signal=37%
LIAN_LIPA_TARGETS_3M	LIAN_LIPA_TARGETS_3M		15	0.346558	1.17537	0.274559	0.632543	1	436	tags=33%, list=11%, signal=37%
KEGG_GLYCINE_SERINE_AND_THREONINE_METABOLISM	KEGG_GLYCINE_SERINE_AND_THREONINE_METABOLISM		16	0.340021	1.17494	0.262136	0.632103	1	696	tags=31%, list=17%, signal=38%
YAGI_AML_WITH_T_9_11_TRANSLOCATION	YAGI_AML_WITH_T_9_11_TRANSLOCATION		33	0.278898	1.17403	0.22029	0.632913	1	804	tags=30%, list=20%, signal=38%
SAGIV_CD24_TARGETS_DN	SAGIV_CD24_TARGETS_DN		19	0.321539	1.17135	0.255155	0.638636	1	1449	tags=68%, list=36%, signal=107%
PHONG_TNF_RESPONSE_NOT_VIA_P38	PHONG_TNF_RESPONSE_NOT_VIA_P38		142	0.203646	1.17133	0.126374	0.63696	1	710	tags=25%, list=18%, signal=30%
MARTIN_VIRAL_GPCR_SIGNALING_UP	MARTIN_VIRAL_GPCR_SIGNALING_UP		19	0.324215	1.17044	0.26601	0.637629	1	369	tags=26%, list=9%, signal=29%
PID_HES_HEY_PATHWAY	PID_HES_HEY_PATHWAY		15	0.352247	1.16975	0.240506	0.63777	1	1094	tags=47%, list=27%, signal=64%
REACTOME_SIGNALING_BY_NON_RECEPTOR_TYROSINE_KINASES	REACTOME_SIGNALING_BY_NON_RECEPTOR_TYROSINE_KINASES		21	0.304841	1.16901	0.260982	0.638147	1	2628	tags=95%, list=66%, signal=275%
ZHONG_SECRETOME_OF_LUNG_CANCER_AND_MACROPHAGE	ZHONG_SECRETOME_OF_LUNG_CANCER_AND_MACROPHAGE		28	0.286333	1.16765	0.238606	0.640086	1	920	tags=36%, list=23%, signal=46%
BECKER_TAMOXIFEN_RESISTANCE_DN	BECKER_TAMOXIFEN_RESISTANCE_DN		24	0.306591	1.1674	0.269634	0.639112	1	1071	tags=42%, list=27%, signal=57%
SENESE_HDAC1_TARGETS_UP	SENESE_HDAC1_TARGETS_UP		150	0.194989	1.1671	0.164557	0.638269	1	1465	tags=43%, list=37%, signal=66%
REACTOME_TRANS_GOLGI_NETWORK_VESICLE_BUDDING	REACTOME_TRANS_GOLGI_NETWORK_VESICLE_BUDDING		25	0.293674	1.16706	0.247706	0.636714	1	2378	tags=92%, list=59%, signal=225%
BROWNE_HCMV_INFECTION_4HR_UP	BROWNE_HCMV_INFECTION_4HR_UP		19	0.326473	1.16646	0.248718	0.636724	1	916	tags=42%, list=23%, signal=54%
GRAHAM_NORMAL_QUIESCENT_VS_NORMAL_DIVIDING_DN	GRAHAM_NORMAL_QUIESCENT_VS_NORMAL_DIVIDING_DN		23	0.305719	1.16567	0.252747	0.637139	1	2298	tags=87%, list=57%, signal=203%
REACTOME_BMAL1:CLOCK_NPAS2_ACTIVATES_CIRCADIAN_GENE_EXPRESSION	REACTOME_BMAL1:CLOCK_NPAS2_ACTIVATES_CIRCADIAN_GENE_EXPRESSION		18	0.325809	1.16479	0.265363	0.637899	1	808	tags=44%, list=20%, signal=55%
OKUMURA_INFLAMMATORY_RESPONSE_LPS	OKUMURA_INFLAMMATORY_RESPONSE_LPS		59	0.233292	1.163	0.232082	0.641143	1	923	tags=36%, list=23%, signal=46%
NAKAMURA_CANCER_MICROENVIRONMENT_DN	NAKAMURA_CANCER_MICROENVIRONMENT_DN		18	0.329088	1.1624	0.277333	0.641168	1	710	tags=33%, list=18%, signal=40%
PROVENZANI_METASTASIS_DN	PROVENZANI_METASTASIS_DN		53	0.246004	1.16239	0.214533	0.639526	1	1295	tags=53%, list=32%, signal=77%
TURASHVILI_BREAST_DUCTAL_CARCINOMA_VS_LOBULAR_NORMAL_UP	TURASHVILI_BREAST_DUCTAL_CARCINOMA_VS_LOBULAR_NORMAL_UP		25	0.29158	1.16197	0.279006	0.639042	1	294	tags=16%, list=7%, signal=17%
RODRIGUES_THYROID_CARCINOMA_POORLY_DIFFERENTIATED_UP	RODRIGUES_THYROID_CARCINOMA_POORLY_DIFFERENTIATED_UP		180	0.193251	1.16133	0.150327	0.63907	1	2089	tags=72%, list=52%, signal=143%
MORI_PLASMA_CELL_UP	MORI_PLASMA_CELL_UP		18	0.322819	1.15751	0.253165	0.648047	1	2406	tags=94%, list=60%, signal=235%
PID_CMYB_PATHWAY	PID_CMYB_PATHWAY		29	0.271525	1.15534	0.257143	0.652212	1	323	tags=21%, list=8%, signal=22%
ZHENG_IL22_SIGNALING_UP	ZHENG_IL22_SIGNALING_UP		18	0.326486	1.1545	0.291105	0.652859	1	273	tags=28%, list=7%, signal=30%
KIM_BIPOLAR_DISORDER_OLIGODENDROCYTE_DENSITY_CORR_UP	KIM_BIPOLAR_DISORDER_OLIGODENDROCYTE_DENSITY_CORR_UP		155	0.188778	1.1532	0.178571	0.654916	1	2371	tags=79%, list=59%, signal=187%
DURAND_STROMA_NS_UP	DURAND_STROMA_NS_UP		52	0.246033	1.15308	0.231013	0.653522	1	871	tags=38%, list=22%, signal=49%
PID_SHP2_PATHWAY	PID_SHP2_PATHWAY		19	0.307583	1.15199	0.275766	0.654751	1	674	tags=26%, list=17%, signal=31%
GAJATE_RESPONSE_TO_TRABECTEDIN_UP	GAJATE_RESPONSE_TO_TRABECTEDIN_UP		34	0.268062	1.1515	0.28115	0.654516	1	997	tags=47%, list=25%, signal=62%
KEGG_LEISHMANIA_INFECTION	KEGG_LEISHMANIA_INFECTION		17	0.327395	1.15129	0.274809	0.653451	1	1547	tags=65%, list=39%, signal=105%
HOEBEKE_LYMPHOID_STEM_CELL_DN	HOEBEKE_LYMPHOID_STEM_CELL_DN		27	0.288588	1.14966	0.294118	0.656255	1	1090	tags=48%, list=27%, signal=66%
PETROVA_PROX1_TARGETS_DN	PETROVA_PROX1_TARGETS_DN		29	0.278414	1.14965	0.233236	0.65461	1	690	tags=31%, list=17%, signal=37%
KEGG_ARGININE_AND_PROLINE_METABOLISM	KEGG_ARGININE_AND_PROLINE_METABOLISM		19	0.320013	1.14883	0.27809	0.655232	1	1303	tags=53%, list=33%, signal=78%
BOSCO_TH1_CYTOTOXIC_MODULE	BOSCO_TH1_CYTOTOXIC_MODULE		21	0.305913	1.14819	0.283069	0.655398	1	1539	tags=67%, list=38%, signal=108%
ZWANG_CLASS_3_TRANSIENTLY_INDUCED_BY_EGF	ZWANG_CLASS_3_TRANSIENTLY_INDUCED_BY_EGF		91	0.211874	1.14812	0.218182	0.654025	1	1134	tags=37%, list=28%, signal=51%
LANDIS_BREAST_CANCER_PROGRESSION_UP	LANDIS_BREAST_CANCER_PROGRESSION_UP		19	0.316207	1.14713	0.272506	0.655122	1	939	tags=42%, list=23%, signal=55%
REACTOME_RAB_REGULATION_OF_TRAFFICKING	REACTOME_RAB_REGULATION_OF_TRAFFICKING		31	0.268885	1.14541	0.244444	0.658224	1	1561	tags=61%, list=39%, signal=100%
BOYAULT_LIVER_CANCER_SUBCLASS_G23_UP	BOYAULT_LIVER_CANCER_SUBCLASS_G23_UP		17	0.327632	1.14389	0.286842	0.660785	1	2265	tags=88%, list=57%, signal=202%
REACTOME_TRANSCRIPTIONAL_ACTIVATION_OF_MITOCHONDRIAL_BIOGENESIS	REACTOME_TRANSCRIPTIONAL_ACTIVATION_OF_MITOCHONDRIAL_BIOGENESIS		18	0.322794	1.14156	0.302872	0.665665	1	743	tags=28%, list=19%, signal=34%
ACOSTA_PROLIFERATION_INDEPENDENT_MYC_TARGETS_DN	ACOSTA_PROLIFERATION_INDEPENDENT_MYC_TARGETS_DN		33	0.260144	1.14089	0.277286	0.66604	1	1782	tags=67%, list=44%, signal=119%
CROMER_TUMORIGENESIS_UP	CROMER_TUMORIGENESIS_UP		25	0.292417	1.13966	0.295322	0.667884	1	337	tags=28%, list=8%, signal=30%
CHARAFE_BREAST_CANCER_BASAL_VS_MESENCHYMAL_DN	CHARAFE_BREAST_CANCER_BASAL_VS_MESENCHYMAL_DN		21	0.307862	1.13729	0.269755	0.673149	1	941	tags=43%, list=23%, signal=56%
KEGG_CELL_ADHESION_MOLECULES_CAMS	KEGG_CELL_ADHESION_MOLECULES_CAMS		32	0.266166	1.13707	0.259475	0.672079	1	1136	tags=56%, list=28%, signal=78%
GROSS_HYPOXIA_VIA_ELK3_DN	GROSS_HYPOXIA_VIA_ELK3_DN		68	0.218281	1.13621	0.236749	0.672863	1	1434	tags=50%, list=36%, signal=77%
KEGG_ARRHYTHMOGENIC_RIGHT_VENTRICULAR_CARDIOMYOPATHY_ARVC	KEGG_ARRHYTHMOGENIC_RIGHT_VENTRICULAR_CARDIOMYOPATHY_ARVC		15	0.332691	1.13441	0.266667	0.676126	1	1769	tags=67%, list=44%, signal=119%
AIYAR_COBRA1_TARGETS_UP	AIYAR_COBRA1_TARGETS_UP		15	0.32944	1.13425	0.29	0.674915	1	280	tags=27%, list=7%, signal=29%
REACTOME_DEGRADATION_OF_THE_EXTRACELLULAR_MATRIX	REACTOME_DEGRADATION_OF_THE_EXTRACELLULAR_MATRIX		37	0.255949	1.13334	0.273006	0.67586	1	294	tags=16%, list=7%, signal=17%
HUMMERICH_SKIN_CANCER_PROGRESSION_DN	HUMMERICH_SKIN_CANCER_PROGRESSION_DN		33	0.263468	1.13009	0.285276	0.683165	1	1098	tags=48%, list=27%, signal=66%
GAVIN_FOXP3_TARGETS_CLUSTER_P2	GAVIN_FOXP3_TARGETS_CLUSTER_P2		23	0.293957	1.1291	0.333333	0.684222	1	493	tags=30%, list=12%, signal=35%
PICCALUGA_ANGIOIMMUNOBLASTIC_LYMPHOMA_UP	PICCALUGA_ANGIOIMMUNOBLASTIC_LYMPHOMA_UP		71	0.21684	1.12788	0.275591	0.686099	1	809	tags=34%, list=20%, signal=42%
PID_IL2_1PATHWAY	PID_IL2_1PATHWAY		16	0.333333	1.12662	0.316456	0.688194	1	2157	tags=81%, list=54%, signal=175%
LEIN_CHOROID_PLEXUS_MARKERS	LEIN_CHOROID_PLEXUS_MARKERS		28	0.271949	1.12592	0.280899	0.688618	1	1292	tags=61%, list=32%, signal=89%
REACTOME_IRE1ALPHA_ACTIVATES_CHAPERONES	REACTOME_IRE1ALPHA_ACTIVATES_CHAPERONES		15	0.337807	1.12543	0.333333	0.688389	1	2411	tags=93%, list=60%, signal=234%
CHENG_RESPONSE_TO_NICKEL_ACETATE	CHENG_RESPONSE_TO_NICKEL_ACETATE		15	0.342285	1.12514	0.313397	0.687617	1	2351	tags=93%, list=59%, signal=225%
PID_MYC_ACTIV_PATHWAY	PID_MYC_ACTIV_PATHWAY		15	0.343085	1.12436	0.315508	0.688141	1	913	tags=33%, list=23%, signal=43%
KEGG_ANTIGEN_PROCESSING_AND_PRESENTATION	KEGG_ANTIGEN_PROCESSING_AND_PRESENTATION		23	0.28509	1.12175	0.323782	0.693835	1	1294	tags=57%, list=32%, signal=83%
SPIELMAN_LYMPHOBLAST_EUROPEAN_VS_ASIAN_DN	SPIELMAN_LYMPHOBLAST_EUROPEAN_VS_ASIAN_DN		195	0.178946	1.12119	0.185484	0.693706	1	2401	tags=82%, list=60%, signal=194%
FUJII_YBX1_TARGETS_UP	FUJII_YBX1_TARGETS_UP		17	0.327885	1.12064	0.319035	0.693668	1	496	tags=41%, list=12%, signal=47%
WAMUNYOKOLI_OVARIAN_CANCER_LMP_DN	WAMUNYOKOLI_OVARIAN_CANCER_LMP_DN		67	0.21923	1.1174	0.271739	0.70115	1	500	tags=21%, list=12%, signal=23%
ROSS_ACUTE_MYELOID_LEUKEMIA_CBF	ROSS_ACUTE_MYELOID_LEUKEMIA_CBF		21	0.301646	1.11414	0.335821	0.708728	1	1177	tags=57%, list=29%, signal=80%
SMITH_TERT_TARGETS_UP	SMITH_TERT_TARGETS_UP		47	0.237311	1.10942	0.265781	0.720548	1	1225	tags=38%, list=31%, signal=55%
JOHNSTONE_PARVB_TARGETS_3_DN	JOHNSTONE_PARVB_TARGETS_3_DN		231	0.174131	1.10881	0.188679	0.720692	1	2134	tags=68%, list=53%, signal=136%
GAUSSMANN_MLL_AF4_FUSION_TARGETS_A_DN	GAUSSMANN_MLL_AF4_FUSION_TARGETS_A_DN		31	0.268132	1.10858	0.314706	0.719638	1	1416	tags=58%, list=35%, signal=89%
KIM_MYC_AMPLIFICATION_TARGETS_DN	KIM_MYC_AMPLIFICATION_TARGETS_DN		33	0.256003	1.10823	0.337143	0.71891	1	657	tags=27%, list=16%, signal=32%
REACTOME_EPHB_MEDIATED_FORWARD_SIGNALING	REACTOME_EPHB_MEDIATED_FORWARD_SIGNALING		15	0.336047	1.10819	0.338384	0.717352	1	2352	tags=93%, list=59%, signal=225%
GENTILE_UV_LOW_DOSE_DN	GENTILE_UV_LOW_DOSE_DN		16	0.309122	1.10589	0.368039	0.722565	1	1438	tags=63%, list=36%, signal=97%
REACTOME_ONCOGENIC_MAPK_SIGNALING	REACTOME_ONCOGENIC_MAPK_SIGNALING		29	0.266484	1.10572	0.339674	0.721388	1	1738	tags=66%, list=43%, signal=115%
SHEN_SMARCA2_TARGETS_UP	SHEN_SMARCA2_TARGETS_UP		108	0.198103	1.10569	0.251101	0.719792	1	2659	tags=90%, list=66%, signal=260%
FLECHNER_BIOPSY_KIDNEY_TRANSPLANT_OK_VS_DONOR_UP	FLECHNER_BIOPSY_KIDNEY_TRANSPLANT_OK_VS_DONOR_UP		200	0.183245	1.10554	0.258064	0.718568	1	1681	tags=53%, list=42%, signal=87%
REACTOME_DEGRADATION_OF_AXIN	REACTOME_DEGRADATION_OF_AXIN		17	0.312355	1.10539	0.321149	0.717392	1	1835	tags=76%, list=46%, signal=141%
HELLER_SILENCED_BY_METHYLATION_UP	HELLER_SILENCED_BY_METHYLATION_UP		93	0.204924	1.10494	0.295	0.717113	1	1071	tags=45%, list=27%, signal=60%
BORLAK_LIVER_CANCER_EGF_UP	BORLAK_LIVER_CANCER_EGF_UP		24	0.283269	1.10297	0.304348	0.721228	1	1627	tags=71%, list=41%, signal=119%
FALVELLA_SMOKERS_WITH_LUNG_CANCER	FALVELLA_SMOKERS_WITH_LUNG_CANCER		28	0.271762	1.10146	0.308108	0.723785	1	595	tags=29%, list=15%, signal=33%
LINDGREN_BLADDER_CANCER_HIGH_RECURRENCE	LINDGREN_BLADDER_CANCER_HIGH_RECURRENCE		20	0.295028	1.10073	0.353403	0.724308	1	504	tags=35%, list=13%, signal=40%
BILBAN_B_CLL_LPL_UP	BILBAN_B_CLL_LPL_UP		24	0.286745	1.0988	0.331361	0.728353	1	1436	tags=50%, list=36%, signal=77%
REACTOME_RHO_GTPASES_ACTIVATE_WASPS_AND_WAVES	REACTOME_RHO_GTPASES_ACTIVATE_WASPS_AND_WAVES		17	0.31067	1.09562	0.322917	0.735975	1	2352	tags=88%, list=59%, signal=213%
SHEN_SMARCA2_TARGETS_DN	SHEN_SMARCA2_TARGETS_DN		44	0.236551	1.09391	0.331325	0.739158	1	624	tags=25%, list=16%, signal=29%
HAHTOLA_SEZARY_SYNDROM_UP	HAHTOLA_SEZARY_SYNDROM_UP		28	0.266978	1.09343	0.32659	0.738894	1	88	tags=11%, list=2%, signal=11%
CONCANNON_APOPTOSIS_BY_EPOXOMICIN_DN	CONCANNON_APOPTOSIS_BY_EPOXOMICIN_DN		48	0.234503	1.09307	0.32	0.738209	1	982	tags=38%, list=25%, signal=49%
RODWELL_AGING_KIDNEY_DN	RODWELL_AGING_KIDNEY_DN		37	0.243704	1.09281	0.345794	0.737229	1	606	tags=24%, list=15%, signal=28%
HU_GENOTOXIC_DAMAGE_24HR	HU_GENOTOXIC_DAMAGE_24HR		16	0.319645	1.09214	0.342298	0.737357	1	1721	tags=69%, list=43%, signal=120%
MITSIADES_RESPONSE_TO_APLIDIN_UP	MITSIADES_RESPONSE_TO_APLIDIN_UP		131	0.188371	1.09154	0.288043	0.737329	1	1050	tags=34%, list=26%, signal=44%
RICKMAN_TUMOR_DIFFERENTIATED_WELL_VS_POORLY_DN	RICKMAN_TUMOR_DIFFERENTIATED_WELL_VS_POORLY_DN		113	0.191598	1.08999	0.288889	0.740275	1	1520	tags=51%, list=38%, signal=80%
STOSSI_RESPONSE_TO_ESTRADIOL	STOSSI_RESPONSE_TO_ESTRADIOL		17	0.311739	1.08997	0.332447	0.738707	1	1535	tags=59%, list=38%, signal=95%
REACTOME_METABOLISM_OF_WATER_SOLUBLE_VITAMINS_AND_COFACTORS	REACTOME_METABOLISM_OF_WATER_SOLUBLE_VITAMINS_AND_COFACTORS		33	0.256683	1.08968	0.345912	0.737906	1	1169	tags=42%, list=29%, signal=59%
MCBRYAN_PUBERTAL_BREAST_6_7WK_DN	MCBRYAN_PUBERTAL_BREAST_6_7WK_DN		25	0.276115	1.08826	0.343324	0.740389	1	130	tags=16%, list=3%, signal=16%
ZHAN_MULTIPLE_MYELOMA_LB_DN	ZHAN_MULTIPLE_MYELOMA_LB_DN		19	0.296195	1.08807	0.334171	0.739282	1	1796	tags=74%, list=45%, signal=133%
REACTOME_VISUAL_PHOTOTRANSDUCTION	REACTOME_VISUAL_PHOTOTRANSDUCTION		25	0.27935	1.08736	0.344086	0.739848	1	462	tags=24%, list=12%, signal=27%
BURTON_ADIPOGENESIS_PEAK_AT_0HR	BURTON_ADIPOGENESIS_PEAK_AT_0HR		19	0.299777	1.08731	0.321429	0.738354	1	61	tags=11%, list=2%, signal=11%
LIM_MAMMARY_STEM_CELL_DN	LIM_MAMMARY_STEM_CELL_DN		114	0.189809	1.08668	0.291457	0.738472	1	1506	tags=51%, list=38%, signal=79%
LEE_LIVER_CANCER_ACOX1_DN	LEE_LIVER_CANCER_ACOX1_DN		20	0.295579	1.08536	0.376437	0.740552	1	1155	tags=45%, list=29%, signal=63%
REACTOME_ASYMMETRIC_LOCALIZATION_OF_PCP_PROTEINS	REACTOME_ASYMMETRIC_LOCALIZATION_OF_PCP_PROTEINS		23	0.276196	1.08257	0.351206	0.747151	1	1684	tags=65%, list=42%, signal=112%
REACTOME_SIGNALING_BY_THE_B_CELL_RECEPTOR_BCR	REACTOME_SIGNALING_BY_THE_B_CELL_RECEPTOR_BCR		33	0.254937	1.08246	0.342618	0.745807	1	1734	tags=70%, list=43%, signal=122%
SHETH_LIVER_CANCER_VS_TXNIP_LOSS_PAM1	SHETH_LIVER_CANCER_VS_TXNIP_LOSS_PAM1		74	0.201852	1.08245	0.34413	0.744236	1	769	tags=28%, list=19%, signal=34%
KOBAYASHI_EGFR_SIGNALING_24HR_UP	KOBAYASHI_EGFR_SIGNALING_24HR_UP		36	0.245907	1.08239	0.338068	0.742805	1	1201	tags=47%, list=30%, signal=67%
HADDAD_T_LYMPHOCYTE_AND_NK_PROGENITOR_UP	HADDAD_T_LYMPHOCYTE_AND_NK_PROGENITOR_UP		24	0.279	1.08225	0.327027	0.741597	1	1071	tags=46%, list=27%, signal=62%
HAMAI_APOPTOSIS_VIA_TRAIL_UP	HAMAI_APOPTOSIS_VIA_TRAIL_UP		197	0.173733	1.08223	0.273381	0.740025	1	2083	tags=75%, list=52%, signal=149%
BANDRES_RESPONSE_TO_CARMUSTIN_MGMT_48HR_DN	BANDRES_RESPONSE_TO_CARMUSTIN_MGMT_48HR_DN		29	0.262064	1.0783	0.351032	0.749876	1	891	tags=34%, list=22%, signal=44%
KIM_LIVER_CANCER_POOR_SURVIVAL_DN	KIM_LIVER_CANCER_POOR_SURVIVAL_DN		17	0.306225	1.07739	0.369863	0.750905	1	828	tags=47%, list=21%, signal=59%
REACTOME_DEGRADATION_OF_BETA_CATENIN_BY_THE_DESTRUCTION_COMPLEX	REACTOME_DEGRADATION_OF_BETA_CATENIN_BY_THE_DESTRUCTION_COMPLEX		24	0.271287	1.07714	0.348974	0.750023	1	1835	tags=71%, list=46%, signal=130%
CHARAFE_BREAST_CANCER_LUMINAL_VS_BASAL_DN	CHARAFE_BREAST_CANCER_LUMINAL_VS_BASAL_DN		174	0.178752	1.07701	0.253521	0.748799	1	1011	tags=34%, list=25%, signal=43%
JECHLINGER_EPITHELIAL_TO_MESENCHYMAL_TRANSITION_DN	JECHLINGER_EPITHELIAL_TO_MESENCHYMAL_TRANSITION_DN		24	0.273291	1.07583	0.366762	0.750504	1	1381	tags=54%, list=34%, signal=82%
COULOUARN_TEMPORAL_TGFB1_SIGNATURE_DN	COULOUARN_TEMPORAL_TGFB1_SIGNATURE_DN		58	0.218853	1.07556	0.358423	0.749735	1	803	tags=31%, list=20%, signal=38%
CAIRO_HEPATOBLASTOMA_CLASSES_DN	CAIRO_HEPATOBLASTOMA_CLASSES_DN		67	0.208703	1.07124	0.34657	0.760884	1	1102	tags=39%, list=28%, signal=53%
RUTELLA_RESPONSE_TO_HGF_VS_CSF2RB_AND_IL4_UP	RUTELLA_RESPONSE_TO_HGF_VS_CSF2RB_AND_IL4_UP		139	0.181408	1.07066	0.314465	0.760947	1	1011	tags=29%, list=25%, signal=38%
KYNG_DNA_DAMAGE_BY_GAMMA_RADIATION	KYNG_DNA_DAMAGE_BY_GAMMA_RADIATION		23	0.281685	1.07027	0.399441	0.760502	1	323	tags=22%, list=8%, signal=24%
RASHI_RESPONSE_TO_IONIZING_RADIATION_4	RASHI_RESPONSE_TO_IONIZING_RADIATION_4		15	0.316484	1.06941	0.363409	0.761493	1	350	tags=20%, list=9%, signal=22%
REACTOME_SIGNALING_BY_RAS_MUTANTS	REACTOME_SIGNALING_BY_RAS_MUTANTS		22	0.280628	1.06916	0.360563	0.760539	1	1738	tags=68%, list=43%, signal=120%
GRAHAM_NORMAL_QUIESCENT_VS_NORMAL_DIVIDING_UP	GRAHAM_NORMAL_QUIESCENT_VS_NORMAL_DIVIDING_UP		19	0.29814	1.0681	0.346369	0.761938	1	1007	tags=42%, list=25%, signal=56%
BOSCO_ALLERGEN_INDUCED_TH2_ASSOCIATED_MODULE	BOSCO_ALLERGEN_INDUCED_TH2_ASSOCIATED_MODULE		46	0.234521	1.06678	0.36755	0.764245	1	657	tags=26%, list=16%, signal=31%
GRADE_COLON_AND_RECTAL_CANCER_UP	GRADE_COLON_AND_RECTAL_CANCER_UP		81	0.199273	1.06315	0.360515	0.77328	1	1443	tags=47%, list=36%, signal=72%
BOCHKIS_FOXA2_TARGETS	BOCHKIS_FOXA2_TARGETS		134	0.178529	1.0613	0.333333	0.77682	1	904	tags=31%, list=23%, signal=38%
REACTOME_DISEASES_OF_METABOLISM	REACTOME_DISEASES_OF_METABOLISM		23	0.274505	1.06079	0.385042	0.776635	1	1169	tags=43%, list=29%, signal=61%
DEURIG_T_CELL_PROLYMPHOCYTIC_LEUKEMIA_DN	DEURIG_T_CELL_PROLYMPHOCYTIC_LEUKEMIA_DN		99	0.196671	1.05996	0.385321	0.777393	1	1062	tags=35%, list=27%, signal=47%
STEIN_ESR1_TARGETS	STEIN_ESR1_TARGETS		29	0.254814	1.05976	0.388554	0.776412	1	2417	tags=90%, list=60%, signal=224%
ROSTY_CERVICAL_CANCER_PROLIFERATION_CLUSTER	ROSTY_CERVICAL_CANCER_PROLIFERATION_CLUSTER		35	0.2466	1.0575	0.412869	0.78138	1	2865	tags=97%, list=72%, signal=338%
CONCANNON_APOPTOSIS_BY_EPOXOMICIN_UP	CONCANNON_APOPTOSIS_BY_EPOXOMICIN_UP		105	0.19136	1.0568	0.316583	0.781809	1	1269	tags=45%, list=32%, signal=64%
KAUFFMANN_DNA_REPLICATION_GENES	KAUFFMANN_DNA_REPLICATION_GENES		36	0.244836	1.05623	0.380952	0.781835	1	3033	tags=100%, list=76%, signal=408%
MCCLUNG_COCAIN_REWARD_4WK	MCCLUNG_COCAIN_REWARD_4WK		18	0.297997	1.05514	0.377309	0.783432	1	2028	tags=78%, list=51%, signal=157%
TOOKER_GEMCITABINE_RESISTANCE_DN	TOOKER_GEMCITABINE_RESISTANCE_DN		49	0.224414	1.05488	0.388158	0.782467	1	2344	tags=84%, list=59%, signal=199%
PID_SYNDECAN_2_PATHWAY	PID_SYNDECAN_2_PATHWAY		18	0.303959	1.05403	0.399417	0.783338	1	2361	tags=94%, list=59%, signal=229%
UDAYAKUMAR_MED1_TARGETS_UP	UDAYAKUMAR_MED1_TARGETS_UP		33	0.249843	1.05344	0.414286	0.783482	1	2444	tags=85%, list=61%, signal=216%
KEGG_LEUKOCYTE_TRANSENDOTHELIAL_MIGRATION	KEGG_LEUKOCYTE_TRANSENDOTHELIAL_MIGRATION		29	0.260478	1.05323	0.4	0.782586	1	1170	tags=45%, list=29%, signal=63%
KESHELAVA_MULTIPLE_DRUG_RESISTANCE	KESHELAVA_MULTIPLE_DRUG_RESISTANCE		19	0.290252	1.05274	0.383663	0.7825	1	1589	tags=63%, list=40%, signal=104%
HECKER_IFNB1_TARGETS	HECKER_IFNB1_TARGETS		36	0.23716	1.05174	0.415473	0.783966	1	1717	tags=67%, list=43%, signal=116%
ASTON_MAJOR_DEPRESSIVE_DISORDER_DN	ASTON_MAJOR_DEPRESSIVE_DISORDER_DN		37	0.240696	1.05047	0.38024	0.786053	1	619	tags=22%, list=15%, signal=25%
KIM_MYCN_AMPLIFICATION_TARGETS_DN	KIM_MYCN_AMPLIFICATION_TARGETS_DN		36	0.236664	1.04971	0.39645	0.786646	1	49	tags=8%, list=1%, signal=8%
TARTE_PLASMA_CELL_VS_B_LYMPHOCYTE_DN	TARTE_PLASMA_CELL_VS_B_LYMPHOCYTE_DN		16	0.30552	1.04871	0.43038	0.788	1	593	tags=31%, list=15%, signal=37%
STREICHER_LSM1_TARGETS_UP	STREICHER_LSM1_TARGETS_UP		25	0.263811	1.04811	0.404372	0.788181	1	817	tags=32%, list=20%, signal=40%
GOLDRATH_IMMUNE_MEMORY	GOLDRATH_IMMUNE_MEMORY		16	0.309355	1.04779	0.399002	0.787493	1	1995	tags=88%, list=50%, signal=174%
MENSE_HYPOXIA_UP	MENSE_HYPOXIA_UP		26	0.265041	1.0466	0.421053	0.789182	1	1637	tags=58%, list=41%, signal=97%
SHEPARD_BMYB_MORPHOLINO_DN	SHEPARD_BMYB_MORPHOLINO_DN		68	0.207152	1.04658	0.380282	0.787673	1	660	tags=25%, list=16%, signal=29%
REACTOME_TRANSCRIPTIONAL_REGULATION_BY_RUNX3	REACTOME_TRANSCRIPTIONAL_REGULATION_BY_RUNX3		28	0.254601	1.04645	0.397101	0.786494	1	1684	tags=57%, list=42%, signal=98%
RUTELLA_RESPONSE_TO_CSF2RB_AND_IL4_UP	RUTELLA_RESPONSE_TO_CSF2RB_AND_IL4_UP		105	0.18702	1.04609	0.387665	0.785968	1	1011	tags=33%, list=25%, signal=43%
DAZARD_UV_RESPONSE_CLUSTER_G2	DAZARD_UV_RESPONSE_CLUSTER_G2		16	0.306643	1.0425	0.417755	0.794956	1	768	tags=38%, list=19%, signal=46%
SCHAEFFER_PROSTATE_DEVELOPMENT_12HR_UP	SCHAEFFER_PROSTATE_DEVELOPMENT_12HR_UP		32	0.249112	1.03934	0.411429	0.802555	1	808	tags=34%, list=20%, signal=43%
TONKS_TARGETS_OF_RUNX1_RUNX1T1_FUSION_ERYTHROCYTE_UP	TONKS_TARGETS_OF_RUNX1_RUNX1T1_FUSION_ERYTHROCYTE_UP		59	0.211523	1.03759	0.401338	0.806112	1	436	tags=17%, list=11%, signal=19%
OUILLETTE_CLL_13Q14_DELETION_UP	OUILLETTE_CLL_13Q14_DELETION_UP		21	0.279609	1.03565	0.42328	0.810026	1	622	tags=24%, list=16%, signal=28%
REACTOME_TOLL_LIKE_RECEPTOR_CASCADES	REACTOME_TOLL_LIKE_RECEPTOR_CASCADES		44	0.226033	1.03559	0.390728	0.80862	1	1370	tags=48%, list=34%, signal=72%
SCIAN_INVERSED_TARGETS_OF_TP53_AND_TP73_DN	SCIAN_INVERSED_TARGETS_OF_TP53_AND_TP73_DN		17	0.294635	1.03365	0.381081	0.812637	1	2373	tags=88%, list=59%, signal=216%
REACTOME_GOLGI_ASSOCIATED_VESICLE_BIOGENESIS	REACTOME_GOLGI_ASSOCIATED_VESICLE_BIOGENESIS		22	0.275242	1.03342	0.389356	0.811661	1	2378	tags=91%, list=59%, signal=222%
HOELZEL_NF1_TARGETS_UP	HOELZEL_NF1_TARGETS_UP		48	0.224785	1.03285	0.426667	0.81177	1	893	tags=40%, list=22%, signal=50%
BROWNE_HCMV_INFECTION_14HR_UP	BROWNE_HCMV_INFECTION_14HR_UP		49	0.223849	1.03282	0.401384	0.810246	1	1187	tags=37%, list=30%, signal=52%
DAZARD_RESPONSE_TO_UV_NHEK_UP	DAZARD_RESPONSE_TO_UV_NHEK_UP		67	0.200788	1.02998	0.419231	0.816758	1	1454	tags=48%, list=36%, signal=74%
REACTOME_MITOCHONDRIAL_BIOGENESIS	REACTOME_MITOCHONDRIAL_BIOGENESIS		26	0.263369	1.02956	0.400552	0.816419	1	871	tags=27%, list=22%, signal=34%
BENPORATH_PROLIFERATION	BENPORATH_PROLIFERATION		39	0.228706	1.02923	0.43125	0.815751	1	2385	tags=90%, list=60%, signal=220%
GRAESSMANN_RESPONSE_TO_MC_AND_SERUM_DEPRIVATION_UP	GRAESSMANN_RESPONSE_TO_MC_AND_SERUM_DEPRIVATION_UP		77	0.198649	1.02679	0.428044	0.821395	1	320	tags=14%, list=8%, signal=15%
WANG_RESPONSE_TO_GSK3_INHIBITOR_SB216763_UP	WANG_RESPONSE_TO_GSK3_INHIBITOR_SB216763_UP		106	0.182759	1.02575	0.417085	0.822816	1	1721	tags=57%, list=43%, signal=97%
REACTOME_METABOLISM_OF_AMINO_ACIDS_AND_DERIVATIVES	REACTOME_METABOLISM_OF_AMINO_ACIDS_AND_DERIVATIVES		98	0.181971	1.02495	0.413636	0.823511	1	885	tags=28%, list=22%, signal=34%
HILLION_HMGA1B_TARGETS	HILLION_HMGA1B_TARGETS		23	0.262826	1.02281	0.436364	0.827999	1	1105	tags=43%, list=28%, signal=60%
REACTOME_TRANSPORT_OF_SMALL_MOLECULES	REACTOME_TRANSPORT_OF_SMALL_MOLECULES		198	0.163284	1.02228	0.409396	0.827892	1	1327	tags=43%, list=33%, signal=61%
KEGG_PYRUVATE_METABOLISM	KEGG_PYRUVATE_METABOLISM		16	0.294546	1.02135	0.412935	0.829056	1	696	tags=31%, list=17%, signal=38%
RUTELLA_RESPONSE_TO_HGF_UP	RUTELLA_RESPONSE_TO_HGF_UP		140	0.170477	1.021	0.418182	0.828444	1	1011	tags=31%, list=25%, signal=40%
HOFFMANN_PRE_BI_TO_LARGE_PRE_BII_LYMPHOCYTE_DN	HOFFMANN_PRE_BI_TO_LARGE_PRE_BII_LYMPHOCYTE_DN		24	0.256003	1.01916	0.465753	0.83208	1	999	tags=42%, list=25%, signal=55%
ZWANG_CLASS_2_TRANSIENTLY_INDUCED_BY_EGF	ZWANG_CLASS_2_TRANSIENTLY_INDUCED_BY_EGF		15	0.300404	1.01856	0.447236	0.832249	1	127	tags=20%, list=3%, signal=21%
REACTOME_PROTEIN_LOCALIZATION	REACTOME_PROTEIN_LOCALIZATION		34	0.236253	1.01821	0.424615	0.831592	1	1286	tags=44%, list=32%, signal=64%
REACTOME_SIGNALING_BY_BRAF_AND_RAF_FUSIONS	REACTOME_SIGNALING_BY_BRAF_AND_RAF_FUSIONS		28	0.254074	1.01798	0.442197	0.830619	1	1738	tags=64%, list=43%, signal=113%
GUILLAUMOND_KLF10_TARGETS_UP	GUILLAUMOND_KLF10_TARGETS_UP		15	0.31067	1.01713	0.432225	0.831425	1	685	tags=40%, list=17%, signal=48%
BOYLAN_MULTIPLE_MYELOMA_C_D_UP	BOYLAN_MULTIPLE_MYELOMA_C_D_UP		31	0.238764	1.01677	0.43769	0.830858	1	699	tags=29%, list=17%, signal=35%
LINDSTEDT_DENDRITIC_CELL_MATURATION_D	LINDSTEDT_DENDRITIC_CELL_MATURATION_D		22	0.259981	1.01645	0.438903	0.830197	1	1620	tags=68%, list=40%, signal=114%
KANG_DOXORUBICIN_RESISTANCE_UP	KANG_DOXORUBICIN_RESISTANCE_UP		17	0.285786	1.01584	0.44	0.830461	1	2865	tags=100%, list=72%, signal=350%
KAAB_FAILED_HEART_ATRIUM_DN	KAAB_FAILED_HEART_ATRIUM_DN		44	0.222375	1.01566	0.467857	0.829401	1	1234	tags=39%, list=31%, signal=55%
CHIANG_LIVER_CANCER_SUBCLASS_UNANNOTATED_DN	CHIANG_LIVER_CANCER_SUBCLASS_UNANNOTATED_DN		50	0.211895	1.01289	0.462541	0.835723	1	2317	tags=86%, list=58%, signal=201%
REACTOME_CARDIAC_CONDUCTION	REACTOME_CARDIAC_CONDUCTION		15	0.299163	1.01211	0.451537	0.836384	1	184	tags=20%, list=5%, signal=21%
SMID_BREAST_CANCER_BASAL_DN	SMID_BREAST_CANCER_BASAL_DN		185	0.164916	1.01142	0.418605	0.836842	1	999	tags=34%, list=25%, signal=43%
MISSIAGLIA_REGULATED_BY_METHYLATION_DN	MISSIAGLIA_REGULATED_BY_METHYLATION_DN		30	0.249526	1.01093	0.461988	0.83664	1	1793	tags=63%, list=45%, signal=114%
LEIN_CEREBELLUM_MARKERS	LEIN_CEREBELLUM_MARKERS		15	0.296862	1.01086	0.453165	0.835302	1	150	tags=13%, list=4%, signal=14%
REACTOME_METABOLISM_OF_FAT_SOLUBLE_VITAMINS	REACTOME_METABOLISM_OF_FAT_SOLUBLE_VITAMINS		19	0.279174	1.01076	0.421918	0.834012	1	1151	tags=53%, list=29%, signal=73%
SESTO_RESPONSE_TO_UV_C8	SESTO_RESPONSE_TO_UV_C8		28	0.248115	1.01071	0.446686	0.832599	1	1436	tags=54%, list=36%, signal=83%
YOSHIMURA_MAPK8_TARGETS_DN	YOSHIMURA_MAPK8_TARGETS_DN		117	0.179809	1.01037	0.435583	0.832091	1	849	tags=24%, list=21%, signal=29%
MOREAUX_MULTIPLE_MYELOMA_BY_TACI_UP	MOREAUX_MULTIPLE_MYELOMA_BY_TACI_UP		73	0.195576	1.00986	0.455939	0.831953	1	652	tags=27%, list=16%, signal=32%
MONNIER_POSTRADIATION_TUMOR_ESCAPE_DN	MONNIER_POSTRADIATION_TUMOR_ESCAPE_DN		122	0.176707	1.00945	0.441341	0.83167	1	1957	tags=67%, list=49%, signal=127%
GEORGES_TARGETS_OF_MIR192_AND_MIR215	GEORGES_TARGETS_OF_MIR192_AND_MIR215		272	0.159445	1.00839	0.493827	0.833034	1	1797	tags=56%, list=45%, signal=94%
REACTOME_TRNA_AMINOACYLATION	REACTOME_TRNA_AMINOACYLATION		15	0.297668	1.00821	0.455422	0.832014	1	1443	tags=53%, list=36%, signal=83%
WONG_EMBRYONIC_STEM_CELL_CORE	WONG_EMBRYONIC_STEM_CELL_CORE		64	0.201037	1.00772	0.42446	0.831825	1	2865	tags=95%, list=72%, signal=329%
REACTOME_SIGNALING_BY_ERBB2	REACTOME_SIGNALING_BY_ERBB2		16	0.301003	1.00638	0.444988	0.83413	1	2804	tags=100%, list=70%, signal=332%
MIKKELSEN_MCV6_LCP_WITH_H3K4ME3	MIKKELSEN_MCV6_LCP_WITH_H3K4ME3		32	0.236289	1.0063	0.463977	0.832782	1	786	tags=38%, list=20%, signal=46%
FERREIRA_EWINGS_SARCOMA_UNSTABLE_VS_STABLE_DN	FERREIRA_EWINGS_SARCOMA_UNSTABLE_VS_STABLE_DN		18	0.287413	1.00555	0.44389	0.833449	1	295	tags=22%, list=7%, signal=24%
ICHIBA_GRAFT_VERSUS_HOST_DISEASE_35D_UP	ICHIBA_GRAFT_VERSUS_HOST_DISEASE_35D_UP		42	0.222026	1.00483	0.41637	0.833997	1	1155	tags=48%, list=29%, signal=66%
NIKOLSKY_BREAST_CANCER_8Q23_Q24_AMPLICON	NIKOLSKY_BREAST_CANCER_8Q23_Q24_AMPLICON		24	0.255114	1.00477	0.450135	0.832652	1	1986	tags=67%, list=50%, signal=131%
FOSTER_TOLERANT_MACROPHAGE_DN	FOSTER_TOLERANT_MACROPHAGE_DN		140	0.172593	1.00421	0.435754	0.832668	1	1490	tags=47%, list=37%, signal=72%
JAIN_NFKB_SIGNALING	JAIN_NFKB_SIGNALING		19	0.27017	1.00266	0.422222	0.835619	1	1576	tags=53%, list=39%, signal=86%
PID_MYC_REPRESS_PATHWAY	PID_MYC_REPRESS_PATHWAY		16	0.288423	1.00185	0.449132	0.836228	1	279	tags=19%, list=7%, signal=20%
BROWNE_HCMV_INFECTION_48HR_DN	BROWNE_HCMV_INFECTION_48HR_DN		136	0.173532	1.00077	0.476636	0.837858	1	455	tags=18%, list=11%, signal=19%
HEIDENBLAD_AMPLIFIED_IN_PANCREATIC_CANCER	HEIDENBLAD_AMPLIFIED_IN_PANCREATIC_CANCER		15	0.29335	1.00049	0.446475	0.837171	1	1211	tags=47%, list=30%, signal=67%
CROONQUIST_IL6_DEPRIVATION_DN	CROONQUIST_IL6_DEPRIVATION_DN		23	0.260859	1.00011	0.449315	0.836715	1	2966	tags=100%, list=74%, signal=383%
WIERENGA_STAT5A_TARGETS_UP	WIERENGA_STAT5A_TARGETS_UP		61	0.19771	0.999425	0.480769	0.837255	1	1365	tags=49%, list=34%, signal=73%
XU_HGF_SIGNALING_NOT_VIA_AKT1_48HR_UP	XU_HGF_SIGNALING_NOT_VIA_AKT1_48HR_UP		15	0.301826	0.999194	0.453883	0.836384	1	786	tags=47%, list=20%, signal=58%
SWEET_KRAS_ONCOGENIC_SIGNATURE	SWEET_KRAS_ONCOGENIC_SIGNATURE		27	0.250958	0.99919	0.412658	0.834899	1	1368	tags=52%, list=34%, signal=78%
CHARAFE_BREAST_CANCER_LUMINAL_VS_MESENCHYMAL_DN	CHARAFE_BREAST_CANCER_LUMINAL_VS_MESENCHYMAL_DN		167	0.167308	0.999111	0.45283	0.833612	1	1011	tags=34%, list=25%, signal=44%
REACTOME_SLC_TRANSPORTER_DISORDERS	REACTOME_SLC_TRANSPORTER_DISORDERS		20	0.276678	0.999031	0.457672	0.832315	1	303	tags=20%, list=8%, signal=22%
WANG_TUMOR_INVASIVENESS_UP	WANG_TUMOR_INVASIVENESS_UP		104	0.177652	0.998966	0.460396	0.83104	1	2400	tags=83%, list=60%, signal=201%
SHAFFER_IRF4_MULTIPLE_MYELOMA_PROGRAM	SHAFFER_IRF4_MULTIPLE_MYELOMA_PROGRAM		17	0.282484	0.99828	0.427822	0.831484	1	1753	tags=65%, list=44%, signal=115%
REACTOME_UNFOLDED_PROTEIN_RESPONSE_UPR	REACTOME_UNFOLDED_PROTEIN_RESPONSE_UPR		30	0.243877	0.998235	0.465839	0.830123	1	1446	tags=53%, list=36%, signal=83%
MILI_PSEUDOPODIA_HAPTOTAXIS_UP	MILI_PSEUDOPODIA_HAPTOTAXIS_UP		124	0.173908	0.996671	0.458937	0.832978	1	2223	tags=74%, list=55%, signal=162%
REACTOME_MAP2K_AND_MAPK_ACTIVATION	REACTOME_MAP2K_AND_MAPK_ACTIVATION		19	0.273434	0.993902	0.482667	0.839376	1	394	tags=21%, list=10%, signal=23%
BARIS_THYROID_CANCER_DN	BARIS_THYROID_CANCER_DN		23	0.253593	0.993405	0.445596	0.83925	1	1170	tags=43%, list=29%, signal=61%
KRIEG_KDM3A_TARGETS_NOT_HYPOXIA	KRIEG_KDM3A_TARGETS_NOT_HYPOXIA		61	0.196081	0.992485	0.477612	0.840276	1	148	tags=10%, list=4%, signal=10%
PID_TRKR_PATHWAY	PID_TRKR_PATHWAY		18	0.28193	0.991654	0.453258	0.840902	1	2628	tags=94%, list=66%, signal=273%
RHODES_UNDIFFERENTIATED_CANCER	RHODES_UNDIFFERENTIATED_CANCER		23	0.2604	0.990685	0.473118	0.842103	1	1140	tags=39%, list=28%, signal=54%
REACTOME_MITOTIC_G1_G1_S_PHASES	REACTOME_MITOTIC_G1_G1_S_PHASES		47	0.206713	0.99046	0.487421	0.841276	1	2602	tags=89%, list=65%, signal=252%
MUNSHI_MULTIPLE_MYELOMA_UP	MUNSHI_MULTIPLE_MYELOMA_UP		31	0.231077	0.989334	0.466077	0.842909	1	1445	tags=55%, list=36%, signal=85%
AMIT_SERUM_RESPONSE_60_MCF10A	AMIT_SERUM_RESPONSE_60_MCF10A		27	0.244359	0.989241	0.468571	0.841681	1	1118	tags=44%, list=28%, signal=61%
SMID_BREAST_CANCER_LUMINAL_B_UP	SMID_BREAST_CANCER_LUMINAL_B_UP		36	0.226224	0.988202	0.4875	0.843146	1	1113	tags=47%, list=28%, signal=65%
GRAHAM_CML_DIVIDING_VS_NORMAL_QUIESCENT_DN	GRAHAM_CML_DIVIDING_VS_NORMAL_QUIESCENT_DN		30	0.234749	0.987326	0.479224	0.844124	1	721	tags=33%, list=18%, signal=40%
SASAKI_ADULT_T_CELL_LEUKEMIA	SASAKI_ADULT_T_CELL_LEUKEMIA		43	0.216848	0.986961	0.437299	0.843707	1	1021	tags=37%, list=25%, signal=49%
REACTOME_RESPONSE_TO_ELEVATED_PLATELET_CYTOSOLIC_CA2PLUS	REACTOME_RESPONSE_TO_ELEVATED_PLATELET_CYTOSOLIC_CA2PLUS		54	0.203915	0.986372	0.446154	0.843754	1	610	tags=24%, list=15%, signal=28%
DOANE_BREAST_CANCER_ESR1_UP	DOANE_BREAST_CANCER_ESR1_UP		36	0.225413	0.985377	0.495268	0.844926	1	1111	tags=47%, list=28%, signal=65%
TSENG_IRS1_TARGETS_UP	TSENG_IRS1_TARGETS_UP		36	0.228115	0.98528	0.495522	0.843693	1	803	tags=31%, list=20%, signal=38%
PID_P75_NTR_PATHWAY	PID_P75_NTR_PATHWAY		16	0.284228	0.98488	0.459155	0.843356	1	2457	tags=94%, list=61%, signal=241%
TSAI_RESPONSE_TO_IONIZING_RADIATION	TSAI_RESPONSE_TO_IONIZING_RADIATION		55	0.204397	0.984773	0.552817	0.842163	1	759	tags=31%, list=19%, signal=38%
REACTOME_SIGNALING_BY_MODERATE_KINASE_ACTIVITY_BRAF_MUTANTS	REACTOME_SIGNALING_BY_MODERATE_KINASE_ACTIVITY_BRAF_MUTANTS		21	0.265878	0.983713	0.479275	0.843697	1	1738	tags=67%, list=43%, signal=117%
MARKEY_RB1_ACUTE_LOF_UP	MARKEY_RB1_ACUTE_LOF_UP		59	0.198109	0.983425	0.519856	0.843001	1	2510	tags=85%, list=63%, signal=224%
RIGGINS_TAMOXIFEN_RESISTANCE_UP	RIGGINS_TAMOXIFEN_RESISTANCE_UP		28	0.238039	0.982329	0.497175	0.844587	1	757	tags=32%, list=19%, signal=39%
SAKAI_TUMOR_INFILTRATING_MONOCYTES_DN	SAKAI_TUMOR_INFILTRATING_MONOCYTES_DN		19	0.270379	0.981274	0.512748	0.845923	1	2927	tags=100%, list=73%, signal=370%
SHAFFER_IRF4_TARGETS_IN_ACTIVATED_B_LYMPHOCYTE	SHAFFER_IRF4_TARGETS_IN_ACTIVATED_B_LYMPHOCYTE		38	0.221611	0.981079	0.485795	0.845042	1	1776	tags=63%, list=44%, signal=112%
SHEDDEN_LUNG_CANCER_GOOD_SURVIVAL_A4	SHEDDEN_LUNG_CANCER_GOOD_SURVIVAL_A4		64	0.202143	0.980045	0.498069	0.846367	1	747	tags=31%, list=19%, signal=38%
WINZEN_DEGRADED_VIA_KHSRP	WINZEN_DEGRADED_VIA_KHSRP		44	0.216114	0.979864	0.524116	0.845413	1	913	tags=34%, list=23%, signal=44%
DACOSTA_UV_RESPONSE_VIA_ERCC3_COMMON_UP	DACOSTA_UV_RESPONSE_VIA_ERCC3_COMMON_UP		27	0.243359	0.977661	0.491379	0.849936	1	1187	tags=41%, list=30%, signal=58%
REACTOME_HOST_INTERACTIONS_OF_HIV_FACTORS	REACTOME_HOST_INTERACTIONS_OF_HIV_FACTORS		32	0.235951	0.975569	0.535484	0.854002	1	1684	tags=69%, list=42%, signal=118%
DAIRKEE_CANCER_PRONE_RESPONSE_BPA_E2	DAIRKEE_CANCER_PRONE_RESPONSE_BPA_E2		25	0.248749	0.975082	0.467836	0.853777	1	1343	tags=44%, list=34%, signal=66%
CHIANG_LIVER_CANCER_SUBCLASS_CTNNB1_UP	CHIANG_LIVER_CANCER_SUBCLASS_CTNNB1_UP		44	0.217163	0.97333	0.534884	0.856768	1	828	tags=34%, list=21%, signal=43%
KLEIN_PRIMARY_EFFUSION_LYMPHOMA_DN	KLEIN_PRIMARY_EFFUSION_LYMPHOMA_DN		15	0.291155	0.972659	0.498747	0.857185	1	2843	tags=100%, list=71%, signal=343%
WAKABAYASHI_ADIPOGENESIS_PPARG_RXRA_BOUND_8D	WAKABAYASHI_ADIPOGENESIS_PPARG_RXRA_BOUND_8D		214	0.154479	0.971035	0.587302	0.860351	1	1616	tags=47%, list=40%, signal=75%
SENESE_HDAC1_TARGETS_DN	SENESE_HDAC1_TARGETS_DN		85	0.176016	0.969935	0.547528	0.861638	1	1018	tags=36%, list=25%, signal=48%
BURTON_ADIPOGENESIS_2	BURTON_ADIPOGENESIS_2		18	0.271972	0.968084	0.455729	0.865285	1	854	tags=28%, list=21%, signal=35%
BROWNE_HCMV_INFECTION_14HR_DN	BROWNE_HCMV_INFECTION_14HR_DN		79	0.183538	0.966771	0.566802	0.867376	1	461	tags=15%, list=12%, signal=17%
TIEN_INTESTINE_PROBIOTICS_24HR_DN	TIEN_INTESTINE_PROBIOTICS_24HR_DN		85	0.179604	0.966578	0.518828	0.866386	1	1507	tags=52%, list=38%, signal=81%
LEE_LIVER_CANCER_MYC_TGFA_DN	LEE_LIVER_CANCER_MYC_TGFA_DN		19	0.267784	0.965737	0.474093	0.867311	1	1155	tags=63%, list=29%, signal=88%
HAHTOLA_MYCOSIS_FUNGOIDES_CD4_UP	HAHTOLA_MYCOSIS_FUNGOIDES_CD4_UP		26	0.244921	0.96571	0.535613	0.865937	1	570	tags=27%, list=14%, signal=31%
BERNARD_PPAPDC1B_TARGETS_DN	BERNARD_PPAPDC1B_TARGETS_DN		16	0.283527	0.964671	0.496314	0.867269	1	743	tags=31%, list=19%, signal=38%
BOYAULT_LIVER_CANCER_SUBCLASS_G3_DN	BOYAULT_LIVER_CANCER_SUBCLASS_G3_DN		22	0.25056	0.964402	0.531414	0.866523	1	676	tags=27%, list=17%, signal=33%
PID_MET_PATHWAY	PID_MET_PATHWAY		25	0.248069	0.962229	0.531722	0.871075	1	2490	tags=88%, list=62%, signal=231%
REACTOME_METABOLISM_OF_CARBOHYDRATES	REACTOME_METABOLISM_OF_CARBOHYDRATES		64	0.194055	0.961784	0.492481	0.870806	1	1556	tags=48%, list=39%, signal=78%
REACTOME_RAB_GEFS_EXCHANGE_GTP_FOR_GDP_ON_RABS	REACTOME_RAB_GEFS_EXCHANGE_GTP_FOR_GDP_ON_RABS		27	0.242919	0.961101	0.524193	0.871195	1	1561	tags=59%, list=39%, signal=96%
REACTOME_NEDDYLATION	REACTOME_NEDDYLATION		55	0.192633	0.960382	0.528571	0.871643	1	1724	tags=56%, list=43%, signal=98%
TURASHVILI_BREAST_LOBULAR_CARCINOMA_VS_DUCTAL_NORMAL_DN	TURASHVILI_BREAST_LOBULAR_CARCINOMA_VS_DUCTAL_NORMAL_DN		20	0.262414	0.960101	0.541779	0.87098	1	898	tags=45%, list=22%, signal=58%
REACTOME_CLEC7A_DECTIN_1_SIGNALING	REACTOME_CLEC7A_DECTIN_1_SIGNALING		29	0.227949	0.955463	0.522388	0.881647	1	1684	tags=66%, list=42%, signal=112%
MAYBURD_RESPONSE_TO_L663536_DN	MAYBURD_RESPONSE_TO_L663536_DN		16	0.277095	0.955434	0.511628	0.880265	1	441	tags=19%, list=11%, signal=21%
PID_ERBB2_ERBB3_PATHWAY	PID_ERBB2_ERBB3_PATHWAY		15	0.284573	0.954132	0.5	0.882329	1	2035	tags=73%, list=51%, signal=148%
DIRMEIER_LMP1_RESPONSE_LATE_UP	DIRMEIER_LMP1_RESPONSE_LATE_UP		24	0.247878	0.954128	0.528926	0.880878	1	1214	tags=54%, list=30%, signal=77%
HSIAO_HOUSEKEEPING_GENES	HSIAO_HOUSEKEEPING_GENES		102	0.167502	0.954103	0.62069	0.879509	1	2398	tags=80%, list=60%, signal=195%
GUENTHER_GROWTH_SPHERICAL_VS_ADHERENT_DN	GUENTHER_GROWTH_SPHERICAL_VS_ADHERENT_DN		18	0.266785	0.954095	0.513736	0.878085	1	1967	tags=78%, list=49%, signal=152%
SHEDDEN_LUNG_CANCER_POOR_SURVIVAL_A6	SHEDDEN_LUNG_CANCER_POOR_SURVIVAL_A6		113	0.171374	0.95321	0.591463	0.878904	1	2333	tags=79%, list=58%, signal=183%
PETROVA_ENDOTHELIUM_LYMPHATIC_VS_BLOOD_UP	PETROVA_ENDOTHELIUM_LYMPHATIC_VS_BLOOD_UP		46	0.20046	0.952271	0.5387	0.87991	1	158	tags=11%, list=4%, signal=11%
KUMAR_TARGETS_OF_MLL_AF9_FUSION	KUMAR_TARGETS_OF_MLL_AF9_FUSION		107	0.169233	0.948554	0.53125	0.888279	1	756	tags=24%, list=19%, signal=29%
KEGG_DRUG_METABOLISM_CYTOCHROME_P450	KEGG_DRUG_METABOLISM_CYTOCHROME_P450		15	0.283098	0.948529	0.498747	0.8869	1	358	tags=27%, list=9%, signal=29%
SHAFFER_IRF4_TARGETS_IN_ACTIVATED_DENDRITIC_CELL	SHAFFER_IRF4_TARGETS_IN_ACTIVATED_DENDRITIC_CELL		29	0.235669	0.94803	0.550848	0.886796	1	1776	tags=59%, list=44%, signal=105%
REACTOME_MUSCLE_CONTRACTION	REACTOME_MUSCLE_CONTRACTION		28	0.232799	0.946583	0.521127	0.889131	1	1442	tags=61%, list=36%, signal=94%
PID_FAK_PATHWAY	PID_FAK_PATHWAY		20	0.26292	0.946292	0.519894	0.888404	1	2957	tags=100%, list=74%, signal=380%
SCHLOSSER_SERUM_RESPONSE_DN	SCHLOSSER_SERUM_RESPONSE_DN		219	0.148708	0.945609	0.642857	0.8888	1	1755	tags=53%, list=44%, signal=88%
GRUETZMANN_PANCREATIC_CANCER_DN	GRUETZMANN_PANCREATIC_CANCER_DN		62	0.190522	0.945439	0.561594	0.887793	1	1403	tags=50%, list=35%, signal=76%
FERNANDEZ_BOUND_BY_MYC	FERNANDEZ_BOUND_BY_MYC		48	0.203278	0.945312	0.551948	0.886687	1	1779	tags=65%, list=44%, signal=115%
LI_DCP2_BOUND_MRNA	LI_DCP2_BOUND_MRNA		17	0.276009	0.943455	0.53616	0.890042	1	2904	tags=100%, list=72%, signal=362%
PUIFFE_INVASION_INHIBITED_BY_ASCITES_DN	PUIFFE_INVASION_INHIBITED_BY_ASCITES_DN		40	0.208744	0.943169	0.532051	0.889406	1	1563	tags=58%, list=39%, signal=93%
AMIT_EGF_RESPONSE_240_HELA	AMIT_EGF_RESPONSE_240_HELA		22	0.244309	0.94289	0.541899	0.888739	1	1305	tags=45%, list=33%, signal=67%
MIKKELSEN_ES_ICP_WITH_H3K4ME3	MIKKELSEN_ES_ICP_WITH_H3K4ME3		156	0.156302	0.942695	0.633721	0.887842	1	748	tags=24%, list=19%, signal=29%
BRUINS_UVC_RESPONSE_VIA_TP53_GROUP_D	BRUINS_UVC_RESPONSE_VIA_TP53_GROUP_D		68	0.182845	0.942158	0.575397	0.887764	1	807	tags=29%, list=20%, signal=36%
SCHLOSSER_SERUM_RESPONSE_AUGMENTED_BY_MYC	SCHLOSSER_SERUM_RESPONSE_AUGMENTED_BY_MYC		16	0.27676	0.942048	0.528117	0.886616	1	531	tags=19%, list=13%, signal=22%
DIAZ_CHRONIC_MEYLOGENOUS_LEUKEMIA_UP	DIAZ_CHRONIC_MEYLOGENOUS_LEUKEMIA_UP		399	0.139401	0.939104	0.693878	0.892804	1	2452	tags=80%, list=61%, signal=186%
PID_A6B1_A6B4_INTEGRIN_PATHWAY	PID_A6B1_A6B4_INTEGRIN_PATHWAY		18	0.264057	0.937772	0.514825	0.894934	1	809	tags=28%, list=20%, signal=35%
CHYLA_CBFA2T3_TARGETS_UP	CHYLA_CBFA2T3_TARGETS_UP		96	0.170954	0.937741	0.595349	0.893575	1	740	tags=26%, list=18%, signal=31%
REACTOME_CELLULAR_RESPONSE_TO_HEAT_STRESS	REACTOME_CELLULAR_RESPONSE_TO_HEAT_STRESS		25	0.236535	0.936676	0.533898	0.894971	1	2382	tags=88%, list=59%, signal=216%
REACTOME_CELL_CELL_COMMUNICATION	REACTOME_CELL_CELL_COMMUNICATION		45	0.203197	0.935839	0.575563	0.895584	1	2039	tags=71%, list=51%, signal=143%
ZHOU_CELL_CYCLE_GENES_IN_IR_RESPONSE_24HR	ZHOU_CELL_CYCLE_GENES_IN_IR_RESPONSE_24HR		31	0.224377	0.935706	0.588235	0.89447	1	2202	tags=74%, list=55%, signal=163%
REACTOME_PLASMA_LIPOPROTEIN_CLEARANCE	REACTOME_PLASMA_LIPOPROTEIN_CLEARANCE		20	0.2492	0.935422	0.552198	0.893845	1	1659	tags=65%, list=41%, signal=110%
GAZDA_DIAMOND_BLACKFAN_ANEMIA_PROGENITOR_DN	GAZDA_DIAMOND_BLACKFAN_ANEMIA_PROGENITOR_DN		20	0.251069	0.935041	0.556995	0.893458	1	2066	tags=80%, list=52%, signal=164%
REACTOME_ANTIVIRAL_MECHANISM_BY_IFN_STIMULATED_GENES	REACTOME_ANTIVIRAL_MECHANISM_BY_IFN_STIMULATED_GENES		24	0.237225	0.933383	0.53886	0.896297	1	1568	tags=58%, list=39%, signal=95%
FAELT_B_CLL_WITH_VH3_21_DN	FAELT_B_CLL_WITH_VH3_21_DN		16	0.271356	0.933063	0.528536	0.895661	1	1738	tags=63%, list=43%, signal=110%
HOSHIDA_LIVER_CANCER_SUBCLASS_S1	HOSHIDA_LIVER_CANCER_SUBCLASS_S1		67	0.179489	0.932275	0.562753	0.896195	1	1111	tags=37%, list=28%, signal=51%
KAYO_AGING_MUSCLE_DN	KAYO_AGING_MUSCLE_DN		30	0.221771	0.930366	0.557746	0.899586	1	328	tags=13%, list=8%, signal=14%
LEE_EARLY_T_LYMPHOCYTE_UP	LEE_EARLY_T_LYMPHOCYTE_UP		29	0.227613	0.930242	0.575499	0.898534	1	2202	tags=76%, list=55%, signal=167%
BASSO_B_LYMPHOCYTE_NETWORK	BASSO_B_LYMPHOCYTE_NETWORK		45	0.201835	0.929299	0.591772	0.89964	1	1715	tags=56%, list=43%, signal=96%
BROWNE_HCMV_INFECTION_10HR_UP	BROWNE_HCMV_INFECTION_10HR_UP		36	0.218463	0.929097	0.582554	0.898778	1	732	tags=28%, list=18%, signal=34%
ZWANG_CLASS_1_TRANSIENTLY_INDUCED_BY_EGF	ZWANG_CLASS_1_TRANSIENTLY_INDUCED_BY_EGF		155	0.158662	0.927928	0.65896	0.900303	1	838	tags=23%, list=21%, signal=28%
PID_ARF6_TRAFFICKING_PATHWAY	PID_ARF6_TRAFFICKING_PATHWAY		17	0.261435	0.926408	0.57037	0.902575	1	1897	tags=65%, list=47%, signal=122%
BURTON_ADIPOGENESIS_PEAK_AT_2HR	BURTON_ADIPOGENESIS_PEAK_AT_2HR		18	0.258664	0.926115	0.554404	0.901899	1	788	tags=33%, list=20%, signal=41%
YAO_TEMPORAL_RESPONSE_TO_PROGESTERONE_CLUSTER_17	YAO_TEMPORAL_RESPONSE_TO_PROGESTERONE_CLUSTER_17		39	0.207714	0.924542	0.595156	0.904335	1	3181	tags=100%, list=79%, signal=481%
TCGA_GLIOBLASTOMA_COPY_NUMBER_UP	TCGA_GLIOBLASTOMA_COPY_NUMBER_UP		26	0.232154	0.92421	0.567723	0.903751	1	1206	tags=50%, list=30%, signal=71%
REACTOME_SPHINGOLIPID_METABOLISM	REACTOME_SPHINGOLIPID_METABOLISM		23	0.236558	0.922834	0.548813	0.905602	1	2336	tags=83%, list=58%, signal=197%
KEGG_PEROXISOME	KEGG_PEROXISOME		22	0.240905	0.922127	0.574526	0.905905	1	828	tags=36%, list=21%, signal=46%
JOHNSTONE_PARVB_TARGETS_2_DN	JOHNSTONE_PARVB_TARGETS_2_DN		98	0.164896	0.921858	0.645161	0.905169	1	1430	tags=42%, list=36%, signal=63%
SASSON_RESPONSE_TO_GONADOTROPHINS_DN	SASSON_RESPONSE_TO_GONADOTROPHINS_DN		31	0.219182	0.920472	0.610795	0.907321	1	768	tags=32%, list=19%, signal=40%
ZHANG_GATA6_TARGETS_DN	ZHANG_GATA6_TARGETS_DN		20	0.255032	0.919825	0.598015	0.907546	1	960	tags=45%, list=24%, signal=59%
LEE_LIVER_CANCER_E2F1_DN	LEE_LIVER_CANCER_E2F1_DN		23	0.234184	0.918145	0.595908	0.91039	1	1155	tags=48%, list=29%, signal=67%
STEIN_ESRRA_TARGETS_RESPONSIVE_TO_ESTROGEN_DN	STEIN_ESRRA_TARGETS_RESPONSIVE_TO_ESTROGEN_DN		17	0.262284	0.918043	0.562176	0.909236	1	2296	tags=82%, list=57%, signal=192%
HELLER_HDAC_TARGETS_DN	HELLER_HDAC_TARGETS_DN		95	0.164899	0.91297	0.647321	0.920226	1	1453	tags=45%, list=36%, signal=69%
ENK_UV_RESPONSE_KERATINOCYTE_UP	ENK_UV_RESPONSE_KERATINOCYTE_UP		146	0.1583	0.912311	0.701149	0.920397	1	1156	tags=34%, list=29%, signal=45%
DING_LUNG_CANCER_EXPRESSION_BY_COPY_NUMBER	DING_LUNG_CANCER_EXPRESSION_BY_COPY_NUMBER		26	0.225879	0.911641	0.576705	0.920654	1	3106	tags=100%, list=78%, signal=442%
BLALOCK_ALZHEIMERS_DISEASE_INCIPIENT_UP	BLALOCK_ALZHEIMERS_DISEASE_INCIPIENT_UP		106	0.16519	0.910402	0.671569	0.922293	1	1050	tags=29%, list=26%, signal=39%
VILLANUEVA_LIVER_CANCER_KRT19_DN	VILLANUEVA_LIVER_CANCER_KRT19_DN		17	0.261144	0.910296	0.597333	0.921171	1	1945	tags=71%, list=49%, signal=137%
SASSON_RESPONSE_TO_FORSKOLIN_DN	SASSON_RESPONSE_TO_FORSKOLIN_DN		32	0.212738	0.910242	0.631579	0.919896	1	768	tags=31%, list=19%, signal=38%
ZHONG_SECRETOME_OF_LUNG_CANCER_AND_FIBROBLAST	ZHONG_SECRETOME_OF_LUNG_CANCER_AND_FIBROBLAST		47	0.189707	0.909366	0.615942	0.920595	1	1197	tags=40%, list=30%, signal=57%
REACTOME_TRIF_TICAM1_MEDIATED_TLR4_SIGNALING	REACTOME_TRIF_TICAM1_MEDIATED_TLR4_SIGNALING		31	0.215964	0.909319	0.586301	0.919325	1	1370	tags=48%, list=34%, signal=73%
REACTOME_CELL_JUNCTION_ORGANIZATION	REACTOME_CELL_JUNCTION_ORGANIZATION		34	0.207787	0.906287	0.591331	0.925595	1	1117	tags=38%, list=28%, signal=53%
KIM_WT1_TARGETS_8HR_DN	KIM_WT1_TARGETS_8HR_DN		39	0.199731	0.905905	0.620209	0.925104	1	703	tags=26%, list=18%, signal=31%
KOKKINAKIS_METHIONINE_DEPRIVATION_48HR_UP	KOKKINAKIS_METHIONINE_DEPRIVATION_48HR_UP		52	0.186437	0.904006	0.632143	0.928351	1	699	tags=23%, list=17%, signal=28%
ICHIBA_GRAFT_VERSUS_HOST_DISEASE_35D_DN	ICHIBA_GRAFT_VERSUS_HOST_DISEASE_35D_DN		16	0.266354	0.903506	0.588556	0.928122	1	212	tags=19%, list=5%, signal=20%
BUYTAERT_PHOTODYNAMIC_THERAPY_STRESS_UP	BUYTAERT_PHOTODYNAMIC_THERAPY_STRESS_UP		261	0.137824	0.902699	0.804124	0.928628	1	1922	tags=57%, list=48%, signal=103%
LU_AGING_BRAIN_UP	LU_AGING_BRAIN_UP		110	0.15721	0.902439	0.670213	0.927824	1	776	tags=25%, list=19%, signal=31%
BROWNE_HCMV_INFECTION_30MIN_UP	BROWNE_HCMV_INFECTION_30MIN_UP		16	0.260152	0.901202	0.573363	0.929325	1	1098	tags=44%, list=27%, signal=60%
MARKEY_RB1_ACUTE_LOF_DN	MARKEY_RB1_ACUTE_LOF_DN		68	0.173686	0.900894	0.671698	0.928627	1	1653	tags=60%, list=41%, signal=101%
REACTOME_EXTRA_NUCLEAR_ESTROGEN_SIGNALING	REACTOME_EXTRA_NUCLEAR_ESTROGEN_SIGNALING		25	0.233383	0.900724	0.622283	0.927679	1	866	tags=36%, list=22%, signal=46%
KEGG_SPLICEOSOME	KEGG_SPLICEOSOME		17	0.257165	0.900202	0.58481	0.927532	1	2179	tags=82%, list=54%, signal=180%
GOLDRATH_ANTIGEN_RESPONSE	GOLDRATH_ANTIGEN_RESPONSE		103	0.161999	0.8993	0.658654	0.928336	1	1290	tags=36%, list=32%, signal=52%
SCHMIDT_POR_TARGETS_IN_LIMB_BUD_UP	SCHMIDT_POR_TARGETS_IN_LIMB_BUD_UP		16	0.258912	0.899201	0.560774	0.927112	1	1617	tags=63%, list=40%, signal=104%
REACTOME_PROGRAMMED_CELL_DEATH	REACTOME_PROGRAMMED_CELL_DEATH		59	0.17918	0.897973	0.630522	0.928685	1	1738	tags=53%, list=43%, signal=91%
REACTOME_TRANSPORT_OF_INORGANIC_CATIONS_ANIONS_AND_AMINO_ACIDS_OLIGOPEPTIDES	REACTOME_TRANSPORT_OF_INORGANIC_CATIONS_ANIONS_AND_AMINO_ACIDS_OLIGOPEPTIDES		31	0.207795	0.897836	0.612426	0.927612	1	486	tags=23%, list=12%, signal=25%
LOCKWOOD_AMPLIFIED_IN_LUNG_CANCER	LOCKWOOD_AMPLIFIED_IN_LUNG_CANCER		61	0.17563	0.896454	0.647273	0.929609	1	1437	tags=44%, list=36%, signal=68%
REACTOME_PLATELET_HOMEOSTASIS	REACTOME_PLATELET_HOMEOSTASIS		23	0.226375	0.894976	0.621849	0.931713	1	692	tags=35%, list=17%, signal=42%
MCBRYAN_PUBERTAL_BREAST_3_4WK_UP	MCBRYAN_PUBERTAL_BREAST_3_4WK_UP		69	0.173592	0.894675	0.703846	0.930989	1	1384	tags=51%, list=35%, signal=76%
RAMALHO_STEMNESS_UP	RAMALHO_STEMNESS_UP		53	0.185558	0.894432	0.663082	0.930159	1	2622	tags=89%, list=65%, signal=253%
RODRIGUES_THYROID_CARCINOMA_ANAPLASTIC_DN	RODRIGUES_THYROID_CARCINOMA_ANAPLASTIC_DN		131	0.150641	0.89368	0.706731	0.930491	1	1124	tags=33%, list=28%, signal=44%
FARMER_BREAST_CANCER_APOCRINE_VS_BASAL	FARMER_BREAST_CANCER_APOCRINE_VS_BASAL		122	0.154326	0.892691	0.704301	0.931536	1	768	tags=23%, list=19%, signal=28%
REACTOME_NOTCH1_INTRACELLULAR_DOMAIN_REGULATES_TRANSCRIPTION	REACTOME_NOTCH1_INTRACELLULAR_DOMAIN_REGULATES_TRANSCRIPTION		16	0.264411	0.892388	0.624079	0.930922	1	2950	tags=100%, list=74%, signal=378%
ZHAN_MULTIPLE_MYELOMA_HP_UP	ZHAN_MULTIPLE_MYELOMA_HP_UP		17	0.256144	0.892306	0.603491	0.929758	1	693	tags=29%, list=17%, signal=35%
FLECHNER_BIOPSY_KIDNEY_TRANSPLANT_REJECTED_VS_OK_DN	FLECHNER_BIOPSY_KIDNEY_TRANSPLANT_REJECTED_VS_OK_DN		182	0.14677	0.891387	0.764228	0.930663	1	1374	tags=41%, list=34%, signal=59%
WHITFIELD_CELL_CYCLE_M_G1	WHITFIELD_CELL_CYCLE_M_G1		34	0.210406	0.886649	0.637681	0.940367	1	2996	tags=97%, list=75%, signal=382%
APPEL_IMATINIB_RESPONSE	APPEL_IMATINIB_RESPONSE		20	0.235322	0.886582	0.640625	0.939141	1	2344	tags=90%, list=59%, signal=216%
REACTOME_TCR_SIGNALING	REACTOME_TCR_SIGNALING		26	0.222007	0.884715	0.630556	0.942166	1	1684	tags=65%, list=42%, signal=112%
PID_FGF_PATHWAY	PID_FGF_PATHWAY		15	0.260167	0.884534	0.610422	0.941196	1	2103	tags=80%, list=52%, signal=168%
CAIRO_HEPATOBLASTOMA_CLASSES_UP	CAIRO_HEPATOBLASTOMA_CLASSES_UP		137	0.149778	0.883973	0.723529	0.941084	1	2582	tags=85%, list=64%, signal=232%
KYNG_DNA_DAMAGE_BY_4NQO_OR_UV	KYNG_DNA_DAMAGE_BY_4NQO_OR_UV		15	0.264227	0.883694	0.603865	0.940348	1	9	tags=7%, list=0%, signal=7%
GRAHAM_CML_DIVIDING_VS_NORMAL_QUIESCENT_UP	GRAHAM_CML_DIVIDING_VS_NORMAL_QUIESCENT_UP		43	0.190919	0.883424	0.63961	0.939594	1	1838	tags=60%, list=46%, signal=111%
BOHN_PRIMARY_IMMUNODEFICIENCY_SYNDROM_DN	BOHN_PRIMARY_IMMUNODEFICIENCY_SYNDROM_DN		17	0.246818	0.8833	0.626904	0.938547	1	1170	tags=41%, list=29%, signal=58%
DAZARD_RESPONSE_TO_UV_SCC_UP	DAZARD_RESPONSE_TO_UV_SCC_UP		41	0.191013	0.88293	0.649485	0.938014	1	2064	tags=68%, list=52%, signal=139%
PUJANA_CHEK2_PCC_NETWORK	PUJANA_CHEK2_PCC_NETWORK		190	0.143272	0.881827	0.780822	0.939201	1	2354	tags=76%, list=59%, signal=176%
NAGASHIMA_NRG1_SIGNALING_UP	NAGASHIMA_NRG1_SIGNALING_UP		61	0.176944	0.881763	0.677903	0.937989	1	838	tags=30%, list=21%, signal=37%
HUTTMANN_B_CLL_POOR_SURVIVAL_DN	HUTTMANN_B_CLL_POOR_SURVIVAL_DN		18	0.252445	0.881583	0.613079	0.937028	1	430	tags=28%, list=11%, signal=31%
BIOCARTA_KERATINOCYTE_PATHWAY	BIOCARTA_KERATINOCYTE_PATHWAY		18	0.245664	0.879659	0.62341	0.940201	1	1051	tags=44%, list=26%, signal=60%
FRASOR_RESPONSE_TO_ESTRADIOL_DN	FRASOR_RESPONSE_TO_ESTRADIOL_DN		25	0.221163	0.879609	0.604839	0.938986	1	856	tags=32%, list=21%, signal=40%
PID_ILK_PATHWAY	PID_ILK_PATHWAY		16	0.256302	0.877826	0.644501	0.94166	1	2602	tags=94%, list=65%, signal=266%
VANTVEER_BREAST_CANCER_METASTASIS_UP	VANTVEER_BREAST_CANCER_METASTASIS_UP		21	0.22878	0.877029	0.619537	0.942109	1	415	tags=24%, list=10%, signal=26%
DUTERTRE_ESTRADIOL_RESPONSE_24HR_DN	DUTERTRE_ESTRADIOL_RESPONSE_24HR_DN		182	0.144305	0.875549	0.751825	0.943995	1	914	tags=29%, list=23%, signal=35%
STAMBOLSKY_TARGETS_OF_MUTATED_TP53_DN	STAMBOLSKY_TARGETS_OF_MUTATED_TP53_DN		20	0.236201	0.874834	0.655738	0.944242	1	1747	tags=60%, list=44%, signal=106%
IVANOVA_HEMATOPOIESIS_STEM_CELL_AND_PROGENITOR	IVANOVA_HEMATOPOIESIS_STEM_CELL_AND_PROGENITOR		141	0.149547	0.874624	0.762821	0.943335	1	1121	tags=35%, list=28%, signal=47%
BRUINS_UVC_RESPONSE_LATE	BRUINS_UVC_RESPONSE_LATE		289	0.135981	0.874162	0.896104	0.942979	1	1621	tags=51%, list=40%, signal=79%
CUI_GLUCOSE_DEPRIVATION	CUI_GLUCOSE_DEPRIVATION		26	0.213468	0.873422	0.655882	0.943254	1	1224	tags=42%, list=31%, signal=61%
SCHLOSSER_MYC_TARGETS_REPRESSED_BY_SERUM	SCHLOSSER_MYC_TARGETS_REPRESSED_BY_SERUM		43	0.191052	0.871951	0.695238	0.945189	1	2451	tags=84%, list=61%, signal=213%
KEGG_APOPTOSIS	KEGG_APOPTOSIS		26	0.222395	0.867107	0.669591	0.954537	1	276	tags=12%, list=7%, signal=12%
KEGG_NEUROTROPHIN_SIGNALING_PATHWAY	KEGG_NEUROTROPHIN_SIGNALING_PATHWAY		27	0.222783	0.867079	0.642229	0.953256	1	2445	tags=85%, list=61%, signal=217%
YAO_TEMPORAL_RESPONSE_TO_PROGESTERONE_CLUSTER_9	YAO_TEMPORAL_RESPONSE_TO_PROGESTERONE_CLUSTER_9		27	0.216486	0.866179	0.639053	0.953831	1	923	tags=41%, list=23%, signal=53%
ACEVEDO_LIVER_CANCER_UP	ACEVEDO_LIVER_CANCER_UP		255	0.133608	0.865564	0.82716	0.953769	1	1221	tags=33%, list=30%, signal=45%
KEGG_ERBB_SIGNALING_PATHWAY	KEGG_ERBB_SIGNALING_PATHWAY		24	0.219348	0.864843	0.637883	0.953934	1	727	tags=25%, list=18%, signal=30%
ZHAN_MULTIPLE_MYELOMA_MF_DN	ZHAN_MULTIPLE_MYELOMA_MF_DN		18	0.247376	0.863999	0.64467	0.954426	1	865	tags=33%, list=22%, signal=42%
ZHU_CMV_8_HR_DN	ZHU_CMV_8_HR_DN		20	0.234087	0.863164	0.646907	0.954888	1	913	tags=35%, list=23%, signal=45%
REACTOME_SIGNALING_BY_FGFR	REACTOME_SIGNALING_BY_FGFR		16	0.253861	0.863051	0.662234	0.953798	1	3	tags=6%, list=0%, signal=6%
REACTOME_REGULATION_OF_EXPRESSION_OF_SLITS_AND_ROBOS	REACTOME_REGULATION_OF_EXPRESSION_OF_SLITS_AND_ROBOS		26	0.218438	0.861934	0.652893	0.954884	1	2154	tags=77%, list=54%, signal=165%
BREDEMEYER_RAG_SIGNALING_VIA_ATM_NOT_VIA_NFKB_UP	BREDEMEYER_RAG_SIGNALING_VIA_ATM_NOT_VIA_NFKB_UP		16	0.253211	0.861312	0.639798	0.954842	1	1313	tags=63%, list=33%, signal=93%
STAMBOLSKY_RESPONSE_TO_VITAMIN_D3_UP	STAMBOLSKY_RESPONSE_TO_VITAMIN_D3_UP		23	0.223616	0.861172	0.650538	0.9538	1	301	tags=17%, list=8%, signal=19%
LEE_DIFFERENTIATING_T_LYMPHOCYTE	LEE_DIFFERENTIATING_T_LYMPHOCYTE		42	0.184176	0.857881	0.669782	0.959592	1	275	tags=14%, list=7%, signal=15%
DURCHDEWALD_SKIN_CARCINOGENESIS_DN	DURCHDEWALD_SKIN_CARCINOGENESIS_DN		82	0.160981	0.856209	0.713115	0.961763	1	1161	tags=34%, list=29%, signal=47%
REACTOME_CLASS_I_MHC_MEDIATED_ANTIGEN_PROCESSING_PRESENTATION	REACTOME_CLASS_I_MHC_MEDIATED_ANTIGEN_PROCESSING_PRESENTATION		95	0.157111	0.855317	0.779279	0.962298	1	2516	tags=82%, list=63%, signal=216%
REACTOME_SIGNALING_BY_INSULIN_RECEPTOR	REACTOME_SIGNALING_BY_INSULIN_RECEPTOR		18	0.24569	0.854374	0.646113	0.962903	1	2192	tags=83%, list=55%, signal=183%
KEGG_UBIQUITIN_MEDIATED_PROTEOLYSIS	KEGG_UBIQUITIN_MEDIATED_PROTEOLYSIS		25	0.214056	0.854207	0.679558	0.961916	1	1148	tags=32%, list=29%, signal=45%
SENESE_HDAC1_AND_HDAC2_TARGETS_UP	SENESE_HDAC1_AND_HDAC2_TARGETS_UP		75	0.159482	0.853765	0.759657	0.961451	1	813	tags=25%, list=20%, signal=31%
PUJANA_BRCA1_PCC_NETWORK	PUJANA_BRCA1_PCC_NETWORK		347	0.126713	0.852513	0.907407	0.962762	1	2399	tags=76%, list=60%, signal=172%
KRIGE_RESPONSE_TO_TOSEDOSTAT_24HR_UP	KRIGE_RESPONSE_TO_TOSEDOSTAT_24HR_UP		253	0.133125	0.852176	0.868421	0.96218	1	1167	tags=33%, list=29%, signal=43%
RIZKI_TUMOR_INVASIVENESS_3D_UP	RIZKI_TUMOR_INVASIVENESS_3D_UP		53	0.178442	0.852085	0.716216	0.961052	1	1243	tags=40%, list=31%, signal=57%
REACTOME_PCP_CE_PATHWAY	REACTOME_PCP_CE_PATHWAY		29	0.207439	0.851852	0.69419	0.960198	1	1684	tags=62%, list=42%, signal=106%
QUINTENS_EMBRYONIC_BRAIN_RESPONSE_TO_IR	QUINTENS_EMBRYONIC_BRAIN_RESPONSE_TO_IR		25	0.215812	0.851548	0.690411	0.959457	1	1476	tags=56%, list=37%, signal=88%
BOYLAN_MULTIPLE_MYELOMA_D_DN	BOYLAN_MULTIPLE_MYELOMA_D_DN		24	0.21768	0.851467	0.666667	0.958316	1	363	tags=17%, list=9%, signal=18%
FONTAINE_PAPILLARY_THYROID_CARCINOMA_UP	FONTAINE_PAPILLARY_THYROID_CARCINOMA_UP		20	0.23446	0.851108	0.679587	0.9577	1	1250	tags=50%, list=31%, signal=72%
DEBIASI_APOPTOSIS_BY_REOVIRUS_INFECTION_UP	DEBIASI_APOPTOSIS_BY_REOVIRUS_INFECTION_UP		89	0.155307	0.85092	0.784861	0.956793	1	2065	tags=69%, list=52%, signal=138%
WIEDERSCHAIN_TARGETS_OF_BMI1_AND_PCGF2	WIEDERSCHAIN_TARGETS_OF_BMI1_AND_PCGF2		21	0.226303	0.850914	0.680851	0.9555	1	906	tags=38%, list=23%, signal=49%
BLALOCK_ALZHEIMERS_DISEASE_INCIPIENT_DN	BLALOCK_ALZHEIMERS_DISEASE_INCIPIENT_DN		47	0.178604	0.850783	0.75841	0.954423	1	1373	tags=40%, list=34%, signal=61%
SENGUPTA_EBNA1_ANTICORRELATED	SENGUPTA_EBNA1_ANTICORRELATED		33	0.196889	0.850191	0.682081	0.954389	1	966	tags=33%, list=24%, signal=44%
MOREAUX_MULTIPLE_MYELOMA_BY_TACI_DN	MOREAUX_MULTIPLE_MYELOMA_BY_TACI_DN		35	0.192647	0.850097	0.69375	0.953261	1	3240	tags=100%, list=81%, signal=518%
UEDA_PERIFERAL_CLOCK	UEDA_PERIFERAL_CLOCK		66	0.168944	0.850051	0.791822	0.952041	1	1186	tags=39%, list=30%, signal=55%
BILD_HRAS_ONCOGENIC_SIGNATURE	BILD_HRAS_ONCOGENIC_SIGNATURE		89	0.153784	0.84926	0.782407	0.952377	1	900	tags=29%, list=22%, signal=37%
DAVICIONI_TARGETS_OF_PAX_FOXO1_FUSIONS_DN	DAVICIONI_TARGETS_OF_PAX_FOXO1_FUSIONS_DN		24	0.223172	0.848492	0.658915	0.952614	1	856	tags=33%, list=21%, signal=42%
SENGUPTA_NASOPHARYNGEAL_CARCINOMA_UP	SENGUPTA_NASOPHARYNGEAL_CARCINOMA_UP		95	0.154221	0.847091	0.770925	0.954179	1	1203	tags=36%, list=30%, signal=50%
ELVIDGE_HIF1A_TARGETS_UP	ELVIDGE_HIF1A_TARGETS_UP		19	0.23064	0.845674	0.672823	0.955645	1	729	tags=26%, list=18%, signal=32%
RIGGINS_TAMOXIFEN_RESISTANCE_DN	RIGGINS_TAMOXIFEN_RESISTANCE_DN		84	0.160563	0.844889	0.776371	0.956078	1	1111	tags=35%, list=28%, signal=47%
KYNG_DNA_DAMAGE_UP	KYNG_DNA_DAMAGE_UP		50	0.177496	0.844572	0.698305	0.955452	1	358	tags=14%, list=9%, signal=15%
IVANOVA_HEMATOPOIESIS_LATE_PROGENITOR	IVANOVA_HEMATOPOIESIS_LATE_PROGENITOR		112	0.14825	0.844171	0.771144	0.954952	1	1617	tags=45%, list=40%, signal=73%
HOSHIDA_LIVER_CANCER_SURVIVAL_UP	HOSHIDA_LIVER_CANCER_SURVIVAL_UP		26	0.212472	0.840594	0.687671	0.960781	1	1059	tags=38%, list=26%, signal=52%
DACOSTA_UV_RESPONSE_VIA_ERCC3_TTD_DN	DACOSTA_UV_RESPONSE_VIA_ERCC3_TTD_DN		28	0.201922	0.840118	0.667639	0.960459	1	730	tags=21%, list=18%, signal=26%
LANDIS_ERBB2_BREAST_TUMORS_324_UP	LANDIS_ERBB2_BREAST_TUMORS_324_UP		54	0.1695	0.839852	0.771044	0.9597	1	1237	tags=35%, list=31%, signal=50%
RUTELLA_RESPONSE_TO_CSF2RB_AND_IL4_DN	RUTELLA_RESPONSE_TO_CSF2RB_AND_IL4_DN		102	0.152667	0.839212	0.809302	0.959689	1	790	tags=23%, list=20%, signal=27%
DELASERNA_MYOD_TARGETS_DN	DELASERNA_MYOD_TARGETS_DN		23	0.222046	0.83907	0.699724	0.958711	1	622	tags=26%, list=16%, signal=31%
WIERENGA_STAT5A_TARGETS_GROUP1	WIERENGA_STAT5A_TARGETS_GROUP1		35	0.196659	0.838346	0.717579	0.95876	1	758	tags=31%, list=19%, signal=38%
REACTOME_AUTOPHAGY	REACTOME_AUTOPHAGY		16	0.241056	0.838313	0.704434	0.957517	1	1728	tags=69%, list=43%, signal=120%
NUYTTEN_NIPP1_TARGETS_UP	NUYTTEN_NIPP1_TARGETS_UP		228	0.133247	0.838095	0.910569	0.956588	1	1031	tags=30%, list=26%, signal=38%
REACTOME_MAPK6_MAPK4_SIGNALING	REACTOME_MAPK6_MAPK4_SIGNALING		30	0.199592	0.837602	0.720126	0.95626	1	2348	tags=80%, list=59%, signal=192%
BROWNE_HCMV_INFECTION_18HR_UP	BROWNE_HCMV_INFECTION_18HR_UP		51	0.175207	0.836425	0.773196	0.95734	1	1363	tags=43%, list=34%, signal=65%
REACTOME_C_TYPE_LECTIN_RECEPTORS_CLRS	REACTOME_C_TYPE_LECTIN_RECEPTORS_CLRS		43	0.179592	0.835577	0.714777	0.957794	1	1734	tags=63%, list=43%, signal=110%
GARY_CD5_TARGETS_DN	GARY_CD5_TARGETS_DN		106	0.150329	0.828431	0.860963	0.97017	1	3046	tags=95%, list=76%, signal=387%
PUJANA_BRCA2_PCC_NETWORK	PUJANA_BRCA2_PCC_NETWORK		109	0.146394	0.828062	0.821782	0.969626	1	2448	tags=83%, list=61%, signal=207%
PID_SMAD2_3NUCLEAR_PATHWAY	PID_SMAD2_3NUCLEAR_PATHWAY		17	0.238123	0.825894	0.685	0.972449	1	1071	tags=35%, list=27%, signal=48%
BROWNE_HCMV_INFECTION_16HR_UP	BROWNE_HCMV_INFECTION_16HR_UP		71	0.158437	0.825831	0.79927	0.971293	1	1477	tags=44%, list=37%, signal=68%
KRIGE_RESPONSE_TO_TOSEDOSTAT_6HR_UP	KRIGE_RESPONSE_TO_TOSEDOSTAT_6HR_UP		289	0.126742	0.825426	0.90099	0.970772	1	941	tags=24%, list=23%, signal=29%
CHIARADONNA_NEOPLASTIC_TRANSFORMATION_KRAS_DN	CHIARADONNA_NEOPLASTIC_TRANSFORMATION_KRAS_DN		50	0.172587	0.825145	0.764505	0.970038	1	1503	tags=48%, list=38%, signal=76%
BAELDE_DIABETIC_NEPHROPATHY_DN	BAELDE_DIABETIC_NEPHROPATHY_DN		171	0.132952	0.823257	0.846154	0.972203	1	670	tags=21%, list=17%, signal=24%
PASQUALUCCI_LYMPHOMA_BY_GC_STAGE_UP	PASQUALUCCI_LYMPHOMA_BY_GC_STAGE_UP		99	0.149398	0.823092	0.819588	0.971211	1	1348	tags=37%, list=34%, signal=55%
HELLER_HDAC_TARGETS_SILENCED_BY_METHYLATION_DN	HELLER_HDAC_TARGETS_SILENCED_BY_METHYLATION_DN		94	0.152134	0.820281	0.820755	0.975111	1	1453	tags=46%, list=36%, signal=70%
BACOLOD_RESISTANCE_TO_ALKYLATING_AGENTS_DN	BACOLOD_RESISTANCE_TO_ALKYLATING_AGENTS_DN		16	0.239133	0.818997	0.722222	0.976233	1	916	tags=38%, list=23%, signal=48%
UEDA_CENTRAL_CLOCK	UEDA_CENTRAL_CLOCK		33	0.192685	0.818994	0.712538	0.97496	1	2180	tags=73%, list=54%, signal=158%
JOHNSTONE_PARVB_TARGETS_3_UP	JOHNSTONE_PARVB_TARGETS_3_UP		172	0.13382	0.818294	0.879433	0.975013	1	1541	tags=46%, list=38%, signal=71%
GUO_TARGETS_OF_IRS1_AND_IRS2	GUO_TARGETS_OF_IRS1_AND_IRS2		35	0.187395	0.818179	0.772727	0.973971	1	844	tags=29%, list=21%, signal=36%
AMUNDSON_RESPONSE_TO_ARSENITE	AMUNDSON_RESPONSE_TO_ARSENITE		86	0.149289	0.818092	0.800813	0.97286	1	737	tags=23%, list=18%, signal=28%
PID_CERAMIDE_PATHWAY	PID_CERAMIDE_PATHWAY		15	0.24009	0.816539	0.703518	0.97442	1	1051	tags=40%, list=26%, signal=54%
CAVARD_LIVER_CANCER_MALIGNANT_VS_BENIGN	CAVARD_LIVER_CANCER_MALIGNANT_VS_BENIGN		15	0.249745	0.815045	0.738272	0.975962	1	1066	tags=47%, list=27%, signal=63%
VANDESLUIS_COMMD1_TARGETS_GROUP_3_UP	VANDESLUIS_COMMD1_TARGETS_GROUP_3_UP		22	0.213472	0.814925	0.708895	0.974906	1	1123	tags=45%, list=28%, signal=63%
IKEDA_MIR1_TARGETS_UP	IKEDA_MIR1_TARGETS_UP		26	0.199623	0.813105	0.711864	0.976912	1	2391	tags=88%, list=60%, signal=218%
BYSTRYKH_HEMATOPOIESIS_STEM_CELL_AND_BRAIN_QTL_TRANS	BYSTRYKH_HEMATOPOIESIS_STEM_CELL_AND_BRAIN_QTL_TRANS		47	0.166034	0.812869	0.791667	0.976097	1	1685	tags=57%, list=42%, signal=98%
RODRIGUES_THYROID_CARCINOMA_ANAPLASTIC_UP	RODRIGUES_THYROID_CARCINOMA_ANAPLASTIC_UP		216	0.127704	0.812124	0.913669	0.976104	1	2089	tags=68%, list=52%, signal=134%
PASINI_SUZ12_TARGETS_DN	PASINI_SUZ12_TARGETS_DN		134	0.139384	0.811201	0.859756	0.97647	1	1126	tags=35%, list=28%, signal=47%
ELVIDGE_HYPOXIA_DN	ELVIDGE_HYPOXIA_DN		36	0.184472	0.811105	0.762763	0.975367	1	1346	tags=39%, list=34%, signal=58%
PID_FCER1_PATHWAY	PID_FCER1_PATHWAY		15	0.242939	0.807562	0.683575	0.980341	1	225	tags=13%, list=6%, signal=14%
BROWN_MYELOID_CELL_DEVELOPMENT_DN	BROWN_MYELOID_CELL_DEVELOPMENT_DN		36	0.181994	0.807164	0.758958	0.979787	1	238	tags=11%, list=6%, signal=12%
YORDY_RECIPROCAL_REGULATION_BY_ETS1_AND_SP100_DN	YORDY_RECIPROCAL_REGULATION_BY_ETS1_AND_SP100_DN		18	0.228221	0.805672	0.73201	0.98103	1	289	tags=17%, list=7%, signal=18%
PID_P73PATHWAY	PID_P73PATHWAY		21	0.209536	0.80566	0.736434	0.979793	1	756	tags=29%, list=19%, signal=35%
FOURNIER_ACINAR_DEVELOPMENT_LATE_2	FOURNIER_ACINAR_DEVELOPMENT_LATE_2		81	0.155674	0.804265	0.813333	0.981023	1	2369	tags=81%, list=59%, signal=195%
PURBEY_TARGETS_OF_CTBP1_NOT_SATB1_DN	PURBEY_TARGETS_OF_CTBP1_NOT_SATB1_DN		96	0.148977	0.802482	0.850427	0.982878	1	1180	tags=32%, list=29%, signal=45%
PID_BMP_PATHWAY	PID_BMP_PATHWAY		16	0.236538	0.80173	0.70297	0.982971	1	16	tags=6%, list=0%, signal=6%
IVANOVA_HEMATOPOIESIS_STEM_CELL_LONG_TERM	IVANOVA_HEMATOPOIESIS_STEM_CELL_LONG_TERM		49	0.170304	0.801644	0.785714	0.981858	1	55	tags=6%, list=1%, signal=6%
SLEBOS_HEAD_AND_NECK_CANCER_WITH_HPV_UP	SLEBOS_HEAD_AND_NECK_CANCER_WITH_HPV_UP		16	0.233368	0.800922	0.741855	0.981779	1	268	tags=19%, list=7%, signal=20%
DOANE_BREAST_CANCER_CLASSES_UP	DOANE_BREAST_CANCER_CLASSES_UP		28	0.194036	0.8003	0.760234	0.981604	1	802	tags=29%, list=20%, signal=35%
BROWNE_HCMV_INFECTION_24HR_DN	BROWNE_HCMV_INFECTION_24HR_DN		50	0.163465	0.798916	0.769968	0.98258	1	527	tags=18%, list=13%, signal=20%
REACTOME_FC_EPSILON_RECEPTOR_FCERI_SIGNALING	REACTOME_FC_EPSILON_RECEPTOR_FCERI_SIGNALING		37	0.181711	0.798868	0.787375	0.981423	1	1734	tags=59%, list=43%, signal=104%
REACTOME_VESICLE_MEDIATED_TRANSPORT	REACTOME_VESICLE_MEDIATED_TRANSPORT		195	0.126291	0.79813	0.925373	0.981378	1	1852	tags=56%, list=46%, signal=100%
SESTO_RESPONSE_TO_UV_C0	SESTO_RESPONSE_TO_UV_C0		43	0.173625	0.796263	0.779605	0.98307	1	21	tags=5%, list=1%, signal=5%
RUTELLA_RESPONSE_TO_HGF_DN	RUTELLA_RESPONSE_TO_HGF_DN		67	0.159786	0.795445	0.830709	0.983183	1	838	tags=25%, list=21%, signal=32%
WANG_SMARCE1_TARGETS_DN	WANG_SMARCE1_TARGETS_DN		113	0.142248	0.79498	0.878947	0.98266	1	1344	tags=41%, list=34%, signal=60%
OHGUCHI_LIVER_HNF4A_TARGETS_UP	OHGUCHI_LIVER_HNF4A_TARGETS_UP		18	0.228589	0.793858	0.769029	0.983307	1	739	tags=33%, list=18%, signal=41%
REACTOME_HIV_INFECTION	REACTOME_HIV_INFECTION		42	0.17282	0.793395	0.813505	0.982805	1	2293	tags=88%, list=57%, signal=204%
SHETH_LIVER_CANCER_VS_TXNIP_LOSS_PAM4	SHETH_LIVER_CANCER_VS_TXNIP_LOSS_PAM4		74	0.150443	0.792625	0.849624	0.982838	1	1164	tags=36%, list=29%, signal=50%
REACTOME_FATTY_ACYL_COA_BIOSYNTHESIS	REACTOME_FATTY_ACYL_COA_BIOSYNTHESIS		20	0.213364	0.791848	0.733871	0.982892	1	1147	tags=50%, list=29%, signal=70%
REACTOME_DOWNSTREAM_TCR_SIGNALING	REACTOME_DOWNSTREAM_TCR_SIGNALING		24	0.203241	0.790828	0.77971	0.983287	1	1684	tags=67%, list=42%, signal=114%
GRAESSMANN_APOPTOSIS_BY_SERUM_DEPRIVATION_UP	GRAESSMANN_APOPTOSIS_BY_SERUM_DEPRIVATION_UP		157	0.12866	0.788603	0.884615	0.985651	1	322	tags=11%, list=8%, signal=11%
FEVR_CTNNB1_TARGETS_UP	FEVR_CTNNB1_TARGETS_UP		218	0.123193	0.787872	0.915385	0.985569	1	1258	tags=37%, list=31%, signal=51%
HOLLMANN_APOPTOSIS_VIA_CD40_DN	HOLLMANN_APOPTOSIS_VIA_CD40_DN		82	0.145052	0.786515	0.884956	0.986485	1	1508	tags=45%, list=38%, signal=71%
OSMAN_BLADDER_CANCER_UP	OSMAN_BLADDER_CANCER_UP		130	0.133073	0.786449	0.878307	0.985356	1	2388	tags=76%, list=60%, signal=182%
PID_RAC1_PATHWAY	PID_RAC1_PATHWAY		20	0.21134	0.785172	0.788618	0.986168	1	1180	tags=40%, list=29%, signal=56%
BONOME_OVARIAN_CANCER_SURVIVAL_OPTIMAL_DEBULKING	BONOME_OVARIAN_CANCER_SURVIVAL_OPTIMAL_DEBULKING		72	0.148637	0.783709	0.867188	0.987288	1	1280	tags=38%, list=32%, signal=54%
GALE_APL_WITH_FLT3_MUTATED_UP	GALE_APL_WITH_FLT3_MUTATED_UP		19	0.212661	0.782169	0.756477	0.988616	1	2798	tags=95%, list=70%, signal=313%
TSUNODA_CISPLATIN_RESISTANCE_DN	TSUNODA_CISPLATIN_RESISTANCE_DN		17	0.223549	0.782162	0.764249	0.9874	1	589	tags=24%, list=15%, signal=27%
DELPUECH_FOXO3_TARGETS_UP	DELPUECH_FOXO3_TARGETS_UP		28	0.188897	0.78199	0.777778	0.986455	1	978	tags=39%, list=24%, signal=52%
ODONNELL_TFRC_TARGETS_DN	ODONNELL_TFRC_TARGETS_DN		27	0.188815	0.778556	0.759887	0.990606	1	1779	tags=59%, list=44%, signal=106%
SENESE_HDAC3_TARGETS_DN	SENESE_HDAC3_TARGETS_DN		170	0.128576	0.778543	0.946309	0.9894	1	1244	tags=35%, list=31%, signal=49%
HU_GENOTOXIN_ACTION_DIRECT_VS_INDIRECT_4HR	HU_GENOTOXIN_ACTION_DIRECT_VS_INDIRECT_4HR		17	0.223596	0.778414	0.71159	0.988334	1	1350	tags=47%, list=34%, signal=71%
IVANOVA_HEMATOPOIESIS_EARLY_PROGENITOR	IVANOVA_HEMATOPOIESIS_EARLY_PROGENITOR		90	0.1466	0.778084	0.85124	0.987599	1	1391	tags=42%, list=35%, signal=63%
KEGG_LYSINE_DEGRADATION	KEGG_LYSINE_DEGRADATION		19	0.211418	0.777238	0.763959	0.987601	1	492	tags=16%, list=12%, signal=18%
COLINA_TARGETS_OF_4EBP1_AND_4EBP2	COLINA_TARGETS_OF_4EBP1_AND_4EBP2		118	0.134265	0.776242	0.92973	0.987922	1	1498	tags=47%, list=37%, signal=74%
VANOEVELEN_MYOGENESIS_SIN3A_TARGETS	VANOEVELEN_MYOGENESIS_SIN3A_TARGETS		56	0.156545	0.773419	0.840741	0.990922	1	1703	tags=50%, list=43%, signal=86%
WANG_PROSTATE_CANCER_ANDROGEN_INDEPENDENT	WANG_PROSTATE_CANCER_ANDROGEN_INDEPENDENT		19	0.213668	0.769176	0.780303	0.996209	1	464	tags=21%, list=12%, signal=24%
REACTOME_OVARIAN_TUMOR_DOMAIN_PROTEASES	REACTOME_OVARIAN_TUMOR_DOMAIN_PROTEASES		15	0.23113	0.76888	0.753086	0.995392	1	1017	tags=33%, list=25%, signal=45%
NAGASHIMA_NRG1_SIGNALING_DN	NAGASHIMA_NRG1_SIGNALING_DN		15	0.227038	0.767988	0.775656	0.995507	1	913	tags=33%, list=23%, signal=43%
REACTOME_GLYCOSPHINGOLIPID_METABOLISM	REACTOME_GLYCOSPHINGOLIPID_METABOLISM		17	0.215126	0.764391	0.815725	0.999629	1	2336	tags=82%, list=58%, signal=197%
LEE_LIVER_CANCER_CIPROFIBRATE_DN	LEE_LIVER_CANCER_CIPROFIBRATE_DN		18	0.21984	0.763274	0.769022	0.999997	1	1022	tags=44%, list=26%, signal=59%
PUJANA_XPRSS_INT_NETWORK	PUJANA_XPRSS_INT_NETWORK		50	0.159891	0.759056	0.858108	1	1	2443	tags=84%, list=61%, signal=213%
BASAKI_YBX1_TARGETS_DN	BASAKI_YBX1_TARGETS_DN		131	0.12827	0.758167	0.911765	1	1	1118	tags=32%, list=28%, signal=43%
BHATI_G2M_ARREST_BY_2METHOXYESTRADIOL_DN	BHATI_G2M_ARREST_BY_2METHOXYESTRADIOL_DN		37	0.174222	0.756589	0.805389	1	1	900	tags=35%, list=22%, signal=45%
SENESE_HDAC2_TARGETS_UP	SENESE_HDAC2_TARGETS_UP		39	0.169942	0.754534	0.818182	1	1	1382	tags=41%, list=34%, signal=62%
BROWNE_HCMV_INFECTION_1HR_DN	BROWNE_HCMV_INFECTION_1HR_DN		41	0.169551	0.7545	0.807692	1	1	396	tags=17%, list=10%, signal=19%
REACTOME_TOLL_LIKE_RECEPTOR_4_TLR4_CASCADE	REACTOME_TOLL_LIKE_RECEPTOR_4_TLR4_CASCADE		34	0.172727	0.749592	0.830303	1	1	1370	tags=44%, list=34%, signal=66%
RICKMAN_TUMOR_DIFFERENTIATED_WELL_VS_MODERATELY_DN	RICKMAN_TUMOR_DIFFERENTIATED_WELL_VS_MODERATELY_DN		30	0.182032	0.748518	0.823188	1	1	1399	tags=53%, list=35%, signal=81%
BLALOCK_ALZHEIMERS_DISEASE_DN	BLALOCK_ALZHEIMERS_DISEASE_DN		317	0.113575	0.748216	0.987952	1	1	2411	tags=80%, list=60%, signal=185%
REACTOME_CELL_CELL_JUNCTION_ORGANIZATION	REACTOME_CELL_CELL_JUNCTION_ORGANIZATION		23	0.194541	0.746929	0.807895	1	1	1117	tags=39%, list=28%, signal=54%
HOSHIDA_LIVER_CANCER_SURVIVAL_DN	HOSHIDA_LIVER_CANCER_SURVIVAL_DN		32	0.175275	0.745581	0.862974	1	1	1374	tags=44%, list=34%, signal=66%
SHEPARD_BMYB_MORPHOLINO_UP	SHEPARD_BMYB_MORPHOLINO_UP		58	0.155514	0.743426	0.890729	1	1	849	tags=26%, list=21%, signal=32%
JOHNSTONE_PARVB_TARGETS_1_DN	JOHNSTONE_PARVB_TARGETS_1_DN		24	0.196749	0.741318	0.802817	1	1	1805	tags=71%, list=45%, signal=128%
BURTON_ADIPOGENESIS_PEAK_AT_16HR	BURTON_ADIPOGENESIS_PEAK_AT_16HR		16	0.216356	0.74101	0.790524	1	1	2703	tags=94%, list=67%, signal=287%
KYNG_DNA_DAMAGE_BY_UV	KYNG_DNA_DAMAGE_BY_UV		17	0.210328	0.739547	0.78626	1	1	3166	tags=100%, list=79%, signal=475%
KEGG_INSULIN_SIGNALING_PATHWAY	KEGG_INSULIN_SIGNALING_PATHWAY		33	0.175181	0.739463	0.862573	1	1	2035	tags=64%, list=51%, signal=128%
BURTON_ADIPOGENESIS_9	BURTON_ADIPOGENESIS_9		32	0.176412	0.738711	0.864615	1	1	1087	tags=38%, list=27%, signal=51%
PID_CDC42_PATHWAY	PID_CDC42_PATHWAY		28	0.184469	0.73816	0.824615	1	1	2490	tags=89%, list=62%, signal=234%
AGUIRRE_PANCREATIC_CANCER_COPY_NUMBER_UP	AGUIRRE_PANCREATIC_CANCER_COPY_NUMBER_UP		82	0.139391	0.736315	0.909836	1	1	1579	tags=45%, list=39%, signal=73%
MARSON_FOXP3_TARGETS_UP	MARSON_FOXP3_TARGETS_UP		26	0.187369	0.736153	0.848739	1	1	1505	tags=50%, list=38%, signal=80%
DANG_MYC_TARGETS_UP	DANG_MYC_TARGETS_UP		24	0.187811	0.732994	0.784091	1	1	2966	tags=96%, list=74%, signal=367%
LEE_RECENT_THYMIC_EMIGRANT	LEE_RECENT_THYMIC_EMIGRANT		66	0.14388	0.729099	0.895161	1	1	1341	tags=39%, list=33%, signal=58%
SPIRA_SMOKERS_LUNG_CANCER_UP	SPIRA_SMOKERS_LUNG_CANCER_UP		20	0.192161	0.724631	0.836021	1	1	788	tags=25%, list=20%, signal=31%
TOOKER_GEMCITABINE_RESISTANCE_UP	TOOKER_GEMCITABINE_RESISTANCE_UP		34	0.168243	0.72463	0.838235	1	1	1478	tags=44%, list=37%, signal=69%
REACTOME_EPH_EPHRIN_SIGNALING	REACTOME_EPH_EPHRIN_SIGNALING		34	0.167496	0.72244	0.827692	1	1	1689	tags=59%, list=42%, signal=101%
TIEN_INTESTINE_PROBIOTICS_6HR_DN	TIEN_INTESTINE_PROBIOTICS_6HR_DN		61	0.144514	0.722395	0.887641	1	1	1949	tags=59%, list=49%, signal=113%
KIM_ALL_DISORDERS_CALB1_CORR_UP	KIM_ALL_DISORDERS_CALB1_CORR_UP		140	0.127026	0.721868	0.95092	1	1	2410	tags=81%, list=60%, signal=196%
WNT_SIGNALING	WNT_SIGNALING		19	0.193804	0.72181	0.854111	1	1	1069	tags=32%, list=27%, signal=43%
OSWALD_HEMATOPOIETIC_STEM_CELL_IN_COLLAGEN_GEL_DN	OSWALD_HEMATOPOIETIC_STEM_CELL_IN_COLLAGEN_GEL_DN		74	0.135127	0.720478	0.909465	1	1	741	tags=19%, list=18%, signal=23%
TOYOTA_TARGETS_OF_MIR34B_AND_MIR34C	TOYOTA_TARGETS_OF_MIR34B_AND_MIR34C		106	0.124445	0.719147	0.951691	1	1	399	tags=9%, list=10%, signal=10%
KIM_WT1_TARGETS_12HR_DN	KIM_WT1_TARGETS_12HR_DN		63	0.141386	0.716322	0.919014	1	1	895	tags=27%, list=22%, signal=34%
KEGG_HUNTINGTONS_DISEASE	KEGG_HUNTINGTONS_DISEASE		34	0.165131	0.716052	0.877676	1	1	559	tags=15%, list=14%, signal=17%
REACTOME_TOLL_LIKE_RECEPTOR_9_TLR9_CASCADE	REACTOME_TOLL_LIKE_RECEPTOR_9_TLR9_CASCADE		26	0.18026	0.71518	0.886427	1	1	2169	tags=77%, list=54%, signal=167%
DELACROIX_RAR_BOUND_ES	DELACROIX_RAR_BOUND_ES		110	0.12622	0.713608	0.947368	1	1	232	tags=9%, list=6%, signal=9%
BERENJENO_ROCK_SIGNALING_NOT_VIA_RHOA_DN	BERENJENO_ROCK_SIGNALING_NOT_VIA_RHOA_DN		21	0.188894	0.710705	0.842105	1	1	1503	tags=52%, list=38%, signal=83%
WANG_METHYLATED_IN_BREAST_CANCER	WANG_METHYLATED_IN_BREAST_CANCER		18	0.201342	0.710505	0.864362	1	1	2013	tags=67%, list=50%, signal=133%
REACTOME_REGULATION_OF_HSF1_MEDIATED_HEAT_SHOCK_RESPONSE	REACTOME_REGULATION_OF_HSF1_MEDIATED_HEAT_SHOCK_RESPONSE		20	0.190709	0.709029	0.867725	1	1	2382	tags=85%, list=59%, signal=209%
LINDGREN_BLADDER_CANCER_CLUSTER_1_UP	LINDGREN_BLADDER_CANCER_CLUSTER_1_UP		27	0.175251	0.708969	0.852273	1	1	965	tags=33%, list=24%, signal=44%
REACTOME_REGULATION_OF_ACTIN_DYNAMICS_FOR_PHAGOCYTIC_CUP_FORMATION	REACTOME_REGULATION_OF_ACTIN_DYNAMICS_FOR_PHAGOCYTIC_CUP_FORMATION		25	0.178955	0.708547	0.871148	1	1	2352	tags=80%, list=59%, signal=193%
HORIUCHI_WTAP_TARGETS_DN	HORIUCHI_WTAP_TARGETS_DN		87	0.128666	0.706675	0.930435	1	1	1888	tags=55%, list=47%, signal=102%
HU_GENOTOXIN_ACTION_DIRECT_VS_INDIRECT_24HR	HU_GENOTOXIN_ACTION_DIRECT_VS_INDIRECT_24HR		17	0.204753	0.705989	0.831492	1	1	665	tags=24%, list=17%, signal=28%
KEGG_SMALL_CELL_LUNG_CANCER	KEGG_SMALL_CELL_LUNG_CANCER		22	0.182532	0.705677	0.844737	1	1	242	tags=9%, list=6%, signal=10%
COULOUARN_TEMPORAL_TGFB1_SIGNATURE_UP	COULOUARN_TEMPORAL_TGFB1_SIGNATURE_UP		47	0.149549	0.705559	0.915625	1	1	781	tags=23%, list=19%, signal=29%
REACTOME_CIRCADIAN_CLOCK	REACTOME_CIRCADIAN_CLOCK		29	0.171381	0.701182	0.88563	1	1	928	tags=31%, list=23%, signal=40%
BURTON_ADIPOGENESIS_8	BURTON_ADIPOGENESIS_8		33	0.169922	0.69995	0.88169	1	1	1588	tags=58%, list=40%, signal=95%
LIN_NPAS4_TARGETS_UP	LIN_NPAS4_TARGETS_UP		37	0.153359	0.697207	0.886076	1	1	661	tags=19%, list=17%, signal=22%
WAMUNYOKOLI_OVARIAN_CANCER_GRADES_1_2_DN	WAMUNYOKOLI_OVARIAN_CANCER_GRADES_1_2_DN		22	0.188073	0.696222	0.838798	1	1	885	tags=27%, list=22%, signal=35%
RATTENBACHER_BOUND_BY_CELF1	RATTENBACHER_BOUND_BY_CELF1		89	0.129361	0.69538	0.949074	1	1	1172	tags=31%, list=29%, signal=43%
SONG_TARGETS_OF_IE86_CMV_PROTEIN	SONG_TARGETS_OF_IE86_CMV_PROTEIN		15	0.206542	0.695187	0.855721	1	1	1975	tags=67%, list=49%, signal=131%
REACTOME_DISEASES_OF_SIGNAL_TRANSDUCTION	REACTOME_DISEASES_OF_SIGNAL_TRANSDUCTION		104	0.125243	0.692982	0.967914	1	1	1740	tags=51%, list=43%, signal=88%
PEART_HDAC_PROLIFERATION_CLUSTER_UP	PEART_HDAC_PROLIFERATION_CLUSTER_UP		20	0.192062	0.68762	0.859116	1	1	925	tags=30%, list=23%, signal=39%
JACKSON_DNMT1_TARGETS_UP	JACKSON_DNMT1_TARGETS_UP		25	0.17372	0.687249	0.875989	1	1	674	tags=24%, list=17%, signal=29%
GOTZMANN_EPITHELIAL_TO_MESENCHYMAL_TRANSITION_DN	GOTZMANN_EPITHELIAL_TO_MESENCHYMAL_TRANSITION_DN		55	0.138411	0.686698	0.920266	1	1	1516	tags=44%, list=38%, signal=69%
STEIN_ESRRA_TARGETS_UP	STEIN_ESRRA_TARGETS_UP		98	0.124068	0.684915	0.965957	1	1	1375	tags=37%, list=34%, signal=55%
COLIN_PILOCYTIC_ASTROCYTOMA_VS_GLIOBLASTOMA_DN	COLIN_PILOCYTIC_ASTROCYTOMA_VS_GLIOBLASTOMA_DN		15	0.204138	0.684399	0.840278	1	1	1589	tags=60%, list=40%, signal=99%
MONNIER_POSTRADIATION_TUMOR_ESCAPE_UP	MONNIER_POSTRADIATION_TUMOR_ESCAPE_UP		90	0.127681	0.683795	0.966981	1	1	3505	tags=100%, list=87%, signal=782%
SMITH_TERT_TARGETS_DN	SMITH_TERT_TARGETS_DN		36	0.151938	0.682184	0.916149	1	1	290	tags=11%, list=7%, signal=12%
SUNG_METASTASIS_STROMA_DN	SUNG_METASTASIS_STROMA_DN		16	0.200392	0.681288	0.877604	1	1	647	tags=25%, list=16%, signal=30%
REACTOME_SIGNALING_BY_ROBO_RECEPTORS	REACTOME_SIGNALING_BY_ROBO_RECEPTORS		43	0.150776	0.679438	0.911043	1	1	2414	tags=79%, list=60%, signal=197%
BURTON_ADIPOGENESIS_3	BURTON_ADIPOGENESIS_3		29	0.165703	0.679337	0.876056	1	1	3346	tags=100%, list=84%, signal=603%
DITTMER_PTHLH_TARGETS_DN	DITTMER_PTHLH_TARGETS_DN		27	0.169801	0.673994	0.901695	1	1	1471	tags=48%, list=37%, signal=76%
ONKEN_UVEAL_MELANOMA_UP	ONKEN_UVEAL_MELANOMA_UP		246	0.105098	0.673904	1	1	1	1324	tags=35%, list=33%, signal=49%
LU_EZH2_TARGETS_UP	LU_EZH2_TARGETS_UP		68	0.134636	0.670643	0.938525	1	1	753	tags=22%, list=19%, signal=27%
GINESTIER_BREAST_CANCER_ZNF217_AMPLIFIED_DN	GINESTIER_BREAST_CANCER_ZNF217_AMPLIFIED_DN		52	0.138709	0.670037	0.899666	1	1	905	tags=25%, list=23%, signal=32%
MARIADASON_REGULATED_BY_HISTONE_ACETYLATION_UP	MARIADASON_REGULATED_BY_HISTONE_ACETYLATION_UP		18	0.184459	0.669903	0.869792	1	1	417	tags=17%, list=10%, signal=19%
ZHOU_CELL_CYCLE_GENES_IN_IR_RESPONSE_6HR	ZHOU_CELL_CYCLE_GENES_IN_IR_RESPONSE_6HR		21	0.183187	0.669292	0.886076	1	1	3275	tags=100%, list=82%, signal=545%
RHODES_CANCER_META_SIGNATURE	RHODES_CANCER_META_SIGNATURE		21	0.176429	0.668919	0.876963	1	1	32	tags=5%, list=1%, signal=5%
DAVICIONI_MOLECULAR_ARMS_VS_ERMS_UP	DAVICIONI_MOLECULAR_ARMS_VS_ERMS_UP		91	0.121517	0.667103	0.94697	1	1	661	tags=18%, list=17%, signal=21%
BROWNE_HCMV_INFECTION_24HR_UP	BROWNE_HCMV_INFECTION_24HR_UP		38	0.147758	0.666384	0.905956	1	1	1350	tags=39%, list=34%, signal=59%
MARTINEZ_RESPONSE_TO_TRABECTEDIN_DN	MARTINEZ_RESPONSE_TO_TRABECTEDIN_DN		91	0.122883	0.665376	0.967213	1	1	3393	tags=99%, list=85%, signal=632%
SIMBULAN_UV_RESPONSE_IMMORTALIZED_DN	SIMBULAN_UV_RESPONSE_IMMORTALIZED_DN		16	0.192766	0.66404	0.886935	1	1	1971	tags=75%, list=49%, signal=147%
CHIARADONNA_NEOPLASTIC_TRANSFORMATION_CDC25_DN	CHIARADONNA_NEOPLASTIC_TRANSFORMATION_CDC25_DN		46	0.14504	0.663951	0.919732	1	1	1583	tags=50%, list=40%, signal=82%
TSENG_IRS1_TARGETS_DN	TSENG_IRS1_TARGETS_DN		48	0.143231	0.663722	0.9279	1	1	1541	tags=44%, list=38%, signal=70%
KEGG_ADHERENS_JUNCTION	KEGG_ADHERENS_JUNCTION		27	0.161175	0.662473	0.909091	1	1	2495	tags=85%, list=62%, signal=224%
ADDYA_ERYTHROID_DIFFERENTIATION_BY_HEMIN	ADDYA_ERYTHROID_DIFFERENTIATION_BY_HEMIN		26	0.165949	0.662232	0.897638	1	1	1056	tags=35%, list=26%, signal=47%
EPPERT_PROGENITOR	EPPERT_PROGENITOR		41	0.149672	0.658841	0.930233	1	1	1821	tags=59%, list=45%, signal=106%
REACTOME_MYD88_CASCADE_INITIATED_ON_PLASMA_MEMBRANE	REACTOME_MYD88_CASCADE_INITIATED_ON_PLASMA_MEMBRANE		24	0.165424	0.652617	0.909091	1	1	1370	tags=46%, list=34%, signal=69%
ZHONG_RESPONSE_TO_AZACITIDINE_AND_TSA_DN	ZHONG_RESPONSE_TO_AZACITIDINE_AND_TSA_DN		16	0.182957	0.650652	0.892157	1	1	3275	tags=100%, list=82%, signal=546%
KASLER_HDAC7_TARGETS_1_UP	KASLER_HDAC7_TARGETS_1_UP		44	0.139204	0.649862	0.920266	1	1	617	tags=16%, list=15%, signal=19%
REACTOME_REGULATION_OF_TP53_ACTIVITY	REACTOME_REGULATION_OF_TP53_ACTIVITY		27	0.162352	0.648224	0.924856	1	1	3359	tags=100%, list=84%, signal=615%
CHANDRAN_METASTASIS_UP	CHANDRAN_METASTASIS_UP		59	0.128292	0.647047	0.953177	1	1	31	tags=3%, list=1%, signal=3%
REACTOME_TOLL_LIKE_RECEPTOR_TLR1:TLR2_CASCADE	REACTOME_TOLL_LIKE_RECEPTOR_TLR1:TLR2_CASCADE		24	0.165424	0.645411	0.899183	1	1	1370	tags=46%, list=34%, signal=69%
ONKEN_UVEAL_MELANOMA_DN	ONKEN_UVEAL_MELANOMA_DN		181	0.105257	0.644675	0.986014	1	1	619	tags=14%, list=15%, signal=16%
BAKKER_FOXO3_TARGETS_UP	BAKKER_FOXO3_TARGETS_UP		20	0.174546	0.644316	0.922857	1	1	901	tags=25%, list=22%, signal=32%
KONG_E2F3_TARGETS	KONG_E2F3_TARGETS		25	0.1607	0.642775	0.917143	1	1	795	tags=20%, list=20%, signal=25%
YAO_TEMPORAL_RESPONSE_TO_PROGESTERONE_CLUSTER_14	YAO_TEMPORAL_RESPONSE_TO_PROGESTERONE_CLUSTER_14		29	0.1553	0.638243	0.932927	1	1	2371	tags=90%, list=59%, signal=218%
DITTMER_PTHLH_TARGETS_UP	DITTMER_PTHLH_TARGETS_UP		38	0.141786	0.637881	0.906907	1	1	61	tags=5%, list=2%, signal=5%
PID_PDGFRB_PATHWAY	PID_PDGFRB_PATHWAY		42	0.138754	0.634778	0.944099	1	1	2162	tags=69%, list=54%, signal=148%
STEIN_ESRRA_TARGETS	STEIN_ESRRA_TARGETS		135	0.108964	0.634501	0.990196	1	1	1375	tags=36%, list=34%, signal=52%
BOYLAN_MULTIPLE_MYELOMA_C_DN	BOYLAN_MULTIPLE_MYELOMA_C_DN		17	0.178491	0.634325	0.913158	1	1	3293	tags=100%, list=82%, signal=559%
GENTILE_RESPONSE_CLUSTER_D3	GENTILE_RESPONSE_CLUSTER_D3		15	0.193185	0.633995	0.880829	1	1	3234	tags=100%, list=81%, signal=517%
REACTOME_ANTIGEN_PROCESSING:_UBIQUITINATION_PROTEASOME_DEGRADATION	REACTOME_ANTIGEN_PROCESSING:_UBIQUITINATION_PROTEASOME_DEGRADATION		77	0.119719	0.631978	0.973094	1	1	3288	tags=99%, list=82%, signal=540%
HANN_RESISTANCE_TO_BCL2_INHIBITOR_DN	HANN_RESISTANCE_TO_BCL2_INHIBITOR_DN		15	0.185413	0.629387	0.92029	1	1	462	tags=20%, list=12%, signal=23%
REACTOME_MITOTIC_SPINDLE_CHECKPOINT	REACTOME_MITOTIC_SPINDLE_CHECKPOINT		21	0.169887	0.628946	0.904	1	1	3328	tags=100%, list=83%, signal=588%
PICCALUGA_ANGIOIMMUNOBLASTIC_LYMPHOMA_DN	PICCALUGA_ANGIOIMMUNOBLASTIC_LYMPHOMA_DN		49	0.132651	0.627047	0.932331	1	1	1301	tags=39%, list=32%, signal=57%
KIM_ALL_DISORDERS_OLIGODENDROCYTE_NUMBER_CORR_UP	KIM_ALL_DISORDERS_OLIGODENDROCYTE_NUMBER_CORR_UP		148	0.105914	0.626474	0.984127	1	1	1126	tags=29%, list=28%, signal=39%
MCCLUNG_CREB1_TARGETS_DN	MCCLUNG_CREB1_TARGETS_DN		17	0.179935	0.62472	0.896359	1	1	713	tags=24%, list=18%, signal=29%
MARTINEZ_RESPONSE_TO_TRABECTEDIN	MARTINEZ_RESPONSE_TO_TRABECTEDIN		20	0.167598	0.623598	0.925134	1	1	508	tags=15%, list=13%, signal=17%
GROSS_HYPOXIA_VIA_ELK3_AND_HIF1A_UP	GROSS_HYPOXIA_VIA_ELK3_AND_HIF1A_UP		55	0.127126	0.621031	0.963455	1	1	1376	tags=42%, list=34%, signal=63%
WAKABAYASHI_ADIPOGENESIS_PPARG_RXRA_BOUND_WITH_H4K20ME1_MARK	WAKABAYASHI_ADIPOGENESIS_PPARG_RXRA_BOUND_WITH_H4K20ME1_MARK		40	0.13536	0.617263	0.95899	1	1	1577	tags=48%, list=39%, signal=78%
VERNELL_RETINOBLASTOMA_PATHWAY_UP	VERNELL_RETINOBLASTOMA_PATHWAY_UP		19	0.172812	0.617106	0.922879	1	1	3316	tags=100%, list=83%, signal=578%
PRAMOONJAGO_SOX4_TARGETS_UP	PRAMOONJAGO_SOX4_TARGETS_UP		19	0.1699	0.617103	0.939394	1	1	413	tags=16%, list=10%, signal=18%
AMIT_SERUM_RESPONSE_240_MCF10A	AMIT_SERUM_RESPONSE_240_MCF10A		25	0.154538	0.613048	0.920245	1	1	131	tags=8%, list=3%, signal=8%
KEGG_PYRIMIDINE_METABOLISM	KEGG_PYRIMIDINE_METABOLISM		25	0.15574	0.612857	0.939394	1	1	3385	tags=100%, list=84%, signal=641%
FOSTER_KDM1A_TARGETS_DN	FOSTER_KDM1A_TARGETS_DN		38	0.136098	0.610596	0.956113	1	1	1084	tags=32%, list=27%, signal=43%
GROSS_HYPOXIA_VIA_HIF1A_UP	GROSS_HYPOXIA_VIA_HIF1A_UP		20	0.164052	0.610285	0.895317	1	1	3031	tags=95%, list=76%, signal=388%
REACTOME_OTHER_INTERLEUKIN_SIGNALING	REACTOME_OTHER_INTERLEUKIN_SIGNALING		74	0.114393	0.606866	0.973585	1	1	747	tags=20%, list=19%, signal=24%
REACTOME_HIV_LIFE_CYCLE	REACTOME_HIV_LIFE_CYCLE		18	0.169526	0.605075	0.953608	1	1	2292	tags=83%, list=57%, signal=194%
REACTOME_REGULATION_OF_TP53_ACTIVITY_THROUGH_PHOSPHORYLATION	REACTOME_REGULATION_OF_TP53_ACTIVITY_THROUGH_PHOSPHORYLATION		20	0.162067	0.60501	0.942559	1	1	3359	tags=100%, list=84%, signal=616%
AGUIRRE_PANCREATIC_CANCER_COPY_NUMBER_DN	AGUIRRE_PANCREATIC_CANCER_COPY_NUMBER_DN		50	0.127752	0.60179	0.960265	1	1	2745	tags=90%, list=69%, signal=282%
WELCSH_BRCA1_TARGETS_DN	WELCSH_BRCA1_TARGETS_DN		34	0.139767	0.599936	0.958824	1	1	2319	tags=74%, list=58%, signal=173%
AKL_HTLV1_INFECTION_DN	AKL_HTLV1_INFECTION_DN		28	0.147869	0.597045	0.954416	1	1	1793	tags=57%, list=45%, signal=103%
MARCHINI_TRABECTEDIN_RESISTANCE_DN	MARCHINI_TRABECTEDIN_RESISTANCE_DN		16	0.176968	0.596382	0.948849	1	1	2373	tags=88%, list=59%, signal=214%
ZHOU_TNF_SIGNALING_30MIN	ZHOU_TNF_SIGNALING_30MIN		15	0.176898	0.596362	0.926768	1	1	3299	tags=100%, list=82%, signal=564%
KEGG_PROSTATE_CANCER	KEGG_PROSTATE_CANCER		25	0.151721	0.596147	0.949296	1	1	3401	tags=100%, list=85%, signal=658%
JIANG_HYPOXIA_NORMAL	JIANG_HYPOXIA_NORMAL		79	0.11305	0.596083	0.991561	1	1	2061	tags=66%, list=51%, signal=133%
REACTOME_TRANSCRIPTIONAL_REGULATION_OF_WHITE_ADIPOCYTE_DIFFERENTIATION	REACTOME_TRANSCRIPTIONAL_REGULATION_OF_WHITE_ADIPOCYTE_DIFFERENTIATION		25	0.147558	0.594771	0.942935	1	1	284	tags=12%, list=7%, signal=13%
REACTOME_DISEASE	REACTOME_DISEASE		241	0.0924346	0.590767	1	1	1	1555	tags=42%, list=39%, signal=65%
DUTERTRE_ESTRADIOL_RESPONSE_6HR_UP	DUTERTRE_ESTRADIOL_RESPONSE_6HR_UP		72	0.11395	0.589693	0.98062	1	1	444	tags=11%, list=11%, signal=12%
DEURIG_T_CELL_PROLYMPHOCYTIC_LEUKEMIA_UP	DEURIG_T_CELL_PROLYMPHOCYTIC_LEUKEMIA_UP		94	0.108816	0.587287	0.986547	1	1	1345	tags=35%, list=34%, signal=52%
TARTE_PLASMA_CELL_VS_B_LYMPHOCYTE_UP	TARTE_PLASMA_CELL_VS_B_LYMPHOCYTE_UP		42	0.128266	0.585169	0.978395	1	1	2436	tags=86%, list=61%, signal=216%
WANG_RESPONSE_TO_GSK3_INHIBITOR_SB216763_DN	WANG_RESPONSE_TO_GSK3_INHIBITOR_SB216763_DN		107	0.106629	0.58411	0.986239	1	1	931	tags=23%, list=23%, signal=30%
PHONG_TNF_RESPONSE_VIA_P38_COMPLETE	PHONG_TNF_RESPONSE_VIA_P38_COMPLETE		85	0.107111	0.582925	0.987755	1	1	788	tags=19%, list=20%, signal=23%
REACTOME_MAPK_FAMILY_SIGNALING_CASCADES	REACTOME_MAPK_FAMILY_SIGNALING_CASCADES		83	0.108509	0.579324	0.979253	1	1	747	tags=18%, list=19%, signal=22%
BRUNO_HEMATOPOIESIS	BRUNO_HEMATOPOIESIS		21	0.154148	0.576139	0.9525	1	1	741	tags=24%, list=18%, signal=29%
ANDERSEN_CHOLANGIOCARCINOMA_CLASS1	ANDERSEN_CHOLANGIOCARCINOMA_CLASS1		19	0.160367	0.57359	0.947631	1	1	1229	tags=37%, list=31%, signal=53%
WEI_MIR34A_TARGETS	WEI_MIR34A_TARGETS		38	0.129615	0.57332	0.972308	1	1	814	tags=21%, list=20%, signal=26%
WAMUNYOKOLI_OVARIAN_CANCER_GRADES_1_2_UP	WAMUNYOKOLI_OVARIAN_CANCER_GRADES_1_2_UP		50	0.119564	0.570162	0.989399	1	1	1054	tags=26%, list=26%, signal=35%
HAHTOLA_MYCOSIS_FUNGOIDES_CD4_DN	HAHTOLA_MYCOSIS_FUNGOIDES_CD4_DN		35	0.131628	0.569604	0.971609	1	1	1065	tags=29%, list=27%, signal=39%
WEIGEL_OXIDATIVE_STRESS_BY_HNE_AND_TBH	WEIGEL_OXIDATIVE_STRESS_BY_HNE_AND_TBH		19	0.154214	0.566084	0.93617	1	1	575	tags=21%, list=14%, signal=24%
JIANG_VHL_TARGETS	JIANG_VHL_TARGETS		28	0.138123	0.565471	0.965241	1	1	2305	tags=79%, list=58%, signal=184%
YAO_TEMPORAL_RESPONSE_TO_PROGESTERONE_CLUSTER_13	YAO_TEMPORAL_RESPONSE_TO_PROGESTERONE_CLUSTER_13		31	0.136866	0.564797	0.953846	1	1	2058	tags=65%, list=51%, signal=132%
KEGG_ENDOMETRIAL_CANCER	KEGG_ENDOMETRIAL_CANCER		17	0.160479	0.562591	0.945409	1	1	657	tags=18%, list=16%, signal=21%
GARGALOVIC_RESPONSE_TO_OXIDIZED_PHOSPHOLIPIDS_TURQUOISE_UP	GARGALOVIC_RESPONSE_TO_OXIDIZED_PHOSPHOLIPIDS_TURQUOISE_UP		32	0.132649	0.559963	0.985423	1	1	1922	tags=63%, list=48%, signal=119%
REACTOME_INTERLEUKIN_17_SIGNALING	REACTOME_INTERLEUKIN_17_SIGNALING		20	0.149903	0.549218	0.957816	1	1	1370	tags=45%, list=34%, signal=68%
WHITFIELD_CELL_CYCLE_G2_M	WHITFIELD_CELL_CYCLE_G2_M		44	0.120141	0.546872	0.972561	1	1	3529	tags=100%, list=88%, signal=831%
TIEN_INTESTINE_PROBIOTICS_24HR_UP	TIEN_INTESTINE_PROBIOTICS_24HR_UP		152	0.0916422	0.542304	1	1	1	2304	tags=70%, list=58%, signal=159%
GAZDA_DIAMOND_BLACKFAN_ANEMIA_ERYTHROID_DN	GAZDA_DIAMOND_BLACKFAN_ANEMIA_ERYTHROID_DN		111	0.095013	0.539036	0.994872	1	1	891	tags=22%, list=22%, signal=27%
SMIRNOV_RESPONSE_TO_IR_6HR_DN	SMIRNOV_RESPONSE_TO_IR_6HR_DN		34	0.122618	0.537861	0.98209	1	1	1715	tags=53%, list=43%, signal=92%
DACOSTA_UV_RESPONSE_VIA_ERCC3_UP	DACOSTA_UV_RESPONSE_VIA_ERCC3_UP		104	0.0982326	0.537484	0.995614	1	1	1884	tags=56%, list=47%, signal=103%
KEGG_GLIOMA	KEGG_GLIOMA		17	0.155177	0.532451	0.97416	1	1	3386	tags=100%, list=85%, signal=643%
BROWNE_HCMV_INFECTION_20HR_UP	BROWNE_HCMV_INFECTION_20HR_UP		65	0.106226	0.531628	0.98855	1	1	200	tags=6%, list=5%, signal=6%
WANG_LMO4_TARGETS_DN	WANG_LMO4_TARGETS_DN		110	0.0924507	0.531053	0.994681	1	1	1697	tags=45%, list=42%, signal=77%
UDAYAKUMAR_MED1_TARGETS_DN	UDAYAKUMAR_MED1_TARGETS_DN		91	0.0960475	0.524523	1	1	1	1251	tags=34%, list=31%, signal=48%
NIKOLSKY_BREAST_CANCER_17Q11_Q21_AMPLICON	NIKOLSKY_BREAST_CANCER_17Q11_Q21_AMPLICON		15	0.156825	0.522974	0.963255	1	1	91	tags=7%, list=2%, signal=7%
SCHLOSSER_SERUM_RESPONSE_UP	SCHLOSSER_SERUM_RESPONSE_UP		24	0.13332	0.522943	0.962536	1	1	1126	tags=33%, list=28%, signal=46%
REACTOME_TRANSCRIPTIONAL_REGULATION_BY_TP53	REACTOME_TRANSCRIPTIONAL_REGULATION_BY_TP53		68	0.101162	0.520296	0.996016	1	1	936	tags=22%, list=23%, signal=28%
GOLDRATH_HOMEOSTATIC_PROLIFERATION	GOLDRATH_HOMEOSTATIC_PROLIFERATION		26	0.129611	0.513051	0.985673	1	1	429	tags=12%, list=11%, signal=13%
SESTO_RESPONSE_TO_UV_C2	SESTO_RESPONSE_TO_UV_C2		19	0.141823	0.512856	0.975124	1	1	2033	tags=63%, list=51%, signal=128%
MITSIADES_RESPONSE_TO_APLIDIN_DN	MITSIADES_RESPONSE_TO_APLIDIN_DN		80	0.0971147	0.510055	0.992453	1	1	2704	tags=89%, list=67%, signal=268%
WONG_MITOCHONDRIA_GENE_MODULE	WONG_MITOCHONDRIA_GENE_MODULE		51	0.103988	0.50145	0.996855	1	1	2210	tags=75%, list=55%, signal=164%
WHITFIELD_CELL_CYCLE_S	WHITFIELD_CELL_CYCLE_S		44	0.107095	0.499775	1	1	1	1959	tags=59%, list=49%, signal=114%
STEIN_ESRRA_TARGETS_DN	STEIN_ESRRA_TARGETS_DN		25	0.123172	0.495509	0.98892	1	1	1874	tags=60%, list=47%, signal=112%
THEILGAARD_NEUTROPHIL_AT_SKIN_WOUND_DN	THEILGAARD_NEUTROPHIL_AT_SKIN_WOUND_DN		60	0.0960292	0.482286	0.996403	1	1	1095	tags=27%, list=27%, signal=36%
ROSS_AML_WITH_AML1_ETO_FUSION	ROSS_AML_WITH_AML1_ETO_FUSION		19	0.133136	0.48217	0.986979	1	1	866	tags=26%, list=22%, signal=33%
TIEN_INTESTINE_PROBIOTICS_2HR_DN	TIEN_INTESTINE_PROBIOTICS_2HR_DN		32	0.108896	0.478116	0.98773	1	1	1438	tags=41%, list=36%, signal=63%
HERNANDEZ_MITOTIC_ARREST_BY_DOCETAXEL_1_DN	HERNANDEZ_MITOTIC_ARREST_BY_DOCETAXEL_1_DN		16	0.135908	0.475679	0.984456	1	1	2239	tags=75%, list=56%, signal=169%
GARGALOVIC_RESPONSE_TO_OXIDIZED_PHOSPHOLIPIDS_BLUE_UP	GARGALOVIC_RESPONSE_TO_OXIDIZED_PHOSPHOLIPIDS_BLUE_UP		53	0.0986555	0.473386	0.982456	1	1	1902	tags=60%, list=47%, signal=113%
CROMER_METASTASIS_UP	CROMER_METASTASIS_UP		28	0.118136	0.467018	0.991098	1	1	1635	tags=46%, list=41%, signal=78%
MARIADASON_RESPONSE_TO_BUTYRATE_SULINDAC_6	MARIADASON_RESPONSE_TO_BUTYRATE_SULINDAC_6		15	0.134697	0.461599	0.995122	1	1	680	tags=20%, list=17%, signal=24%
GABRIELY_MIR21_TARGETS	GABRIELY_MIR21_TARGETS		102	0.0803924	0.450937	1	1	1	61	tags=3%, list=2%, signal=3%
CASORELLI_ACUTE_PROMYELOCYTIC_LEUKEMIA_DN	CASORELLI_ACUTE_PROMYELOCYTIC_LEUKEMIA_DN		202	0.0710052	0.445665	1	1	1	2232	tags=66%, list=56%, signal=142%
WANG_CISPLATIN_RESPONSE_AND_XPC_DN	WANG_CISPLATIN_RESPONSE_AND_XPC_DN		63	0.0898568	0.444692	0.996109	1	1	1714	tags=46%, list=43%, signal=79%
REACTOME_THE_CITRIC_ACID_TCA_CYCLE_AND_RESPIRATORY_ELECTRON_TRANSPORT	REACTOME_THE_CITRIC_ACID_TCA_CYCLE_AND_RESPIRATORY_ELECTRON_TRANSPORT		26	0.113363	0.442691	0.997085	1	1	2910	tags=92%, list=73%, signal=335%
FISCHER_G2_M_CELL_CYCLE	FISCHER_G2_M_CELL_CYCLE		69	0.0853443	0.442394	1	1	1	3669	tags=100%, list=92%, signal=1168%
TAKAO_RESPONSE_TO_UVB_RADIATION_UP	TAKAO_RESPONSE_TO_UVB_RADIATION_UP		19	0.122365	0.4323	0.997326	1	1	1521	tags=47%, list=38%, signal=76%
MARSON_BOUND_BY_FOXP3_STIMULATED	MARSON_BOUND_BY_FOXP3_STIMULATED		262	0.0652113	0.42809	1	1	1	1155	tags=26%, list=29%, signal=34%
FRASOR_RESPONSE_TO_SERM_OR_FULVESTRANT_DN	FRASOR_RESPONSE_TO_SERM_OR_FULVESTRANT_DN		15	0.125783	0.42647	0.997506	1	1	3503	tags=100%, list=87%, signal=793%
DAZARD_UV_RESPONSE_CLUSTER_G6	DAZARD_UV_RESPONSE_CLUSTER_G6		40	0.0945916	0.42544	0.996942	1	1	1438	tags=40%, list=36%, signal=62%
WU_SILENCED_BY_METHYLATION_IN_BLADDER_CANCER	WU_SILENCED_BY_METHYLATION_IN_BLADDER_CANCER		17	0.122336	0.42209	0.997275	1	1	3517	tags=100%, list=88%, signal=816%
NUYTTEN_EZH2_TARGETS_DN	NUYTTEN_EZH2_TARGETS_DN		230	0.065465	0.418618	1	1	1	218	tags=5%, list=5%, signal=5%
WANG_CLIM2_TARGETS_UP	WANG_CLIM2_TARGETS_UP		61	0.0822385	0.407662	0.996377	1	1	858	tags=20%, list=21%, signal=25%
RIZ_ERYTHROID_DIFFERENTIATION	RIZ_ERYTHROID_DIFFERENTIATION		18	0.109328	0.400642	0.994638	1	1	3569	tags=100%, list=89%, signal=913%
DACOSTA_UV_RESPONSE_VIA_ERCC3_DN	DACOSTA_UV_RESPONSE_VIA_ERCC3_DN		270	0.0613078	0.400428	1	1	1	1710	tags=44%, list=43%, signal=72%
BROWNE_HCMV_INFECTION_48HR_UP	BROWNE_HCMV_INFECTION_48HR_UP		51	0.0826607	0.395952	0.996721	1	1	1290	tags=33%, list=32%, signal=49%
GRAESSMANN_RESPONSE_TO_MC_AND_DOXORUBICIN_DN	GRAESSMANN_RESPONSE_TO_MC_AND_DOXORUBICIN_DN		182	0.0649396	0.395232	1	1	1	544	tags=10%, list=14%, signal=11%
KEGG_CHRONIC_MYELOID_LEUKEMIA	KEGG_CHRONIC_MYELOID_LEUKEMIA		25	0.09897	0.390424	1	1	1	3611	tags=100%, list=90%, signal=1008%
MOOTHA_MITOCHONDRIA	MOOTHA_MITOCHONDRIA		96	0.0706273	0.385814	1	1	1	2210	tags=65%, list=55%, signal=141%
WANG_TUMOR_INVASIVENESS_DN	WANG_TUMOR_INVASIVENESS_DN		68	0.0762625	0.384861	1	1	1	2438	tags=76%, list=61%, signal=192%
MARSON_BOUND_BY_FOXP3_UNSTIMULATED	MARSON_BOUND_BY_FOXP3_UNSTIMULATED		290	0.0579573	0.374456	1	1	1	1900	tags=51%, list=47%, signal=89%
RAO_BOUND_BY_SALL4_ISOFORM_B	RAO_BOUND_BY_SALL4_ISOFORM_B		116	0.0638802	0.363653	1	1	1	305	tags=6%, list=8%, signal=6%
BRUINS_UVC_RESPONSE_EARLY_LATE	BRUINS_UVC_RESPONSE_EARLY_LATE		69	0.0683264	0.355307	1	1	1	3736	tags=100%, list=93%, signal=1458%
KINSEY_TARGETS_OF_EWSR1_FLII_FUSION_UP	KINSEY_TARGETS_OF_EWSR1_FLII_FUSION_UP		322	0.055062	0.355248	1	1	1	1838	tags=47%, list=46%, signal=80%
MARSON_BOUND_BY_E2F4_UNSTIMULATED	MARSON_BOUND_BY_E2F4_UNSTIMULATED		160	0.050287	0.301248	1	1	1	1832	tags=46%, list=46%, signal=81%
GRAESSMANN_APOPTOSIS_BY_DOXORUBICIN_DN	GRAESSMANN_APOPTOSIS_BY_DOXORUBICIN_DN		426	0.0434971	0.296935	1	0.999986	1	2094	tags=54%, list=52%, signal=102%
