# Supplementary material for: The RNA binding protein Quaking represses splicing of the Fibronectin EDA exon and downregulates the interferon response
Source: Nucleic Acids Res. 2021 Aug 24;49(17):10034–45. doi: 10.1093/nar/gkab732 (PMC8464043; doi:10.1093/nar/gkab732)
Supplement: gkab732_Supplemental_Files [file gkab732_supplemental_files.zip › Table S3 Genotyping results.xlsx]

## Sheet: Sheet1
Gene Edited	Cell lines	Sequence (5′- 3′)	Editing Event
QKI	WT	CCAACTTCTGCGGGATCTTCAACCACCTCGAGCGGCTGCTGGAC	N/A
	HuH7 QKO#13	CCAACTTCTGCGGGATCTTCAACCACCTCGCGGAAGCAGCGGAC	145 bp insertion
		CTTCGACAACGGCAGCATCCCCCACCAGATCCACCTGGGAGAGC
		TGCACGCCATTCTGCGGCGGCAGGAAGATTTTTACCCATTCCTGA
		AGGACAACCGGGAAAAGATCGAGAAGATCCTGACCTTCCGCGAG
		CGGCTGCTGGAC
	HuH7 QKO#14	CCAACTTCTGCGGGATCTTCAACCACCTCTGCACTCTCAGTACAAT	346 bp insertion
		CTGCTCTGATGCCGCATAGTTAAGCCAGCCCCGACACCCGAAGCC
		GGCGAACGTGGCGAGAAAGGAAGGGAAGAAAGCGAAAGGAGCG
		GGCGCTAAGGCGCTGGCAAGTGTAGCGGTCACGCTGCGCGTAAC
		CACCACACCCGGCGGCCAGAAACAGGTCGGCGTACTGGTCGCCG
		ATCTGGGCCAGCAGGTTGTCCAGGTCGTCGTCGTAGGTGTCCTTG
		CTCAGCTGCAGTTTGAAAACCTATGCCCACCTGTTCGACGACAAAG
		TGATGAAGCAGCTGAAGCGGCGGAGATACACCGGCTGGGGCAGGC
		TGAGCCGGAAGCTGATCGAGCGGCTGCTGGAC
	HuH7 QKO#3	Please refer to Liao KC et al RNA Biol. 2020 Mar;17(3):366-380.
	A549 QKO#1
Guide sequences are underlined; insertions are in italics.
Amino acid sequence			Molecular weight
WT QKI-5	MVGEMETKEKPKPTPDYLMQLMNDKKLMSSLPNFCGIFNHLERLLDEEISRVRKDMYNDTLNGSTEKRSAEL		37.7kDa
	PDAVGPIVQLQEKLYVPVKEYPDFNFVGRILGPRGLTAKQLEAETGCKIMVRGKGSMRDKKKEEQNRGKPNW
	EHLNEDLHVLITVEDAQNRAEIKLKRAVEEVKKLLVPAAEGEDSLKKMQLMELAILNGTYRDANIKSPALAFSLA
	ATAQAAPRIITGPAPVLPPAALRTPTPAGPTIMPLIRQIQTAVMPNGTPHPTAAIVPPGPEAGLIYTPYEYPYTLAP
	ATSILEYPIEPSGVLGAVATKVRRHDMRVHPYQRIVTADRAATGN
Predicted amino acid sequence			Molecular weight
HuH7 QKO#13	MVGEMETKEKPKPTPDYLMQLMNDKKLMSSLPNFCGIFNHLAEAADLRQRQHPPPDPPGRAARHSAAAGRF		8.9kDa
	LPIPEGQPGKDREDPDLPRAAAGRRN
HuH7 QKO#14	MVGEMETKEKPKPTPDYLMQLMNDKKLMSSLPNFCGIFNHLCTLSTICSDAA		5.6kDa
