# Supplementary material for: The RNA binding protein Quaking represses splicing of the Fibronectin EDA exon and downregulates the interferon response
Source: Nucleic Acids Res. 2021 Aug 24;49(17):10034–45. doi: 10.1093/nar/gkab732 (PMC8464043; doi:10.1093/nar/gkab732)
Supplement: gkab732_Supplemental_Files [file gkab732_supplemental_files.zip › Table S4 Vast-tools results and comparison of splicing events.xlsx]

## Sheet: QKO_vs_WT_ctrl
GENE	EVENT	COORD	Delta PSI
AKAP11	HsaEX0003358	chr13:42887183-42887266	0.24
EML1	HsaEX0022331	chr14:100380903-100381034	0.11
TNS1	HsaEX0066402	chr2:218758162-218758284	0.12
CEACAM1	HsaEX0014463	chr19:43015728-43015780	0.13
EXOC1	HsaEX0023429	chr4:56755054-56755098	0.19
MYO9B	HsaEX0041297	chr19:17321142-17321189	0.15
SBF1	HsaEX0056293	chr22:50895463-50895540	0.24
GPR126	HsaEX0028280	chr6:142704897-142704980	0.15
FN1	HsaEX0026101	chr2:216245534-216245803	0.42
FN1	HsaEX0026102	chr2:216257654-216257926	0.13
LPIN1	HsaEX0036266	chr2:11916215-11916319	0.18
REPS1	HsaEX0053051	chr6:139247538-139247615	0.16
MYOF	HsaEX0041321	chr10:95152674-95152712	0.53
GOLGA4	HsaEX0027973	chr3:37402734-37402796	0.1
ADD3	HsaEX0002804	chr10:111892063-111892158	0.22
DST	HsaEX0021043	chr6:56327844-56327954	0.33
PRMT2	HsaEX0050273	chr21:48056356-48056459	0.14
WDFY3	HsaEX0070918	chr4:85729487-85729570	0.14
INSR	HsaEX0031843	chr19:7150508-7150543	0.17
PRPF40A	HsaEX0050370	chr2:153535570-153535623	0.23
FLNA	HsaEX0025921	chrX:153585619-153585642	0.1
ST3GAL1	HsaEX0061944	chr8:134488521-134488843	0.11
WNK1	HsaEX0071560	chr12:989887-990165	0.1
CYFIP1	HsaEX0018212	chr15:22956039-22956186	0.39
CYFIP1	HsaEX0018213	chr15:22956438-22956591	0.36
MAP4K4	HsaEX0037675	chr2:102477287-102477448	0.24
MARK2	HsaEX0037915	chr11:63671458-63671619	0.27
OSBPL6	HsaEX0044929	chr2:179204399-179204491	0.48
EPB41L2	HsaEX0022651	chr6:131201284-131201346	0.15
PALB2	HsaEX0045293	chr16:23625325-23625412	0.1
LRRFIP2	HsaEX0036752	chr3:37132958-37133029	0.34
PHKB	HsaEX0047140	chr16:47497810-47497904	0.15
SLC17A2	HsaEX0058748	chr6:25915727-25915874	0.13
C2orf42	HsaEX0010703	chr2:70392224-70392324	0.31
LPHN2	HsaEX0036239	chr1:82452585-82452713	0.77
LPHN2	HsaEX0036240	chr1:82452973-82453025	0.2
ESYT2	HsaEX0023247	chr7:158545472-158545534	0.4
MLH3	HsaEX0039447	chr14:75506614-75506718	0.15
AKAP9	HsaEX0003428	chr7:91621472-91621525	0.77
HERC2	HsaEX0029749	chr15:28519437-28519593	0.1
DOCK6	HsaEX0020631	chr19:11339974-11340066	0.11
POLN	HsaEX0048997	chr4:2177993-2178061	0.17
NUMB	HsaEX0044220	chr14:73783098-73783130	0.17
NHSL1	HsaEX0042887	chr6:138763120-138763251	0.14
NEK1	HsaEX0042475	chr4:170429920-170430003	0.24
SEC31A	HsaEX0056949	chr4:83782784-83782861	0.13
GIT2	HsaEX0027517	chr12:110383065-110383154	0.33
SLC39A5	HsaEX0059644	chr12:56628941-56629110	0.12
BNIP2	HsaEX0008287	chr15:59970947-59971033	0.1
SEC16A	HsaEX0056829	chr9:139339504-139339563	0.26
MBNL1	HsaEX0038114	chr3:152164493-152164546	0.11
MBNL1	HsaEX0038115	chr3:152173331-152173366	0.19
TNIK	HsaEX0066242	chr3:170824972-170824995	0.14
SLC22A15	HsaEX0058854	chr1:116575268-116575389	0.19
SLMAP	HsaEX0060187	chr3:57911572-57911661	0.48
APBB2	HsaEX0005074	chr4:40937094-40937156	0.1
ATG16L2	HsaEX0006579	chr11:72537563-72537634	0.14
MCTP1	HsaEX0038329	chr5:94259667-94259726	0.1
PBX1	HsaEX0045750	chr1:164789309-164789421	0.13
EVL	HsaEX0023387	chr14:100604077-100604139	0.25
AL031768.1	HsaEX0003505	chr6:2272050-2273651	0.1
RAB27B	HsaEX0051607	chr18:52544798-52544969	0.16
HDAC7	HsaEX0029432	chr12:48196007-48196057	0.12
PFN2	HsaEX0046763	chr3:149684262-149684373	0.35
GSDMB	HsaEX0028806	chr17:38064429-38064467	0.33
NAALAD2	HsaEX0041517	chr11:89901251-89901463	0.27
CSPP1	HsaEX0017580	chr8:68084651-68084790	0.11
ACOT9	HsaEX0001973	chrX:23752458-23752484	0.44
EXOC3	HsaEX0023450	chr5:445041-445179	0.17
DENND5A	HsaEX0019208	chr11:9229108-9229179	0.13
CTNND1	HsaEX0017868	chr11:57583387-57583473	0.5
PAPSS2	HsaEX0045471	chr10:89481513-89481527	0.1
SPNS1	HsaALTA0008181-1/2	chr16:28986509-28986713	0.11
SPNS1	HsaALTA0008181-2/2	chr16:28986422-28986713	0.13
ALDH18A1	HsaALTD0000251-1/2	chr10:97393254-97393406	0.24
ALDH18A1	HsaALTD0000251-2/2	chr10:97393248-97393406	0.22
MCM3AP	HsaALTD0003821-1/2	chr21:47705717-47705811	0.13
MCM3AP	HsaALTD0003821-2/2	chr21:47705613-47705811	0.13
MPHOSPH9	HsaEX6069845	chr12:123678933-123679148	0.27
DDX43	HsaEX6048145	chr6:74123693-74123802	0.16
ESPL1	HsaEX6066795	chr12:53686358-53686441	0.11
FRS2	HsaEX6067755	chr12:69925794-69925836	0.17
APOD	HsaEX6060269	chr3:195300721-195300842	0.12
RP11-758M4.1	HsaEX6081219	chr8:75664676-75664768	0.16
ACOX2	HsaINT0002702	chr3:58512384-58514520	0.16
AGAP1	HsaINT0005319	chr2:236626289-236649606	0.11
ATG16L2	HsaINT0013933	chr11:72528901-72532712	0.14
ATR	HsaINT0015603	chr3:142216035-142217438	0.2
ATRIP	HsaINT0015625	chr3:48505532-48506229	0.33
BICD2	HsaINT0017678	chr9:95475744-95477534	0.43
BRF1	HsaINT0018618	chr14:105707752-105713407	0.25
C14orf149	HsaINT0020584	chr14:59946070-59950526	0.25
C14orf149	HsaINT0020587	chr14:59939809-59942586	0.12
C3orf63	HsaINT0023934	chr3:56658672-56658855	0.16
CAPRIN2	HsaINT0027599	chr12:30869611-30873744	0.11
CCDC88A	HsaINT0030072	chr2:55518912-55522732	0.11
CLIP4	HsaINT0036406	chr2:29383334-29386696	0.16
COX18	HsaINT0040371	chr4:73924005-73927529	0.15
CRYL1	HsaINT0041839	chr13:21013894-21063508	0.15
CTNND1	HsaINT0042889	chr11:57582973-57583768	0.4
EBF4	HsaINT0053675	chr20:2733192-2736272	0.2
EGFEM1P	HsaINT0054552	chr3:168530274-168538980	0.2
EP400NL	HsaINT0056659	chr12:132569862-132575393	0.29
KIAA0586	HsaINT0086097	chr14:58923529-58924476	0.12
LOC57653	HsaINT0094744	chr9:100120008-100122263	0.12
MTMR10	HsaINT0106175	chr15:31253277-31260122	0.14
NAALAD2	HsaINT0109630	chr11:89896786-89902096	0.11
PAN3	HsaINT0119982	chr13:28841539-28844837	0.48
PANX1	HsaINT0120037	chr11:93862660-93886656	0.14
PGAP1	HsaINT0123489	chr2:197737751-197738251	0.44
PTCD2	HsaINT0133835	chr5:71630924-71631620	0.36
RNF43	HsaINT0141836	chr17:56432348-56434828	0.14
SERPINB6	HsaINT0148076	chr6:2969148-2971766	0.12
TAZ	HsaINT0163925	chrX:153647963-153648370	0.28
TRIP4	HsaINT0172753	chr15:64680164-64686144	0.19
TTN	HsaINT0174961	chr2:179654843-179656798	0.16
USP34	HsaINT0178963	chr2:61510585-61512009	0.23
VPS29	HsaINT0180735	chr12:110934009-110939853	0.13
XRN1	HsaINT0183948	chr3:142094787-142095320	0.32
ZNF484	HsaINT0187381	chr9:95618186-95618473	0.23
ZNF568	HsaINT0187685	chr19:37413749-37416101	0.2
ZSWIM6	HsaINT0188884	chr5:60834799-60835422	0.16

## Sheet: QKO_vs_WT_polyIC
GENE	EVENT	COORD	Delta PSI
AKAP11	HsaEX0003358	chr13:42887183-42887266	0.19
CEACAM1	HsaEX0014463	chr19:43015728-43015780	0.16
MYO9B	HsaEX0041297	chr19:17321142-17321189	0.22
SBF1	HsaEX0056293	chr22:50895463-50895540	0.14
GPR126	HsaEX0028280	chr6:142704897-142704980	0.11
FN1	HsaEX0026101	chr2:216245534-216245803	0.4
GGCX	HsaEX0027391	chr2:85779539-85779690	0.14
EHBP1	HsaEX0021831	chr2:63215066-63215173	0.14
LPIN1	HsaEX0036266	chr2:11916215-11916319	0.13
REPS1	HsaEX0053051	chr6:139247538-139247615	0.11
MYOF	HsaEX0041321	chr10:95152674-95152712	0.68
TTC13	HsaEX0067757	chr1:231063802-231063917	0.12
ADD3	HsaEX0002804	chr10:111892063-111892158	0.24
DST	HsaEX0021043	chr6:56327844-56327954	0.18
WDFY3	HsaEX0070918	chr4:85729487-85729570	0.19
PLB1	HsaEX0048029	chr2:28775795-28775858	0.1
INSR	HsaEX0031843	chr19:7150508-7150543	0.17
PRPF40A	HsaEX0050370	chr2:153535570-153535623	0.17
PPP1R11	HsaEX0049547	chr6:30036056-30036130	0.14
CYFIP1	HsaEX0018212	chr15:22956039-22956186	0.31
CYFIP1	HsaEX0018213	chr15:22956438-22956591	0.2
MAP4K4	HsaEX0037675	chr2:102477287-102477448	0.15
MARK2	HsaEX0037915	chr11:63671458-63671619	0.11
PICALM	HsaEX0047352	chr11:85689113-85689136	0.16
MARK3	HsaEX0037925	chr14:103964839-103964865	0.11
OSBPL6	HsaEX0044929	chr2:179204399-179204491	0.36
FAM135A	HsaEX0023988	chr6:71195870-71195947	0.26
LRRFIP2	HsaEX0036752	chr3:37132958-37133029	0.42
C10orf18	HsaEX0008813	chr10:5762223-5762360	0.1
CLCN2	HsaEX0015532	chr3:184075567-184075644	0.25
LPHN2	HsaEX0036239	chr1:82452585-82452713	0.72
LPHN2	HsaEX0036240	chr1:82452973-82453025	0.15
ESYT2	HsaEX0023247	chr7:158545472-158545534	0.3
AKAP9	HsaEX0003428	chr7:91621472-91621525	0.73
POT1	HsaEX0049215	chr7:124469308-124469396	0.1
NUMB	HsaEX0044220	chr14:73783098-73783130	0.22
DENND4C	HsaEX0019205	chr9:19336684-19336830	0.11
GIT2	HsaEX0027517	chr12:110383065-110383154	0.23
TMEM44	HsaEX0065820	chr3:194337828-194337998	0.13
SEC16A	HsaEX0056829	chr9:139339504-139339563	0.12
DST	HsaEX0021050	chr6:56468635-56474142	0.1
MBNL1	HsaEX0038115	chr3:152173331-152173366	0.15
TNIK	HsaEX0066242	chr3:170824972-170824995	0.15
SLMAP	HsaEX0060187	chr3:57911572-57911661	0.57
APBB2	HsaEX0005074	chr4:40937094-40937156	0.11
AKAP13	HsaEX0003375	chr15:86201768-86201821	0.11
GS1-124K5.2	HsaEX0028792	chr7:65952936-65953025	0.26
RP11-413E6.8	HsaEX0054770	chr3:75722998-75723157	0.19
CTD-2340E1.3	HsaEX0017761	chr5:101953562-101953632	0.18
TRIO	HsaEX0067223	chr5:14465654-14465749	0.17
PFN2	HsaEX0046763	chr3:149684262-149684373	0.32
ZNF638	HsaEX0074095	chr2:71655677-71655781	0.13
SLC25A14	HsaEX0058988	chrX:129479156-129479249	0.1
ACOT9	HsaEX0001973	chrX:23752458-23752484	0.4
CTNND1	HsaEX0017868	chr11:57583387-57583473	0.56
C4orf29	HsaALTA0001293-1/2	chr4:128938518-128938656	0.13
C4orf29	HsaALTA0001293-2/2	chr4:128938513-128938656	0.15
ZNF286	HsaALTA0009783-2/2	chr17:15619314-15619804	0.11
ZNF493	HsaALTA0009834-2/2	chr19:21588560-21588658	0.1
ALDH18A1	HsaALTD0000251-1/2	chr10:97393254-97393406	0.26
ALDH18A1	HsaALTD0000251-2/2	chr10:97393248-97393406	0.26
GPBP1	HsaALTD0002845-1/2	chr5:56479624-56479699	0.4
GPBP1	HsaALTD0002845-2/2	chr5:56479624-56479745	0.4
WASH3P	HsaALTD0007163-1/2	chr15:-102501631	0.14
WASH3P	HsaALTD0007163-2/2	chr15:-102501844	0.18
MPHOSPH9	HsaEX6069845	chr12:123678933-123679148	0.34
GRIA3	HsaEX6053156	chrX:122387154-122387393	0.19
FRS2	HsaEX6067755	chr12:69925794-69925836	0.14
SOAT2	HsaEX6066764	chr12:53512908-53513037	0.12
LRP1B	HsaEX6015720	chr2:142012091-142012210	0.12
LRP1B	HsaEX6015721	chr2:142004795-142004923	0.12
LRP1B	HsaEX6015722	chr2:141986752-141987009	0.19
MACROD2	HsaEX6077257	chr20:15967372-15967446	0.11
APBB2	HsaINT0010371	chr4:40936717-40946881	0.13
APOBEC3D	HsaINT0010613	chr22:39425525-39427698	0.31
ATXN7L2	HsaINT0015861	chr1:110031723-110032551	0.16
BICD2	HsaINT0017678	chr9:95475744-95477534	0.37
C13orf18	HsaINT0020374	chr13:46924487-46930566	0.1
C13orf18	HsaINT0020385	chr13:46933767-46935575	0.22
C14orf149	HsaINT0020584	chr14:59946070-59950526	0.13
CAPN12	HsaINT0027376	chr19:39226070-39226141	0.15
CCDC88A	HsaINT0030072	chr2:55518912-55522732	0.15
CDK18	HsaINT0032506	chr1:205493486-205494266	0.12
CEP70	HsaINT0033885	chr3:138216953-138218951	0.19
CNTLN	HsaINT0037401	chr9:17457714-17462913	0.15
COL18A1	HsaINT0038279	chr21:46902736-46906774	0.18
CSF3R	HsaINT0042025	chr1:36941275-36945033	0.11
CTNND1	HsaINT0042889	chr11:57582973-57583768	0.38
CYP2B6	HsaINT0044233	chr19:41516041-41518202	0.38
DNHD1	HsaINT0050596	chr11:6569271-6569439	0.1
EVC	HsaINT0058411	chr4:5721101-5731033	0.12
FAM63A	HsaINT0061238	chr1:150975445-150978787	0.14
HAMP	HsaINT0074143	chr19:35773571-35775691	0.12
HNRNPM	HsaINT0077068	chr19:8528389-8528476	0.57
ITIH4	HsaINT0083048	chr3:52851075-52852067	0.16
LARP1B	HsaINT0090672	chr4:129098063-129099585	0.16
PPM1M	HsaINT0130488	chr3:52283339-52283685	0.15
PRAF2	HsaINT0131245	chrX:48930310-48931467	0.1
PTK2B	HsaINT0134170	chr8:27309027-27310630	0.11
SCGN	HsaINT0145603	chr6:25653681-25661779	0.13
SIRT1	HsaINT0150290	chr10:69645158-69647174	0.11
SMPD3	HsaINT0155530	chr16:68395211-68395505	0.18
STK36	HsaINT0160892	chr2:219559359-219561249	0.31
TTC12	HsaINT0174025	chr11:113196368-113200641	0.14
TTC3	HsaINT0174360	chr21:38460647-38461098	0.1
WDR52	HsaINT0182246	chr3:113027116-113045291	0.18
WDR52	HsaINT0182256	chr3:113118848-113119391	0.46
ZFP41	HsaINT0185528	chr8:144329313-144331859	0.11
ZMYM2	HsaINT0185984	chr13:20534167-20544164	0.21

## Sheet: QKO_vs_WT_ctrl vs MCB2016
Yang Y, et al. Mol Cell Biol. 2016 May 16;36(11):1704-19. doi: 10.1128/MCB.00019-16. PMID: 27044866; PMCID: PMC4959312.									This Study (QKO vs WT ctrl)
GeneID	geneSymbol	chr	strand	firstFlankingES	secondFlankingEE	PSI_KD	PSI_CTRL	meanDeltaPSI	Event ID
ENSG00000090989	EXOC1	chr4	+	56749988	56756552	0.684,0.804	0.043,0.2	0.623	HsaEX0023429
ENSG00000138119	MYOF	chr10	-	95148786	95155981	0.279,0.276	0.9,0.958	-0.651	HsaEX0041321
ENSG00000115414	FN1	chr2	-	216256354	216259442	0.351,0.512	0.137,0.195	0.265	HsaEX0026102
ENSG00000123130	ACOT9	chrX	-	23751288	23754133	0.326,0.48	0.808,0.902	-0.452	HsaEX0001973
ENSG00000170776	AKAP13	chr15	+	86198647	86207986	0.045,0.118	0.583,0.757	-0.588	HsaEX0003375
ENSG00000148700	ADD3	chr10	+	111890120	111893969	0.94,0.918	0.23,0.078	0.775	HsaEX0002804
ENSG00000117868	ESYT2	chr7	-	158542339	158552272	0.585,0.6	0.047,0.087	0.526	HsaEX0023247
ENSG00000160310	PRMT2	chr21	+	48055078	48056902	0.132,0.187	0.307,0.365	-0.176	HsaEX0050273
ENSG00000100241	SBF1	chr22	-	50894920	50897821	0.181,0.124	0.812,0.639	-0.573	HsaEX0056293
ENSG00000151914	DST	chr6	-	56324928	56328562	0.794,0.59	1.0,0.988	-0.302	HsaEX0021043
ENSG00000133961	NUMB	chr14	-	73763918	73789912	0.049,0.088	0.519,0.383	-0.383	HsaEX0044220
ENSG00000073921	PICALM	chr11	-	85687665	85692271	0.292,0.174	0.771,0.798	-0.551	HsaEX0047352
ENSG00000112414	GPR126	chr6	+	142703087	142711480	1.0,0.947	0.8,0.591	0.278	HsaEX0028280
ENSG00000196504	PRPF40A	chr2	-	153533964	153535986	0.651,0.51	1.0,0.959	-0.399	HsaEX0050370
ENSG00000079156	OSBPL6	chr2	+	179203717	179214116	1.0,0.745	0.17,0.071	0.752	HsaEX0044929
ENSG00000115414	FN1	chr2	-	216243852	216247048	0.975,0.962	0.863,0.807	0.133	HsaEX0026101
ENSG00000171603	CLSTN1	chr1	-	9795942	9801314	0.463,0.528	0.858,0.965	-0.416
ENSG00000133030	MPRIP	chr17	+	17083316	17088874	0.372,0.363	0.718,0.632	-0.308
ENSG00000137177	KIF13A	chr6	-	17764385	17772290	0.625,0.562	0.233,0.197	0.379
ENSG00000104067	TJP1	chr15	-	30010469	30012912	0.068,0.135	0.211,0.299	-0.153
ENSG00000008294	SPAG9	chr17	-	49052131	49054582	0.286,0.263	0.589,0.625	-0.333
ENSG00000198561	CTNND1	chr11	+	57582865	57586650	0.066,0.055	0.0,0.006	0.057
ENSG00000163681	SLMAP	chr3	+	57908615	57913674	0.311,0.132	1.0,1.0	-0.778
ENSG00000024526	DEPDC1	chr1	-	68947122	68949773	0.906,0.867	0.416,0.333	0.512
ENSG00000138326	RPS24	chr10	+	79796951	79800471	0.036,0.033	0.122,0.126	-0.089
ENSG00000197694	SPTAN1	chr9	+	131353755	131356652	0.837,0.845	0.508,0.461	0.356
ENSG00000152952	PLOD2	chr3	-	145794568	145797044	0.591,0.625	0.82,0.823	-0.213
ENSG00000117143	UAP1	chr1	+	162560112	162567648	0.042,0.082	0.213,0.366	-0.227
ENSG00000164144	ARFIP1	chr4	+	153784757	153793716	0.047,0.024	0.428,0.252	-0.304
ENSG00000196526	AFAP1	chr4	-	7780488	7788038	0.22,0.178	0.084,0.012	0.151
ENSG00000171603	CLSTN1	chr1	-	9815171	9833452	0.032,0.055	0.603,0.36	-0.438
ENSG00000196535	MYO18A	chr17	-	27409333	27413595	0.083,0.291	0.559,0.837	-0.511
ENSG00000093167	LRRFIP2	chr3	-	37125135	37136399	0.582,0.35	0.939,0.886	-0.447
ENSG00000064042	LIMCH1	chr4	+	41621204	41646643	0.091,0.287	0.828,0.967	-0.708
ENSG00000100503	NIN	chr14	-	51221459	51227077	0.176,0.115	0.804,0.883	-0.698
ENSG00000140262	TCF12	chr15	+	57543547	57545666	0.378,0.149	0.032,0.038	0.229
ENSG00000134444	KIAA1468	chr18	+	59942606	59947675	0.457,0.359	1.0,0.934	-0.559
ENSG00000171634	BPTF	chr17	+	65870932	65882432	0.311,0.279	0.758,0.74	-0.454
ENSG00000138326	RPS24	chr10	+	79796951	79800428	0.096,0.071	0.259,0.284	-0.188
ENSG00000117114	LPHN2	chr1	+	82450942	82457052	0.62,0.79	0.0,0.012	0.699
ENSG00000153113	CAST	chr5	+	96058342	96063234	0.052,0.03	0.306,0.225	-0.225
ENSG00000075413	MARK3	chr14	+	103958113	103969589	0.226,0.029	0.467,0.613	-0.413
ENSG00000075413	MARK3	chr14	+	103958113	103969619	0.182,0.126	0.75,0.508	-0.475
ENSG00000107679	PLEKHA1	chr10	+	124186457	124191861	0.0,0.222	0.805,0.885	-0.734
ENSG00000107679	PLEKHA1	chr10	+	124186457	124189638	0.017,0.141	0.559,0.816	-0.609
ENSG00000197694	SPTAN1	chr9	+	131389664	131392654	0.897,0.901	0.982,0.968	-0.076
ENSG00000082805	ERC1	chr12	+	1219357	1225199	0.308,0.338	0.64,0.856	-0.425
ENSG00000165629	ATP5C1	chr10	+	7844720	7849764	1.0,0.977	0.953,0.802	0.111
ENSG00000166579	NDEL1	chr17	+	8363326	8370976	0.065,0.122	0.435,0.477	-0.362
ENSG00000144674	GOLGA4	chr3	+	37396591	37408242	0.953,0.827	0.486,0.36	0.467
ENSG00000077782	FGFR1	chr8	-	38285863	38315052	0.634,0.476	0.331,0.119	0.33
ENSG00000147044	CASK	chrX	-	41412971	41416353	0.147,0.263	0.887,0.751	-0.614
ENSG00000132780	NASP	chr1	+	46072153	46078920	0.156,0.049	0.303,0.13	-0.114
ENSG00000151914	DST	chr6	-	56330875	56334755	0.267,0.451	0.902,0.977	-0.581
ENSG00000140416	TPM1	chr15	+	63353067	63353987	0.98,0.975	0.886,0.825	0.122
ENSG00000140416	TPM1	chr15	+	63353396	63354476	0.033,0.032	0.094,0.106	-0.068
ENSG00000112851	ERBB2IP	chr5	+	65349233	65371058	0.339,0.227	0.195,0.051	0.16
ENSG00000112851	ERBB2IP	chr5	+	65349233	65372236	0.911,0.905	0.606,0.46	0.375
ENSG00000137501	SYTL2	chr11	-	85425455	85430193	0.25,0.2	1.0,0.9	-0.725
ENSG00000073921	PICALM	chr11	-	85694908	85707972	0.473,0.522	0.12,0.3	0.287
ENSG00000073921	PICALM	chr11	-	85694908	85707972	0.543,0.605	0.196,0.359	0.297
ENSG00000153113	CAST	chr5	+	96058342	96063234	0.007,0.013	0.095,0.126	-0.101
ENSG00000071054	MAP4K4	chr2	+	102476197	102481498	0.468,0.53	0.177,0.204	0.308
ENSG00000125354	SEPT6	chrX	-	118752675	118763471	0.6,0.615	0.2,0.024	0.495
ENSG00000136717	BIN1	chr2	-	127821508	127826607	0.049,0.125	0.017,0.0	0.078
ENSG00000136731	UGGT1	chr2	+	128913062	128914920	0.546,0.507	1.0,0.956	-0.452
ENSG00000152818	UTRN	chr6	+	145142017	145148812	0.202,0.393	0.912,0.888	-0.603
ENSG00000117143	UAP1	chr1	+	162560112	162567648	0.036,0.06	0.122,0.289	-0.157
ENSG00000154380	ENAH	chr1	-	225702297	225707267	1.0,0.934	0.61,0.711	0.307
ENSG00000154380	ENAH	chr1	-	225702297	225707267	1.0,0.786	0.226,0.389	0.586

## Sheet: polyic_vs_ctrl_WT
GENE	EVENT	COORD	Delta PSI
CLK1	HsaEX0015695	chr2:201724848-201724938	0.15
LZTR1	HsaEX0037126	chr22:21341793-21341872	0.1
EML2	HsaEX0022335	chr19:46119719-46119816	0.1
TTC13	HsaEX0067757	chr1:231063802-231063917	0.19
RBMX	HsaEX0052801	chrX:135955405-135955547	0.18
RPS6KB2	HsaEX0055638	chr11:67200597-67200665	0.12
CHEK2	HsaEX0015145	chr22:29099493-29099554	0.1
AMACR	HsaEX0003902	chr5:34004679-34004839	0.11
LRRC23	HsaEX0036546	chr12:7016479-7016609	0.18
WDR37	HsaEX0071096	chr10:1142110-1142186	0.16
CASP8	HsaEX0012593	chr2:202139612-202139676	0.13
HNRNPH3	HsaEX0030298	chr10:70097615-70097753	0.13
LMF2	HsaEX0036043	chr22:50943658-50943746	0.1
SLC39A14	HsaEX0059640	chr8:22269550-22269719	0.11
PMPCB	HsaEX0048664	chr7:102948043-102948155	0.27
EPM2A	HsaEX0022817	chr6:145956381-145956622	0.17
FAAH	HsaEX0023661	chr1:46871710-46871750	0.23
ENOSF1	HsaEX0022479	chr18:677345-677444	0.11
TMEM62	HsaEX0065900	chr15:43430772-43430817	0.11
TMEM62	HsaEX0065901	chr15:43438691-43438832	0.25
KIAA1324L	HsaEX0034026	chr7:86669072-86669187	0.22
APLF	HsaEX0005138	chr2:68740212-68740359	0.17
IQGAP3	HsaEX0032158	chr1:156524027-156524184	0.13
PRKAR1B	HsaEX0050116	chr7:624145-624205	0.26
ZNF383	HsaEX0073541	chr19:37715720-37715841	0.1
GSDMB	HsaEX0028806	chr17:38064429-38064467	0.32
TMEM8B	HsaEX0066006	chr9:35834458-35834647	0.18
WARS	HsaEX0070830	chr14:100841620-100841883	0.19
MBNL1	HsaEX0038106	chr3:152017194-152018156	0.17
EIF4A2	HsaEX0022015	chr3:186506099-186506209	0.11
ERCC6	HsaEX0023024	chr10:50701163-50701298	0.14
CAPRIN2	HsaALTA0001466-2/3	chr12:30867893-30868075	0.14
EEF1A1	HsaALTA0002751-1/4	chr6:74229606-74229700	0.1
EEF1A1	HsaALTA0002751-3/4	chr6:74229606-74229779	0.12
SYVN1	HsaALTA0008420-1/2	chr11:64897474-64897644	0.24
SYVN1	HsaALTA0008420-2/2	chr11:64897474-64897647	0.25
RPL22L1	HsaALTA0007311-1/2	chr3:170585898-170585923	0.15
RPL22L1	HsaALTA0007311-2/2	chr3:170585898-170585990	0.14
IL15	HsaALTA0004238-1/2	chr4:142640531-142640629	0.22
IL15	HsaALTA0004238-2/2	chr4:142640519-142640629	0.2
ALCAM	HsaALTA0000355-2/2	chr3:105268971-105269103	0.12
C14orf109	HsaALTD0000816-1/2	chr14:-93651377	0.16
ALCAM	HsaALTD0000249-2/2	chr3:105266234-105266371	0.1
ZNF506	HsaEX6094185	chr19:19902371-19903293	0.15
CUX1	HsaEX6009571	chr7:101843351-101843452	0.18
CUX1	HsaEX6009570	chr7:101844640-101845484	0.17
CUX1	HsaEX6009569	chr7:101847671-101847836	0.18
CUX1	HsaEX6009568	chr7:101848394-101848450	0.12
CUX1	HsaEX6009567	chr7:101877332-101877520	0.15
CUX1	HsaEX6009566	chr7:101882600-101882864	0.15
ACY3	HsaINT0003412	chr11:67413359-67414278	0.11
ARID5A	HsaINT0012316	chr2:97216023-97216310	0.32
BCAS3	HsaINT0017092	chr17:59445856-59469337	0.12
C13orf18	HsaINT0020374	chr13:46924487-46930566	0.19
C19orf66	HsaINT0021878	chr19:10202030-10202151	0.11
C1QTNF3	HsaINT0021933	chr5:34020848-34024013	0.1
C6orf192	HsaINT0024705	chr6:133108721-133110902	0.15
CAPN2	HsaINT0027437	chr1:223945083-223946971	0.31
CD44	HsaINT0031149	chr11:35226188-35227658	0.1
CEACAM1	HsaINT0032916	chr19:43023388-43025418	0.15
CFH	HsaINT0034127	chr1:196709923-196711004	0.17
CLK1	HsaINT0036423	chr2:201724939-201725960	0.1
CLK1	HsaINT0036424	chr2:201724470-201724847	0.13
CLK4	HsaINT0036463	chr5:178043950-178044344	0.17
CLTCL1	HsaINT0036778	chr22:19184168-19187244	0.21
CUL9	HsaINT0043461	chr6:43171331-43171591	0.27
GCN1L1	HsaINT0068362	chr12:120622047-120622626	0.1
GSDMD	HsaINT0072905	chr8:144642140-144642772	0.12
HNRNPM	HsaINT0077068	chr19:8528389-8528476	0.55
IFI35	HsaINT0078909	chr17:41165397-41165492	0.1
IL18BP	HsaINT0080050	chr11:71710709-71710972	0.14
KIAA0114	HsaINT0085524	chr4:53579127-53579660	0.15
KIAA1632	HsaINT0087047	chr18:43532610-43534359	0.11
KIN	HsaINT0088284	chr10:7801954-7804419	0.23
LRRC29	HsaINT0096781	chr16:67244226-67257728	0.1
MOV10	HsaINT0104496	chr1:113241101-113241336	0.16
MOV10	HsaINT0104497	chr1:113241412-113242306	0.22
MOV10	HsaINT0104499	chr1:113242605-113242840	0.16
MOV10	HsaINT0104505	chr1:113235552-113236639	0.15
NPHP4	HsaINT0115253	chr1:5924094-5924397	0.11
OGT	HsaINT0118116	chrX:70764486-70767756	0.25
OLA1	HsaINT0118134	chr2:175094180-175113179	0.23
PARP10	HsaINT0120420	chr8:145057980-145058175	0.18
PGAP1	HsaINT0123489	chr2:197737751-197738251	0.12
PPM1M	HsaINT0130488	chr3:52283339-52283685	0.26
PRPF39	HsaINT0132601	chr14:45571900-45576653	0.15
PSMB10	HsaINT0133373	chr16:67968852-67969322	0.1
RABEP2	HsaINT0136356	chr16:28917081-28917187	0.1
RDH5	HsaINT0139028	chr12:56114302-56114936	0.12
RNF145	HsaINT0141358	chr5:158590088-158595880	0.1
RPL22L1	HsaINT0142615	chr3:170585924-170586086	0.15
SCGN	HsaINT0145603	chr6:25653681-25661779	0.24
SDCCAG1	HsaINT0146360	chr14:50307585-50312857	0.14
SGK1	HsaINT0148943	chr6:134494293-134494411	0.12
STAT2	HsaINT0160457	chr12:56743046-56743209	0.11
TMEM219	HsaINT0168984	chr16:29973454-29974427	0.2
TMEM49	HsaINT0169167	chr17:57895135-57915655	0.16
TRAF5	HsaINT0171757	chr1:211538811-211542793	0.1
TTC21B	HsaINT0174186	chr2:166747499-166755195	0.1
UBA7	HsaINT0176109	chr3:49846593-49846822	0.16
WARS	HsaINT0181419	chr14:100828259-100841619	0.1
ZMYM2	HsaINT0185984	chr13:20534167-20544164	0.12
ZNF107	HsaINT0186162	chr7:64129557-64139554	0.1
ZNF397	HsaINT0187119	chr18:32822849-32823115	0.11
ZNF846	HsaINT0188547	chr19:9875712-9878964	0.13

## Sheet: IR and transcript abundance
	Number of genes that shows increase in IR upon poly(I:C) transfection in WT cells
Number of genes that shows down-regulation of transcript abundance upon poly(I:C) transfection in WT cells	14
Number of genes that shows up-regulation of transcript abundance upon poly(I:C) transfection in WT cells	17
Number of genes that shows no significant change in transcript abundance upon poly(I:C) transfection in WT cells	5
total	36
	Number of genes that shows decrease in IR upon poly(I:C) transfection in WT cells
Number of genes that shows down-regulation of transcript abundance upon poly(I:C) transfection in WT cells	1
Number of genes that shows up-regulation of transcript abundance upon poly(I:C) transfection in WT cells	11
Number of genes that shows no significant change in transcript abundance upon poly(I:C) transfection in WT cells	3
total	15
	Number of genes that shows increase in IR in QKO cells as compared with WT cells
Number of genes that shows down-regulation of transcript abundance in QKO cells as compared with WT cells	7
Number of genes that shows up-regulation of transcript abundance in QKO cells as compared with WT cells	5
Number of genes that shows no significant change in transcript abundance in QKO cells as compared with WT cells	13
total	25
	Number of genes that shows decrease in IR in QKO cells as compared with WT cells
Number of genes that shows down-regulation of transcript abundance in QKO cells as compared with WT cells	1
Number of genes that shows up-regulation of transcript abundance in QKO cells as compared with WT cells	3
Number of genes that shows no significant change in transcript abundance in QKO cells as compared with WT cells	6
total	10
