# Supplementary material for: The RNA binding protein Quaking represses splicing of the Fibronectin EDA exon and downregulates the interferon response
Source: Nucleic Acids Res. 2021 Aug 24;49(17):10034–45. doi: 10.1093/nar/gkab732 (PMC8464043; doi:10.1093/nar/gkab732)
Supplement: gkab732_Supplemental_Files [file gkab732_supplemental_files.zip › Table S5 Primers.xlsx]

## Sheet: Primers
Supplementary Table S5. Primers used for validation of gene expression and splicing variants
Primers	#	Name		Sequence (5'-3')	Product sizes (bp)	Efficiency	Reference
For RT-qPCR	1	MX1 F		CCGTTAGCCGTGGTGATTTA	130	1.0939	this study
	2	MX1 R		TCCCTTTCCCAGTACGAAGA
	3	GBP1 F		CAGGAGTTCCTTCAAAGATGTGG	133	0.9646	this study
	4	GBP1 R		GACCTGAAGTAAAGCTGAGCA
	5	IL-6 F		TGCCAGCCTGCTGACGAAG	144	0.9732	1
	6	IL-6 R		AACAATCTGAGGTGCCCATGCTAC
	7	GOLM1 F		TTGGTAACAGCAAGTCCCAGACA	100	0.885	2
	8	GOLM1 R		ACCACCTGGATCTCATTGGTTTC
	9	FSCN1 F		CCAACGAGAGGAACGTGTCCA	81	1.0189	3
	10	FSCN1 R		GGAAGGTCTCCTGGTCGGTC
	11	HPRT1 F		TGACACTGGCAAAACAATGCA	94	0.8976	4
	12	HPRT1 R		GGTCCTTTTCACCAGCAAGCT
	13	SDHA F		TGGGAACAAGAGGGCATCTG	86	0.9659	4
	14	SDHA R		CCACCACTGCATCAAATTCATG
	15	FN1-EDA F		GGAGAGAGTCAGCCTCTGGTTCAG	209	1.089	5
	16	FN-1EDA R		TCTGCAGTGTCTTCTTCACC
Primers	#	Name/Event ID VastDB		Sequence (5'-3')	Product sizes (bp)
For RT-PCR to validate splicing variants	17	PMPCB F	HsaEX0048664	AGGACTTAGTGGATTATATAACCACA	210 / 323
	18	PMPCB R		CATTCCTCCCCCAAAAGAGCG
	19	STAT2 F	HsaINT0160457	AGGAACTGCACATCATCAGCT	164 / 328
	20	STAT2 R		CTGAAGGTTTGGGCTGAGCAA
	21	EIF4A2 F	HsaEX0022015	GCGGGATTGATGTGCAACAAG	254 / 365
	22	EIF4A2 R		CGAGCACTGCATCCAAAACTC
	23	CFH F	HsaINT0034127	GCCTTCCTTGTAAATCTCCACCT	343 / 1425
	24	CFH R		GTTGGCCTTCCTGTCCATCTG
	25	CLK1 F	HsaEX0015695	AAAGAGACCATGAAAGCCGGT	183 / 274
	26	CLK1 R		TGATCGATGCACTCCACAACT
	27	ADD3 F	HsaEX0002804	AGATGATGATCATGGCCCACC	167 / 263
	28	ADD3 R		CTACCATGACAGGCACTTCCA
	29	AKAP9 F	HsaEX0003428	TTCAACCACAGCAGATGACTG	141 / 195
	30	AKAP9 R		TCAATCTCATGCTGCTTCCCA
	31	CTNND1 F	HsaEX0017868	GGATCGATCGGGGGATCTAGG	170 / 257
	32	CTNND1 R		TGGCACAATAGTCCAGCGAAG
	33	FN1 F	HsaEX0026101	AATGACTATTGAAGGCTTGCAGC	292 / 562
	34	FN1 R		CATAAGTCCTGATACAACCACGGA
	35	INSR F	HsaEX0031843	GGATTACCTGCACAACGTGGT	121 / 157
	36	INSR R		CGAGGAAGTGTTGGGGAAAGC
	37	Mouse Fn1 F	MmuEX0019422	ACAGAAATGACCATTGAAGGTTTGC	295 / 565
	38	Mouse Fn1 R		TGAGTCCTGACACAATCACCG
REFERENCE
1. Xiang WQ, Feng WF, Ke W, Sun Z, Chen Z, Liu W. Hepatitis B virus X protein stimulates IL-6 expression in hepatocytes via a MyD88-dependent pathway. J Hepatol. 2011 Jan;54(1):26-33. doi: 10.1016/j.jhep.2010.08.006. Epub 2010 Sep 6. PMID: 20937539.
2. Zhang X, Zhu C, Wang T, Jiang H, Ren Y, Zhang Q, Wu K, Liu F, Liu Y, Wu J. GP73 represses host innate immune response to promote virus replication by facilitating MAVS and TRAF6 degradation. PLoS Pathog. 2017 Apr 10;13(4):e1006321. doi: 10.1371/journal.ppat.1006321. Erratum in: PLoS Pathog. 2018 Mar 13;14 (3):e1006938. PMID: 28394926; PMCID: PMC5398727.
3. Matsumura T, Hida S, Kitazawa M, Fujii C, Kobayashi A, Takeoka M, Taniguchi SI, Miyagawa SI. Fascin1 suppresses RIG-I-like receptor signaling and interferon-β production by associating with IκB kinase ϵ (IKKϵ) in colon cancer. J Biol Chem. 2018 Apr 27;293(17):6326-6336. doi: 10.1074/jbc.M117.819201. Epub 2018 Mar 1. PMID: 29496994; PMCID: PMC5925820.
4. Cicinnati VR, Shen Q, Sotiropoulos GC, Radtke A, Gerken G, Beckebaum S. Validation of putative reference genes for gene expression studies in human hepatocellular carcinoma using real-time quantitative RT-PCR. BMC Cancer. 2008 Nov 27;8:350. doi: 10.1186/1471-2407-8-350. PMID: 19036168; PMCID: PMC2607287.
5. Ventura E, Weller M, Macnair W, Eschbach K, Beisel C, Cordazzo C, Claassen M, Zardi L, Burghardt I. TGF-β induces oncofetal fibronectin that, in turn, modulates TGF-β superfamily signaling in endothelial cells. J Cell Sci. 2018 Jan 9;131(1):jcs209619. doi: 10.1242/jcs.209619. PMID: 29158223.
